# Supplementary material for: Identifies Immune Feature Genes for Prediction of Chemotherapy Benefit in Cancer
Source: J Cancer. 2022 Jan 1;13(2):496–507. doi: 10.7150/jca.65646 (PMC8771530; doi:10.7150/jca.65646)
Supplement: Supplementary file 1 — Supplementary table 1: Clinic parameters of enrolled patients of 10 cancers. [file jcav13p0496s1.xls]

## Sheet: Chemotherapy information
Chemotherapy information of pan-cancer.
Cancer type	Full name	Total patients	Radiotherapy	Chemotherapy	non-chemotherapy	Chemotherapy(%)
ACC	Adrenocortical carcinoma	79	23	34	20	62.963
BLCA	Bladder Urothelial Carcinoma	408	54	111	204	35.2381
BRCA	Breast invasive carcinoma	1091	565	319	104	75.4137
CESC	Cervical cancer	304	187	4	71	5.33333
CHOL	Cholangio carcinoma	36	3	13	19	40.625
COAD	Colon adenocarcinoma	454	12	139	231	37.5676
DLBC	Lymphoid B-cell Lymphoma	48	7	37	3	92.5
ESCA	Esophageal carcinoma	164	52	13	85	13.2653
GBM		160	131	5	16	23.8095
HNSC	Head and Neck cancer	501	306	7	129	5.14706
KICH	Kidney Chromophobe	66	0	9	57	13.6364
KIRC	Kidney renal clear cell carcinoma	530	56	44	178	19.8198
KIRP	Kidney renal papillary cell carcinoma	289	8	19	199	8.7156
LAML	Acute Myeloid Leukemia	151	0	0	0	0
LGG	Brain Lower Grade Glioma	510	315	51	112	31.2883
LIHC	Liver hepatocellular carcinoma	371	23	40	283	12.3839
LUAD	Lung adenocarcinoma	515	107	117	238	32.9577
LUSC	Lung squamous cell carcinoma	501	71	115	246	31.86
MESO	Mesothelioma	86	27	28	30	48.2759
OV	Ovarian cancer	376	23	331	10	97.0674
PAAD	Pancreatic adenocarcinoma	177	48	81	39	67.5
PCPG	Pheochromocytoma and Paraganglioma	179	5	2	170	1.16279
PRAD	Prostate adenocarcinoma	495	90	32	330	8.83978
READ	Rectum adenocarcinoma	166	25	46	65	41.4414
SARC	Sarcoma	259	88	47	188	20
SKCM	Skin Cutaneous Melanoma	468	146	104	200	33.7662
STAD	Stomach adenocarcinoma	380	74	98	160	37.98
TGCT	Testicular Germ Cell Tumors	134	22	45	66	40.5405
THCA	Thyroid carcinoma	502	325	11	152	6.74847
THYM	Thymoma	199	43	4	72	5.26316
UCEC	Endometrial Carcinoma	543	258	92	168	35.38
UCS	Uterine Carcinosarcoma	56	29	15	9	62.5
UVM	Uveal Melanoma	80	6	11	62	15.0685

## Sheet: BLCA
Clinic parameters of enrolled BLCA patients.
sample_id	futime	fustat	age	gender	cli_stage	path_stage	chemotherapy
TCGA-2F-A9KP	364	1	66	male	'--	Stage IV	no
TCGA-2F-A9KQ	2886	0	69	male	'--	Stage III	no
TCGA-2F-A9KT	2352	0	83	male	'--	Stage II	no
TCGA-4Z-AA7M	495	0	65	male	'--	Stage III	no
TCGA-4Z-AA7O	512	0	64	male	'--	Stage II	no
TCGA-4Z-AA7Q	510	1	79	male	'--	Stage III	no
TCGA-4Z-AA7R	522	1	73	male	'--	Stage IV	no
TCGA-4Z-AA7S	1064	1	66	male	'--	Stage III	no
TCGA-4Z-AA7W	840	0	55	male	'--	Stage II	no
TCGA-4Z-AA7Y	1522	0	60	male	'--	Stage II	no
TCGA-4Z-AA80	19	1	73	male	'--	Stage II	no
TCGA-4Z-AA81	1270	1	80	male	'--	Stage II	no
TCGA-4Z-AA83	2024	0	52	male	'--	Stage II	no
TCGA-4Z-AA84	460	0	61	male	'--	Stage IV	no
TCGA-4Z-AA86	311	1	66	male	'--	Stage IV	no
TCGA-4Z-AA87	1454	0	72	male	'--	Stage III	yes
TCGA-5N-A9KI	76	1	76	female	'--	Stage III	no
TCGA-5N-A9KM	530	1	73	female	'--	Stage III	no
TCGA-BL-A0C8	1219	0	73	male	'--	Stage I	yes
TCGA-BL-A13I	223	1	57	female	'--	Stage III	no
TCGA-BL-A13J	81	1	65	male	'--	Stage IV	no
TCGA-BL-A5ZZ	377	0	80	female	'--	Stage III	yes
TCGA-BT-A0S7	200	1	75	male	'--	Stage III	no
TCGA-BT-A0YX	400	1	70	female	'--	Stage III	yes
TCGA-BT-A20J	579	1	75	male	'--	Stage II	no
TCGA-BT-A20N	795	1	72	male	'--	Stage III	yes
TCGA-BT-A20P	544	1	81	female	'--	Stage III	no
TCGA-BT-A20Q	593	1	73	male	'--	Stage IV	no
TCGA-BT-A20R	154	1	79	female	'--	Stage IV	no
TCGA-BT-A20T	453	1	63	male	'--	Stage IV	yes
TCGA-BT-A20U	455	1	70	female	'--	Stage III	no
TCGA-BT-A20V	154	1	59	female	'--	Stage IV	no
TCGA-BT-A20W	254	1	71	male	'--	Stage II	no
TCGA-BT-A20X	251	1	56	male	'--	Stage IV	no
TCGA-BT-A2LA	522	0	54	male	'--	Stage III	yes
TCGA-BT-A2LB	492	1	73	female	'--	Stage III	no
TCGA-BT-A3PH	142	1	76	male	'--	Stage IV	no
TCGA-BT-A3PJ	789	0	76	male	'--	Stage III	yes
TCGA-BT-A3PK	303	1	80	male	'--	Stage II	no
TCGA-BT-A42C	873	0	64	male	'--	Stage II	no
TCGA-BT-A42E	1108	0	74	male	'--	Stage III	yes
TCGA-BT-A42F	864	0	64	male	'--	Stage IV	no
TCGA-C4-A0EZ	273	1	69	female	'--	Stage IV	yes
TCGA-CF-A1HR	389	0	62	male	'--	Stage III	no
TCGA-CF-A3MG	369	0	48	male	'--	Stage II	no
TCGA-CF-A3MI	370	0	62	male	'--	Stage II	no
TCGA-CF-A47W	368	0	42	male	'--	Stage II	no
TCGA-CF-A47Y	373	0	55	male	'--	Stage II	no
TCGA-CF-A5U8	399	0	59	male	'--	Stage II	no
TCGA-CF-A5UA	365	0	67	male	'--	Stage II	no
TCGA-CF-A7I0	368	0	54	male	'--	Stage II	no
TCGA-CF-A8HX	345	0	55	female	'--	Stage II	no
TCGA-CF-A8HY	345	0	59	male	'--	Stage II	no
TCGA-CF-A9FF	361	0	52	male	'--	Stage II	no
TCGA-CF-A9FL	565	1	85	male	'--	Stage III	no
TCGA-CF-A9FM	398	0	50	male	'--	Stage I	no
TCGA-CU-A0YN	393	1	60	male	'--	Stage III	no
TCGA-CU-A0YO	149	1	84	male	'--	Stage IV	no
TCGA-CU-A0YR	460	1	83	male	'--	Stage IV	no
TCGA-CU-A3KJ	562	0	75	male	'--	Stage III	yes
TCGA-CU-A3QU	158	0	58	male	'--	Stage IV	no
TCGA-CU-A5W6	56	1	70	male	'--	Stage III	no
TCGA-CU-A72E	413	1	76	male	'--	Stage IV	no
TCGA-DK-A1A5	65	1	79	male	'--	Stage II	no
TCGA-DK-A1A6	2020	0	53	male	'--	Stage IV	no
TCGA-DK-A1A7	560	0	67	female	'--	Stage IV	yes
TCGA-DK-A1AA	578	0	57	male	'--	Stage III	yes
TCGA-DK-A1AB	508	1	74	female	'--	Stage IV	yes
TCGA-DK-A1AC	3981	0	72	male	'--	Stage III	yes
TCGA-DK-A1AF	536	0	84	female	'--	Stage IV	yes
TCGA-DK-A1AG	475	0	65	male	'--	Stage III	no
TCGA-DK-A2I1	546	0	73	female	'--	Stage II	no
TCGA-DK-A2I2	237	1	63	female	'--	Stage IV	no
TCGA-DK-A2I4	3835	0	79	male	'--	Stage III	no
TCGA-DK-A2I6	2656	0	81	male	'--	Stage IV	no
TCGA-DK-A3IN	250	1	72	male	'--	Stage III	no
TCGA-DK-A3IQ	539	1	74	male	'--	Stage III	yes
TCGA-DK-A3IS	1529	0	68	male	'--	Stage II	no
TCGA-DK-A3IT	648	0	62	male	'--	Stage III	no
TCGA-DK-A3IU	706	1	58	male	'--	Stage II	yes
TCGA-DK-A3IV	294	1	60	male	'--	Stage II	no
TCGA-DK-A3WW	633	0	57	male	'--	Stage III	yes
TCGA-DK-A3WY	4967	0	67	female	'--	Stage III	yes
TCGA-DK-A3X1	2009	0	78	female	'--	Stage III	no
TCGA-DK-A3X2	547	1	85	male	'--	Stage IV	no
TCGA-DK-A6AV	1952	0	82	female	'--	Stage II	no
TCGA-DK-A6AW	1621	0	70	male	'--	Stage II	no
TCGA-DK-A6B0	2330	0	61	male	'--	Stage II	no
TCGA-DK-A6B1	2049	0	67	male	'--	Stage II	no
TCGA-DK-A6B2	477	0	70	male	'--	Stage IV	yes
TCGA-DK-A6B5	1542	0	45	male	'--	Stage IV	yes
TCGA-DK-A6B6	1115	0	57	male	'--	Stage II	no
TCGA-DK-AA6L	1163	1	48	male	'--	Stage IV	yes
TCGA-DK-AA6M	1582	0	64	female	'--	Stage II	yes
TCGA-DK-AA6P	457	0	72	female	'--	Stage II	yes
TCGA-DK-AA6Q	413	1	61	female	'--	Stage IV	yes
TCGA-DK-AA6R	5041	0	68	male	'--	Stage IV	yes
TCGA-DK-AA6U	578	0	64	male	'--	Stage II	yes
TCGA-DK-AA6X	467	0	63	male	'--	Stage II	no
TCGA-DK-AA71	415	0	71	male	'--	Stage II	no
TCGA-DK-AA74	1708	0	75	male	'--	Stage III	no
TCGA-DK-AA75	340	1	82	male	'--	Stage III	no
TCGA-DK-AA76	366	0	64	female	'--	Stage II	yes
TCGA-DK-AA77	618	0	61	male	'--	Stage II	yes
TCGA-E5-A2PC	1326	0	61	female	'--	Stage IV	yes
TCGA-E5-A4U1	1181	0	72	male	'--	Stage II	yes
TCGA-E7-A4IJ	674	1	56	male	'--	Stage II	no
TCGA-E7-A4XJ	68	1	66	male	'--	Stage II	no
TCGA-E7-A519	508	0	72	male	'--	Stage II	no
TCGA-E7-A541	778	1	66	male	'--	Stage II	no
TCGA-E7-A677	820	0	81	male	'--	Stage II	no
TCGA-E7-A678	798	0	55	male	'--	Stage III	no
TCGA-E7-A6ME	731	0	75	male	'--	Stage II	no
TCGA-E7-A6MF	750	0	37	male	'--	Stage II	no
TCGA-E7-A7XN	428	0	66	male	'--	Stage III	no
TCGA-E7-A97P	437	1	73	male	'--	Stage II	no
TCGA-E7-A97Q	246	1	60	female	'--	Stage IV	no
TCGA-FD-A3B3	974	1	74	female	'--	Stage III	no
TCGA-FD-A3B5	272	1	86	male	'--	Stage IV	no
TCGA-FD-A3B6	1005	1	75	male	'--	Stage II	no
TCGA-FD-A3B7	122	1	66	male	'--	Stage III	no
TCGA-FD-A3B8	384	0	56	male	'--	Stage II	no
TCGA-FD-A3N5	685	1	69	male	'--	Stage II	no
TCGA-FD-A3N6	851	0	43	female	'--	Stage II	no
TCGA-FD-A3NA	1845	0	60	male	'--	Stage II	no
TCGA-FD-A3SJ	739	1	59	male	'--	Stage IV	yes
TCGA-FD-A3SL	712	1	60	male	'--	Stage IV	yes
TCGA-FD-A3SM	547	1	70	male	'--	Stage IV	yes
TCGA-FD-A3SN	887	0	79	male	'--	Stage III	yes
TCGA-FD-A3SP	783	0	60	male	'--	Stage III	yes
TCGA-FD-A3SS	391	1	66	male	'--	Stage IV	yes
TCGA-FD-A43N	699	0	76	male	'--	Stage III	no
TCGA-FD-A43P	832	0	74	male	'--	Stage II	no
TCGA-FD-A43S	455	0	71	female	'--	Stage III	yes
TCGA-FD-A43X	110	0	84	male	'--	Stage II	no
TCGA-FD-A43Y	474	1	65	male	'--	Stage III	no
TCGA-FD-A5BR	813	0	57	male	'--	Stage II	no
TCGA-FD-A5BS	1639	0	68	male	'--	Stage III	yes
TCGA-FD-A5BT	328	1	84	male	'--	Stage III	no
TCGA-FD-A5BU	588	0	76	female	'--	Stage II	no
TCGA-FD-A5BV	163	1	47	female	'--	Stage III	no
TCGA-FD-A5BX	173	1	82	male	'--	Stage IV	no
TCGA-FD-A5BY	251	0	63	female	'--	Stage III	no
TCGA-FD-A5C0	550	1	61	male	'--	Stage IV	yes
TCGA-FD-A5C1	1792	0	61	female	'--	Stage III	yes
TCGA-FD-A62O	216	1	74	male	'--	Stage IV	yes
TCGA-FD-A62P	191	1	76	male	'--	Stage II	no
TCGA-FD-A6TA	1912	0	58	male	'--	Stage IV	yes
TCGA-FD-A6TB	572	0	82	male	'--	Stage III	no
TCGA-FD-A6TC	187	0	79	female	'--	Stage III	yes
TCGA-FD-A6TD	386	1	77	male	'--	Stage III	no
TCGA-FD-A6TE	376	0	54	male	'--	Stage IV	no
TCGA-FD-A6TF	69	1	80	female	'--	Stage IV	no
TCGA-FD-A6TG	93	1	73	male	'--	Stage IV	yes
TCGA-FD-A6TH	131	1	63	male	'--	Stage IV	no
TCGA-FD-A6TI	294	1	73	male	'--	Stage IV	no
TCGA-FD-A6TK	330	0	60	male	'--	Stage III	no
TCGA-FJ-A3Z7	945	0	76	male	'--	Stage IV	yes
TCGA-FJ-A3Z9	385	1	72	male	'--	'--	yes
TCGA-FJ-A3ZF	524	0	73	male	'--	Stage III	yes
TCGA-FJ-A871	272	1	49	male	'--	Stage III	yes
TCGA-FT-A61P	337	0	76	male	'--	Stage IV	no
TCGA-G2-A2EC	696	1	58	female	'--	Stage II	yes
TCGA-G2-A2EF	1884	0	50	male	'--	Stage II	yes
TCGA-G2-A2EJ	1460	0	56	female	'--	Stage II	yes
TCGA-G2-A2EK	485	0	57	male	'--	Stage II	yes
TCGA-G2-A2EL	819	1	77	male	'--	Stage II	yes
TCGA-G2-A2EO	1804	1	69	male	'--	Stage III	no
TCGA-G2-A2ES	1004	1	85	male	'--	Stage II	no
TCGA-G2-A3IB	220	1	66	male	'--	Stage II	yes
TCGA-G2-A3IE	612	1	51	male	'--	Stage II	yes
TCGA-G2-A3VY	536	0	66	male	'--	Stage II	yes
TCGA-G2-AA3B	2008	0	75	female	'--	Stage II	no
TCGA-G2-AA3C	211	1	66	male	'--	Stage IV	yes
TCGA-G2-AA3D	2139	0	60	male	'--	Stage IV	yes
TCGA-G2-AA3F	893	0	77	male	'--	Stage IV	yes
TCGA-GC-A3I6	630	1	45	male	'--	Stage III	yes
TCGA-GC-A3OO	481	0	79	male	'--	Stage II	no
TCGA-GC-A3RB	582	0	54	male	'--	Stage III	no
TCGA-GC-A3RC	484	0	59	male	'--	Stage II	no
TCGA-GC-A3RD	428	0	83	female	'--	Stage III	no
TCGA-GC-A3WC	540	0	80	female	'--	Stage III	no
TCGA-GC-A3YS	758	0	61	male	'--	Stage IV	yes
TCGA-GD-A3OS	638	0	54	female	'--	Stage II	yes
TCGA-GD-A6C6	67	0	64	male	'--	Stage III	no
TCGA-GD-A76B	224	1	86	female	'--	Stage II	no
TCGA-GU-A42P	332	1	72	male	'--	Stage IV	no
TCGA-GU-A42Q	344	1	67	male	'--	Stage III	no
TCGA-GU-A42R	577	1	68	male	'--	Stage IV	yes
TCGA-GU-A762	232	1	87	male	'--	Stage IV	no
TCGA-GU-A763	997	0	72	male	'--	Stage III	yes
TCGA-GU-A764	610	0	66	male	'--	Stage II	no
TCGA-GU-A766	480	0	62	male	'--	Stage II	yes
TCGA-GU-A767	144	1	81	male	'--	Stage IV	no
TCGA-GU-AATO	324	1	75	male	'--	Stage IV	no
TCGA-GU-AATP	1003	0	74	male	'--	Stage IV	yes
TCGA-GU-AATQ	213	1	68	male	'--	Stage III	no
TCGA-GV-A3JV	434	1	66	male	'--	Stage IV	no
TCGA-GV-A3JX	581	0	59	male	'--	Stage III	no
TCGA-GV-A3JZ	603	0	55	male	'--	Stage IV	yes
TCGA-GV-A3QF	617	1	79	male	'--	Stage IV	yes
TCGA-GV-A3QH	258	1	67	male	'--	Stage II	yes
TCGA-GV-A3QI	1110	0	47	male	'--	Stage III	yes
TCGA-GV-A40G	580	0	77	male	'--	Stage II	no
TCGA-GV-A6ZA	691	0	54	male	'--	Stage II	no
TCGA-H4-A2HO	46	0	53	male	'--	Stage III	no
TCGA-H4-A2HQ	590	0	64	female	'--	Stage IV	yes
TCGA-HQ-A2OE	1174	0	69	male	'--	'--	yes
TCGA-K4-A3WS	761	0	66	male	'--	Stage III	no
TCGA-K4-A3WU	105	0	87	male	'--	Stage III	no
TCGA-K4-A3WV	646	0	77	female	'--	Stage II	no
TCGA-K4-A4AB	84	1	76	male	'--	Stage III	no
TCGA-K4-A54R	842	0	59	male	'--	Stage II	no
TCGA-K4-A5RI	356	1	67	female	'--	Stage III	no
TCGA-K4-A6FZ	55	0	75	female	'--	Stage III	no
TCGA-K4-A6MB	469	0	64	male	'--	Stage IV	yes
TCGA-K4-A83P	495	0	77	male	'--	Stage IV	yes
TCGA-KQ-A41N	1604	0	73	male	'--	Stage III	no
TCGA-KQ-A41O	1538	0	84	male	'--	Stage IV	no
TCGA-KQ-A41P	1094	0	76	male	'--	Stage IV	yes
TCGA-KQ-A41Q	361	0	89	male	'--	Stage III	yes
TCGA-KQ-A41R	1350	0	80	female	'--	Stage II	no
TCGA-KQ-A41S	35	0	87	female	'--	Stage III	no
TCGA-LC-A66R	466	0	78	male	'--	Stage IV	no
TCGA-LT-A5Z6	474	0	56	male	'--	Stage II	yes
TCGA-LT-A8JT	641	0	69	female	'--	Stage II	no
TCGA-MV-A51V	410	0	75	male	'--	Stage III	no
TCGA-PQ-A6FI	372	0	70	male	'--	Stage II	no
TCGA-PQ-A6FN	507	0	78	female	'--	Stage III	no
TCGA-R3-A69X	433	0	70	male	'--	Stage III	no
TCGA-S5-A6DX	56	1	83	male	'--	Stage IV	no
TCGA-S5-AA26	503	0	46	male	'--	Stage III	no
TCGA-SY-A9G0	1008	1	82	male	'--	Stage IV	no
TCGA-SY-A9G5	1186	0	66	male	'--	Stage III	yes
TCGA-UY-A78L	1127	0	62	male	'--	Stage IV	yes
TCGA-UY-A78N	2641	1	80	male	'--	Stage IV	no
TCGA-UY-A78O	2312	0	75	female	'--	Stage II	no
TCGA-UY-A78P	2380	0	78	female	'--	Stage II	no
TCGA-UY-A8OB	2109	0	63	male	'--	Stage IV	yes
TCGA-UY-A8OD	3432	0	68	female	'--	Stage II	no
TCGA-UY-A9PA	1072	0	48	male	'--	Stage III	no
TCGA-UY-A9PB	899	0	49	male	'--	Stage III	no
TCGA-UY-A9PD	542	0	80	male	'--	Stage III	no
TCGA-UY-A9PH	1561	0	73	male	'--	Stage II	no
TCGA-XF-A8HB	1370	0	50	female	'--	Stage II	no
TCGA-XF-A8HC	200	1	79	male	'--	Stage IV	no
TCGA-XF-A8HD	2964	0	77	male	'--	Stage III	no
TCGA-XF-A8HE	3817	0	47	male	'--	Stage III	no
TCGA-XF-A8HF	2954	1	80	male	'--	Stage III	no
TCGA-XF-A8HG	467	1	69	male	'--	Stage III	yes
TCGA-XF-A8HH	57	1	61	female	'--	Stage IV	no
TCGA-XF-A8HI	544	1	57	female	'--	Stage IV	yes
TCGA-XF-A9SI	2423	0	73	female	'--	Stage II	no
TCGA-XF-A9SJ	98	1	83	male	'--	Stage IV	no
TCGA-XF-A9SK	486	1	65	male	'--	Stage IV	yes
TCGA-XF-A9SL	2020	1	69	male	'--	Stage IV	no
TCGA-XF-A9SM	1048	0	76	male	'--	Stage III	no
TCGA-XF-A9SP	454	1	59	male	'--	Stage III	no
TCGA-XF-A9ST	128	1	68	male	'--	Stage III	no
TCGA-XF-A9SV	388	1	82	male	'--	Stage IV	yes
TCGA-XF-A9SW	362	1	85	male	'--	Stage IV	no
TCGA-XF-A9SX	719	1	63	female	'--	Stage IV	yes
TCGA-XF-A9SY	640	0	60	female	'--	Stage IV	yes
TCGA-XF-A9SZ	859	1	79	male	'--	Stage IV	yes
TCGA-XF-A9T0	799	0	68	male	'--	Stage III	no
TCGA-XF-A9T2	575	1	54	male	'--	Stage III	no
TCGA-XF-A9T4	495	1	48	male	'--	Stage IV	yes
TCGA-XF-AAMG	3364	0	49	male	'--	Stage III	yes
TCGA-XF-AAMH	344	1	80	male	'--	Stage IV	no
TCGA-XF-AAML	232	1	75	male	'--	Stage II	no
TCGA-XF-AAMQ	2177	0	59	female	'--	Stage II	no
TCGA-XF-AAMR	2790	0	48	male	'--	Stage III	yes
TCGA-XF-AAMT	90	1	75	female	'--	Stage IV	no
TCGA-XF-AAMW	253	1	79	female	'--	Stage IV	no
TCGA-XF-AAMX	206	1	87	female	'--	Stage III	no
TCGA-XF-AAMY	3011	0	78	male	'--	Stage III	yes
TCGA-XF-AAMZ	1348	1	81	female	'--	Stage IV	no
TCGA-XF-AAN0	1718	1	68	male	'--	Stage IV	yes
TCGA-XF-AAN1	941	1	75	female	'--	Stage III	no
TCGA-XF-AAN2	1869	1	73	male	'--	Stage II	no
TCGA-XF-AAN3	2625	0	76	male	'--	Stage IV	yes
TCGA-XF-AAN4	823	1	77	female	'--	Stage III	no
TCGA-XF-AAN5	2293	0	61	female	'--	Stage III	yes
TCGA-XF-AAN7	565	1	60	male	'--	Stage IV	yes
TCGA-XF-AAN8	118	1	74	female	'--	Stage III	no
TCGA-YC-A89H	573	0	78	female	'--	Stage II	yes
TCGA-YC-A8S6	293	0	71	male	'--	Stage II	no
TCGA-YF-AA3L	364	0	47	female	'--	Stage II	yes
TCGA-YF-AA3M	415	0	57	male	'--	Stage II	yes
TCGA-ZF-A9R0	680	1	82	male	'--	Stage III	no
TCGA-ZF-A9R1	773	0	81	male	'--	Stage IV	yes
TCGA-ZF-A9R2	642	0	75	male	'--	Stage II	no
TCGA-ZF-A9R3	949	1	53	female	'--	Stage II	no
TCGA-ZF-A9R4	921	0	83	male	'--	Stage II	no
TCGA-ZF-A9R5	1090	0	59	male	'--	Stage III	no
TCGA-ZF-A9R7	665	0	76	female	'--	Stage II	no
TCGA-ZF-A9RC	2868	0	77	male	'--	Stage III	no
TCGA-ZF-A9RD	408	1	75	female	'--	Stage IV	no
TCGA-ZF-A9RF	1949	0	74	male	'--	Stage II	no
TCGA-ZF-A9RL	2703	0	61	male	'--	Stage II	yes
TCGA-ZF-A9RM	1455	0	70	male	'--	Stage II	no
TCGA-ZF-A9RN	615	1	67	female	'--	Stage III	yes
TCGA-ZF-AA4N	88	1	74	male	'--	Stage II	no
TCGA-ZF-AA4R	1036	1	67	male	'--	Stage IV	yes
TCGA-ZF-AA4U	262	1	70	male	'--	Stage III	no
TCGA-ZF-AA4V	1806	0	66	male	'--	Stage III	yes
TCGA-ZF-AA4W	1830	0	56	male	'--	Stage III	yes
TCGA-ZF-AA51	1714	0	69	female	'--	Stage II	yes
TCGA-ZF-AA52	1077	1	70	male	'--	Stage III	no
TCGA-ZF-AA53	1761	0	60	male	'--	Stage II	yes
TCGA-ZF-AA56	259	1	79	female	'--	Stage III	no
TCGA-ZF-AA58	1649	0	61	female	'--	Stage IV	yes
TCGA-ZF-AA5H	897	0	60	female	'--	Stage IV	yes
TCGA-ZF-AA5N	168	1	62	female	'--	Stage IV	yes
TCGA-ZF-AA5P	372	0	65	male	'--	Stage IV	no

## Sheet: BRCA
Clinic parameters of enrolled BRCA patients.
sample_id	futime	fustat	age	gender	cli_stage	path_stage	chemotherapy
TCGA-3C-AAAU	4047	0	55	female	'--	Stage X	yes
TCGA-3C-AALJ	1474	0	62	female	'--	Stage IIB	yes
TCGA-3C-AALK	1448	0	52	female	'--	Stage IA	yes
TCGA-4H-AAAK	348	0	50	female	'--	Stage IIIA	yes
TCGA-5L-AAT1	1471	0	63	female	'--	Stage IV	yes
TCGA-A2-A04Q	2385	0	48	female	'--	Stage IA	yes
TCGA-A2-A04U	2654	0	47	female	'--	Stage IIA	yes
TCGA-A2-A04V	1920	1	39	female	'--	Stage IIA	yes
TCGA-A2-A04W	3102	0	50	female	'--	Stage IIB	yes
TCGA-A2-A04X	1686	0	34	female	'--	Stage IIA	yes
TCGA-A2-A0CM	754	1	40	female	'--	Stage IIA	yes
TCGA-A2-A0CR	3283	0	54	female	'--	Stage IIB	yes
TCGA-A2-A0CT	2289	0	71	female	'--	Stage IIA	yes
TCGA-A2-A0CU	158	1	73	female	'--	Stage IIA	yes
TCGA-A2-A0CW	3283	0	67	female	'--	Stage IIB	yes
TCGA-A2-A0CY	1673	0	63	female	'--	Stage IIB	yes
TCGA-A2-A0CZ	1616	0	46	female	'--	Stage IIA	yes
TCGA-A2-A0D0	2048	0	60	female	'--	Stage IIA	yes
TCGA-A2-A0D3	1873	0	42	female	'--	Stage IA	yes
TCGA-A2-A0EP	3603	0	56	female	'--	Stage I	yes
TCGA-A2-A0ES	2190	0	52	female	'--	Stage IIA	yes
TCGA-A2-A0EV	968	0	80	female	'--	Stage IA	no
TCGA-A2-A0EX	752	0	46	female	'--	Stage IIB	yes
TCGA-A2-A0SU	1662	0	66	female	'--	Stage IIA	yes
TCGA-A2-A0T2	255	1	66	female	'--	Stage IV	no
TCGA-A2-A0T4	624	0	62	female	'--	Stage IIA	yes
TCGA-A2-A0T5	531	0	39	female	'--	Stage IIA	yes
TCGA-A2-A0T7	631	0	51	female	'--	Stage IIA	yes
TCGA-A2-A0YD	769	0	63	female	'--	Stage IIB	yes
TCGA-A2-A0YF	1535	0	67	female	'--	Stage I	yes
TCGA-A2-A0YK	588	0	61	female	'--	Stage IIA	yes
TCGA-A2-A1FZ	683	0	63	female	'--	Stage IIA	yes
TCGA-A2-A1G4	595	0	71	female	'--	Stage IIIA	yes
TCGA-A2-A259	1596	0	70	female	'--	Stage I	yes
TCGA-A2-A3XS	1032	1	62	female	'--	Stage IIIA	yes
TCGA-A2-A3XX	1439	1	49	female	'--	Stage IIA	yes
TCGA-A2-A3XZ	1532	0	46	female	'--	Stage I	yes
TCGA-A2-A3Y0	1546	0	57	female	'--	Stage IIB	yes
TCGA-A2-A4S0	706	0	77	female	'--	Stage IIA	no
TCGA-A7-A0CH	1079	0	79	female	'--	Stage IIA	yes
TCGA-A7-A0D9	1139	0	37	female	'--	Stage IIA	yes
TCGA-A7-A13G	718	0	79	female	'--	Stage IIA	yes
TCGA-A7-A13H	899	0	61	female	'--	Stage IIB	yes
TCGA-A7-A26G	722	0	50	female	'--	Stage IIA	yes
TCGA-A7-A26H	724	0	72	female	'--	Stage IIA	yes
TCGA-A7-A26J	627	0	49	female	'--	Stage IIA	yes
TCGA-A7-A4SA	454	0	40	female	'--	Stage IIB	yes
TCGA-A7-A4SD	441	0	52	female	'--	Stage IIA	yes
TCGA-A7-A4SE	644	0	54	female	'--	Stage IIA	yes
TCGA-A7-A56D	448	0	84	female	'--	Stage IIA	yes
TCGA-A7-A6VV	313	0	51	female	'--	Stage IIA	yes
TCGA-A8-A06O	396	0	60	female	'--	Stage I	yes
TCGA-A8-A06T	1614	0	75	female	'--	Stage IIIA	yes
TCGA-A8-A076	1642	0	66	female	'--	Stage IIA	yes
TCGA-A8-A07B	1308	0	69	female	'--	Stage IIA	no
TCGA-A8-A07E	608	0	81	female	'--	Stage X	yes
TCGA-A8-A07W	304	0	76	female	'--	Stage IV	yes
TCGA-A8-A07Z	1371	0	85	female	'--	Stage IIA	yes
TCGA-A8-A082	549	0	58	female	'--	Stage IIB	yes
TCGA-A8-A085	1124	0	44	male	'--	Stage IIB	yes
TCGA-A8-A08O	943	0	45	female	'--	Stage IV	yes
TCGA-A8-A09I	1371	0	84	female	'--	Stage IIA	yes
TCGA-A8-A09K	912	0	68	female	'--	Stage IIA	no
TCGA-A8-A09Q	761	0	83	female	'--	Stage IIIB	yes
TCGA-A8-A0A4	396	0	73	female	'--	Stage IIA	yes
TCGA-A8-A0AB	518	0	54	female	'--	Stage IIA	yes
TCGA-A8-A0AD	1157	0	83	female	'--	Stage I	yes
TCGA-AC-A23C	585	0	62	female	'--	Stage IIB	yes
TCGA-AC-A23G	2248	0	76	female	'--	Stage IIA	yes
TCGA-AC-A2BM	3022	0	41	female	'--	Stage IIB	no
TCGA-AC-A2FB	1234	0	65	female	'--	Stage IIA	yes
TCGA-AC-A2FG	1853	0	79	female	'--	Stage IIB	yes
TCGA-AC-A2FM	792	1	87	female	'--	Stage IIB	no
TCGA-AC-A2FO	2255	0	65	female	'--	Stage IIB	yes
TCGA-AC-A3EH	197	1	79	female	'--	Stage IIIC	yes
TCGA-AC-A3HN	496	0	87	female	'--	Stage IIB	yes
TCGA-AC-A3QQ	734	0	54	female	'--	Stage IA	no
TCGA-AC-A3W7	471	0	66	female	'--	Stage IIB	yes
TCGA-AC-A3YJ	754	0	66	female	'--	Stage IIA	yes
TCGA-AC-A4ZE	890	0	63	female	'--	Stage IIB	no
TCGA-AC-A5XS	588	0	74	female	'--	Stage IIA	yes
TCGA-AC-A62X	417	0	72	female	'--	Stage IIA	no
TCGA-AC-A6IW	413	0	73	female	'--	Stage IIA	no
TCGA-AC-A8OP	614	0	72	female	'--	Stage IA	yes
TCGA-AN-A03X	10	0	74	female	'--	Stage IIA	no
TCGA-AN-A03Y	10	0	66	female	'--	Stage IIA	no
TCGA-AN-A041	7	0	29	female	'--	Stage IIB	no
TCGA-AN-A046	10	0	68	female	'--	Stage IIA	no
TCGA-AN-A0AJ	303	0	79	female	'--	Stage IIB	no
TCGA-AN-A0AK	224	0	76	female	'--	Stage IIA	no
TCGA-AN-A0AL	227	0	41	female	'--	Stage IIIB	no
TCGA-AN-A0AM	5	0	56	female	'--	Stage IIA	no
TCGA-AN-A0AR	10	0	55	female	'--	Stage IIA	no
TCGA-AN-A0AS	10	0	70	female	'--	Stage IIIA	no
TCGA-AN-A0AT	10	0	62	female	'--	Stage IIA	no
TCGA-AN-A0FD	196	0	71	female	'--	Stage IIA	no
TCGA-AN-A0FF	172	0	32	female	'--	Stage IA	no
TCGA-AN-A0FJ	242	0	59	female	'--	Stage IV	no
TCGA-AN-A0FK	213	0	88	female	'--	Stage IIIB	no
TCGA-AN-A0FL	231	0	62	female	'--	Stage IIA	no
TCGA-AN-A0FN	218	0	61	female	'--	Stage IA	no
TCGA-AN-A0FS	210	0	55	female	'--	Stage IA	no
TCGA-AN-A0FT	214	0	63	female	'--	Stage IIB	no
TCGA-AN-A0FV	10	0	58	female	'--	Stage IIA	no
TCGA-AN-A0FW	11	0	67	female	'--	Stage IIIA	no
TCGA-AN-A0FX	10	0	52	female	'--	Stage IIA	no
TCGA-AN-A0FY	10	0	55	female	'--	Stage IA	no
TCGA-AN-A0FZ	10	0	45	female	'--	Stage IIIA	no
TCGA-AN-A0XL	163	0	61	female	'--	Stage IIA	no
TCGA-AN-A0XN	10	0	68	female	'--	Stage IIIA	no
TCGA-AN-A0XO	375	0	59	female	'--	Stage IIIA	no
TCGA-AN-A0XP	9	0	69	female	'--	Stage IIIA	no
TCGA-AN-A0XR	10	0	55	female	'--	Stage IIIA	no
TCGA-AN-A0XS	10	0	63	female	'--	Stage IIIA	no
TCGA-AN-A0XT	10	0	54	female	'--	Stage IIIA	no
TCGA-AN-A0XU	10	0	54	female	'--	Stage IIA	no
TCGA-AN-A0XV	162	0	67	female	'--	Stage IIIA	no
TCGA-AN-A0XW	170	0	36	female	'--	Stage IIIA	no
TCGA-AO-A03M	1866	0	29	female	'--	Stage I	yes
TCGA-AO-A03N	2031	0	59	female	'--	Stage IIB	yes
TCGA-AO-A03O	2483	1	69	female	'--	Stage IIA	yes
TCGA-AO-A03U	1793	1	31	female	'--	Stage I	yes
TCGA-AO-A03V	1351	0	41	female	'--	Stage I	yes
TCGA-AO-A0J2	997	0	41	female	'--	Stage IA	yes
TCGA-AO-A0JA	655	0	36	female	'--	Stage IIIC	yes
TCGA-AO-A0JI	1528	0	56	female	'--	Stage IIA	yes
TCGA-AO-A124	3506	0	38	female	'--	Stage IIA	yes
TCGA-AO-A125	3456	0	72	female	'--	Stage IIA	yes
TCGA-AO-A12A	3112	0	47	female	'--	Stage IIA	yes
TCGA-AO-A12B	2989	0	63	female	'--	Stage IIA	yes
TCGA-AO-A12G	1639	0	75	female	'--	Stage IIA	yes
TCGA-AO-A12H	1234	0	69	female	'--	Stage IIA	yes
TCGA-AO-A1KO	622	0	46	female	'--	Stage IIB	yes
TCGA-AO-A1KP	2953	0	77	female	'--	Stage IIA	yes
TCGA-AO-A1KQ	1882	0	84	male	'--	Stage IIIB	yes
TCGA-AO-A1KR	2513	0	51	female	'--	Stage IIA	yes
TCGA-AQ-A04J	819	0	45	female	'--	Stage IIA	yes
TCGA-AQ-A04L	3957	0	48	female	'--	Stage IIA	yes
TCGA-AQ-A0Y5	172	1	70	female	'--	Stage IIIA	yes
TCGA-AQ-A54N	78	0	51	female	'--	Stage IIA	no
TCGA-AQ-A54O	1001	0	51	male	'--	Stage IIA	yes
TCGA-AR-A0TR	160	1	68	female	'--	Stage IIB	yes
TCGA-AR-A0TU	709	0	35	female	'--	Stage IIA	yes
TCGA-AR-A0TV	2288	0	66	female	'--	Stage IIA	no
TCGA-AR-A0TW	3009	0	50	female	'--	Stage IIIA	yes
TCGA-AR-A0TY	1699	1	54	female	'--	Stage IIA	yes
TCGA-AR-A0U4	3261	0	54	female	'--	Stage IIA	yes
TCGA-AR-A1AH	3807	0	51	female	'--	Stage IIB	yes
TCGA-AR-A1AI	3296	0	47	female	'--	Stage IIA	yes
TCGA-AR-A1AK	3159	0	70	female	'--	Stage I	yes
TCGA-AR-A1AM	2991	0	52	female	'--	Stage IIIA	yes
TCGA-AR-A1AP	2856	0	80	female	'--	Stage I	yes
TCGA-AR-A24N	3035	0	54	female	'--	Stage I	no
TCGA-AR-A24W	1550	0	55	female	'--	Stage IIB	yes
TCGA-AR-A24X	3004	0	52	female	'--	Stage IIA	yes
TCGA-AR-A24Z	3001	0	57	female	'--	Stage IIA	yes
TCGA-AR-A250	2707	0	58	female	'--	Stage IIA	yes
TCGA-AR-A256	2854	1	45	female	'--	Stage IIA	yes
TCGA-AR-A2LL	2012	0	70	female	'--	Stage IIB	yes
TCGA-AR-A2LM	1935	0	49	female	'--	Stage II	yes
TCGA-AR-A2LN	1161	0	65	female	'--	Stage IIA	yes
TCGA-AR-A2LR	1742	0	49	female	'--	Stage I	no
TCGA-B6-A0I1	2361	1	73	female	'--	Stage IIA	no
TCGA-B6-A0I5	8556	0	49	female	'--	Stage IIB	yes
TCGA-B6-A0I6	991	1	49	female	'--	Stage IIA	yes
TCGA-B6-A0IA	8391	0	51	female	'--	Stage IIA	yes
TCGA-B6-A0IB	3941	1	64	female	'--	Stage IV	yes
TCGA-B6-A0IJ	7106	0	42	female	'--	Stage IIB	yes
TCGA-B6-A0IM	3873	1	75	female	'--	Stage IIB	yes
TCGA-B6-A0IN	2573	1	45	female	'--	Stage X	yes
TCGA-B6-A0IO	5042	0	66	female	'--	Stage IIA	yes
TCGA-B6-A0IP	3926	1	74	female	'--	Stage IA	no
TCGA-B6-A0RG	2082	0	26	female	'--	Stage IIB	yes
TCGA-B6-A0RL	2469	1	60	female	'--	Stage IIA	yes
TCGA-B6-A0RM	2373	1	57	female	'--	Stage X	no
TCGA-B6-A0RO	4929	0	71	female	'--	Stage IIIB	yes
TCGA-B6-A0RP	3126	1	73	female	'--	'--	yes
TCGA-B6-A0RQ	4267	1	68	female	'--	Stage IIB	yes
TCGA-B6-A0RS	3063	1	38	female	'--	Stage IIA	yes
TCGA-B6-A0WS	2965	1	58	female	'--	Stage X	no
TCGA-B6-A0WT	5739	0	61	female	'--	Stage IIB	yes
TCGA-B6-A0WV	2417	1	67	female	'--	Stage IIB	yes
TCGA-B6-A0WX	639	1	40	female	'--	Stage IIIA	yes
TCGA-B6-A0X0	3945	1	54	female	'--	Stage I	yes
TCGA-B6-A0X5	2097	1	61	female	'--	Stage IIB	yes
TCGA-B6-A40B	3152	0	76	female	'--	Stage I	no
TCGA-BH-A0AY	777	0	62	female	'--	Stage IIA	yes
TCGA-BH-A0AZ	1919	0	47	female	'--	Stage IIIA	yes
TCGA-BH-A0BF	1324	1	56	female	'--	Stage IIB	no
TCGA-BH-A0BL	2278	0	35	female	'--	Stage I	yes
TCGA-BH-A0BM	1876	0	54	female	'--	Stage IIB	yes
TCGA-BH-A0BQ	2255	0	39	female	'--	Stage I	no
TCGA-BH-A0BV	1519	0	78	female	'--	Stage IIB	yes
TCGA-BH-A0C7	2767	0	48	female	'--	Stage IIB	yes
TCGA-BH-A0DD	2486	0	58	male	'--	Stage IIB	yes
TCGA-BH-A0DK	423	0	49	female	'--	Stage IIA	yes
TCGA-BH-A0DO	1644	0	78	female	'--	Stage I	no
TCGA-BH-A0DZ	495	0	43	female	'--	Stage IIB	yes
TCGA-BH-A0E1	477	0	52	female	'--	Stage IIB	yes
TCGA-BH-A0E2	435	0	49	female	'--	Stage IIIA	yes
TCGA-BH-A0EA	991	1	72	female	'--	Stage IIA	yes
TCGA-BH-A0EE	943	0	68	female	'--	Stage IIB	yes
TCGA-BH-A0H5	1620	0	45	female	'--	Stage I	yes
TCGA-BH-A0HA	1611	0	31	female	'--	Stage I	no
TCGA-BH-A0HK	178	0	81	female	'--	Stage IIB	yes
TCGA-BH-A0HL	72	0	56	female	'--	Stage IIB	yes
TCGA-BH-A0HN	516	0	67	female	'--	Stage IA	yes
TCGA-BH-A0HX	829	0	54	female	'--	Stage IIB	yes
TCGA-BH-A0HY	1545	0	60	female	'--	Stage I	yes
TCGA-BH-A0W4	759	0	46	female	'--	Stage IIA	no
TCGA-BH-A0WA	701	0	82	female	'--	Stage I	no
TCGA-BH-A18I	1093	0	53	female	'--	Stage IIA	yes
TCGA-BH-A18N	468	1	88	female	'--	Stage IIA	no
TCGA-BH-A1EY	538	1	79	female	'--	Stage IIA	no
TCGA-BH-A28Q	1119	0	46	female	'--	Stage IIB	no
TCGA-BH-A2L8	612	0	45	female	'--	Stage IIA	yes
TCGA-BH-A42T	320	1	75	female	'--	Stage IIA	no
TCGA-BH-A42U	3364	0	80	female	'--	Stage IIA	no
TCGA-BH-A5J0	715	0	63	female	'--	Stage IA	no
TCGA-BH-A6R9	160	0	61	female	'--	Stage IIA	no
TCGA-BH-A8FY	295	1	87	female	'--	Stage IA	no
TCGA-BH-A8G0	662	0	54	female	'--	Stage IIB	yes
TCGA-BH-AB28	287	0	53	female	'--	Stage IIIA	yes
TCGA-C8-A12L	363	0	67	female	'--	Stage IIA	no
TCGA-C8-A12M	358	0	70	female	'--	Stage IIA	yes
TCGA-C8-A12N	358	0	58	female	'--	Stage IIA	yes
TCGA-C8-A12O	385	0	50	female	'--	Stage IIA	yes
TCGA-C8-A12P	358	0	55	female	'--	Stage IIB	no
TCGA-C8-A12Q	385	1	78	female	'--	Stage IIIA	no
TCGA-C8-A12U	385	0	46	female	'--	Stage IIB	no
TCGA-C8-A12V	385	0	55	female	'--	Stage IIA	yes
TCGA-C8-A12W	385	0	49	female	'--	Stage IIIB	yes
TCGA-C8-A12X	385	0	62	female	'--	Stage IIB	yes
TCGA-C8-A12Z	382	0	45	female	'--	Stage IIB	yes
TCGA-C8-A130	370	0	52	female	'--	Stage IIIA	yes
TCGA-C8-A131	411	0	82	female	'--	Stage IIIA	yes
TCGA-C8-A132	383	0	56	female	'--	Stage IIB	yes
TCGA-C8-A134	383	0	52	female	'--	Stage IIA	yes
TCGA-C8-A135	393	0	64	female	'--	Stage IIB	yes
TCGA-C8-A138	380	0	54	female	'--	Stage IIIA	yes
TCGA-C8-A1HE	375	0	59	female	'--	Stage IIA	yes
TCGA-C8-A1HF	332	0	48	female	'--	Stage IIA	yes
TCGA-C8-A1HG	345	0	50	female	'--	Stage IIA	yes
TCGA-C8-A1HI	343	0	40	female	'--	Stage IIIA	yes
TCGA-C8-A1HK	366	0	53	female	'--	Stage IIB	no
TCGA-C8-A1HL	317	0	38	female	'--	Stage IIIA	no
TCGA-C8-A1HM	375	0	74	female	'--	Stage IIA	yes
TCGA-C8-A1HN	394	0	56	female	'--	Stage IIA	yes
TCGA-C8-A1HO	375	0	34	female	'--	Stage IIIC	yes
TCGA-C8-A26W	381	0	58	female	'--	Stage IIB	yes
TCGA-C8-A26X	376	0	58	female	'--	Stage IIA	yes
TCGA-C8-A26Z	470	0	59	female	'--	Stage IIA	yes
TCGA-C8-A273	513	0	29	female	'--	Stage IIB	yes
TCGA-C8-A274	508	0	63	female	'--	Stage IIA	yes
TCGA-C8-A278	297	0	61	female	'--	Stage IIIA	yes
TCGA-C8-A27A	747	0	48	female	'--	Stage IIB	yes
TCGA-C8-A27B	439	0	48	female	'--	Stage IIB	yes
TCGA-C8-A3M8	394	0	68	female	'--	Stage IA	yes
TCGA-C8-A8HP	396	0	59	female	'--	Stage IIIA	yes
TCGA-C8-A8HQ	380	0	53	female	'--	Stage IIB	no
TCGA-C8-A8HR	408	0	49	female	'--	Stage IIIA	yes
TCGA-D8-A13Y	1728	0	52	female	'--	Stage IA	yes
TCGA-D8-A140	403	0	62	female	'--	Stage IIB	yes
TCGA-D8-A141	626	0	40	female	'--	'--	yes
TCGA-D8-A142	425	0	74	female	'--	Stage IIB	yes
TCGA-D8-A143	431	0	51	female	'--	Stage IIA	yes
TCGA-D8-A145	410	0	80	female	'--	Stage IIA	yes
TCGA-D8-A146	643	0	57	female	'--	Stage IIA	yes
TCGA-D8-A1J8	431	0	77	female	'--	Stage IIB	yes
TCGA-D8-A1J9	532	0	48	female	'--	Stage IA	yes
TCGA-D8-A1JE	575	0	62	female	'--	Stage IIA	yes
TCGA-D8-A1JF	366	0	79	female	'--	Stage IIIA	yes
TCGA-D8-A1JL	611	0	72	female	'--	Stage IIA	yes
TCGA-D8-A1JN	620	0	80	female	'--	Stage IIIC	yes
TCGA-D8-A1JP	639	0	73	female	'--	Stage IA	yes
TCGA-D8-A1JS	371	0	77	female	'--	Stage IA	yes
TCGA-D8-A1JT	405	0	70	female	'--	Stage IIA	yes
TCGA-D8-A1JU	447	0	51	female	'--	Stage IA	yes
TCGA-D8-A1X6	541	0	80	female	'--	Stage IIIA	yes
TCGA-D8-A1X7	509	0	40	female	'--	Stage IIA	yes
TCGA-D8-A1XC	377	1	85	female	'--	Stage IIIB	no
TCGA-D8-A1XF	463	0	45	female	'--	Stage IIA	yes
TCGA-D8-A1XG	448	0	86	female	'--	Stage IIIB	no
TCGA-D8-A1XJ	664	0	76	female	'--	Stage IIIA	yes
TCGA-D8-A1XQ	499	0	69	female	'--	Stage IIA	no
TCGA-D8-A1XR	482	0	56	female	'--	Stage IIB	yes
TCGA-D8-A1XT	506	0	61	female	'--	Stage IIA	yes
TCGA-D8-A1XU	395	0	56	female	'--	Stage IA	no
TCGA-D8-A1XV	461	0	84	female	'--	Stage IIA	no
TCGA-D8-A1XW	1309	0	53	female	'--	Stage IIA	yes
TCGA-D8-A1XY	503	0	74	female	'--	Stage IIA	yes
TCGA-D8-A1Y1	302	1	80	female	'--	Stage IIIA	yes
TCGA-D8-A1Y2	433	0	71	female	'--	Stage IIA	yes
TCGA-D8-A27G	409	0	75	female	'--	Stage IIA	no
TCGA-D8-A27H	397	0	72	female	'--	Stage IIA	yes
TCGA-D8-A27K	1461	0	47	female	'--	Stage IIB	yes
TCGA-D8-A27L	499	0	49	female	'--	Stage IIIA	yes
TCGA-D8-A27M	410	0	59	female	'--	Stage IA	yes
TCGA-D8-A27N	519	0	36	female	'--	Stage IIIA	yes
TCGA-D8-A27P	49	0	64	female	'--	Stage IA	no
TCGA-D8-A27V	381	0	62	female	'--	Stage IIA	yes
TCGA-D8-A3Z5	1015	0	54	female	'--	Stage IIIC	no
TCGA-D8-A4Z1	659	0	68	female	'--	Stage IA	yes
TCGA-D8-A73U	492	0	88	female	'--	Stage IIA	yes
TCGA-E2-A106	2541	0	34	female	'--	Stage IB	yes
TCGA-E2-A109	1417	0	64	female	'--	Stage IIA	yes
TCGA-E2-A14Q	1163	0	50	female	'--	Stage IIB	yes
TCGA-E2-A14T	2311	0	52	female	'--	Stage IIA	yes
TCGA-E2-A14U	1318	0	74	female	'--	Stage I	yes
TCGA-E2-A14W	974	0	78	male	'--	Stage IIA	yes
TCGA-E2-A14Y	2109	0	35	female	'--	Stage IIA	yes
TCGA-E2-A152	2128	0	56	female	'--	Stage I	yes
TCGA-E2-A155	640	0	58	female	'--	Stage IIB	yes
TCGA-E2-A158	450	0	43	female	'--	Stage IIA	yes
TCGA-E2-A15H	393	0	38	female	'--	Stage IIA	yes
TCGA-E2-A15I	1692	0	44	female	'--	Stage IIA	yes
TCGA-E2-A15J	1640	0	51	female	'--	Stage I	yes
TCGA-E2-A15L	626	0	65	female	'--	Stage IIA	yes
TCGA-E2-A15O	289	0	89	female	'--	Stage I	yes
TCGA-E2-A15T	1563	0	65	female	'--	Stage IIA	yes
TCGA-E2-A1B6	867	0	44	female	'--	Stage IIA	yes
TCGA-E2-A1BC	501	0	63	female	'--	Stage IA	yes
TCGA-E2-A1IF	1138	0	74	female	'--	Stage I	yes
TCGA-E2-A1IH	1026	0	80	female	'--	Stage I	yes
TCGA-E2-A1IK	1800	0	71	female	'--	Stage IIA	yes
TCGA-E2-A1IU	337	0	60	female	'--	Stage IA	yes
TCGA-E2-A1L6	1648	0	44	female	'--	Stage IIA	yes
TCGA-E2-A1LA	748	0	59	female	'--	Stage IIA	yes
TCGA-E2-A1LG	1523	0	50	female	'--	Stage IIA	yes
TCGA-E2-A1LK	266	1	84	female	'--	Stage IIIC	no
TCGA-E2-A1LS	1604	0	46	female	'--	Stage IA	yes
TCGA-E2-A2P6	1051	0	77	female	'--	Stage IIB	yes
TCGA-E2-A570	931	0	47	female	'--	Stage IB	yes
TCGA-E9-A1N3	1059	0	70	female	'--	Stage IIIA	yes
TCGA-E9-A1N5	1120	0	45	female	'--	Stage IIB	yes
TCGA-E9-A1N8	1039	0	48	female	'--	Stage IIA	yes
TCGA-E9-A1N9	1101	0	58	female	'--	Stage IIA	yes
TCGA-E9-A1NC	1203	0	61	female	'--	Stage IIB	yes
TCGA-E9-A1ND	1266	0	75	female	'--	Stage IIB	yes
TCGA-E9-A1NF	1072	1	60	female	'--	Stage IIA	yes
TCGA-E9-A1NG	786	1	62	female	'--	Stage IIA	yes
TCGA-E9-A1NH	576	0	71	female	'--	Stage IIB	yes
TCGA-E9-A1NI	300	0	51	female	'--	Stage IIA	yes
TCGA-E9-A1QZ	755	0	61	female	'--	Stage IIA	no
TCGA-E9-A1R0	860	0	58	female	'--	Stage IIA	yes
TCGA-E9-A1RB	976	1	40	female	'--	Stage IIA	yes
TCGA-E9-A1RC	1224	0	56	female	'--	Stage IIIC	yes
TCGA-E9-A1RD	34	0	67	female	'--	Stage IIA	yes
TCGA-E9-A228	1285	0	58	female	'--	Stage IIB	yes
TCGA-E9-A22A	1189	0	74	female	'--	Stage IIA	yes
TCGA-E9-A22B	1167	0	71	female	'--	Stage IA	yes
TCGA-E9-A22D	1248	0	38	female	'--	Stage IIA	yes
TCGA-E9-A22G	1239	0	47	female	'--	Stage IIA	yes
TCGA-E9-A244	21	0	54	female	'--	Stage IIA	yes
TCGA-E9-A245	26	1	47	female	'--	Stage IIB	yes
TCGA-E9-A248	59	0	51	female	'--	Stage IIA	yes
TCGA-E9-A3HO	1158	0	49	female	'--	Stage IIA	yes
TCGA-E9-A3Q9	1001	0	78	female	'--	Stage IIIC	yes
TCGA-E9-A3QA	918	0	33	female	'--	Stage IIA	no
TCGA-E9-A54X	727	0	85	female	'--	Stage IA	no
TCGA-E9-A54Y	725	0	63	female	'--	Stage IIIA	no
TCGA-E9-A5FL	24	0	65	female	'--	Stage IIB	no
TCGA-E9-A5UO	785	0	41	female	'--	Stage IIA	no
TCGA-EW-A1IW	371	0	80	female	'--	Stage IIB	yes
TCGA-EW-A1IX	1208	0	48	female	'--	Stage IIA	yes
TCGA-EW-A1IY	258	0	38	female	'--	Stage I	yes
TCGA-EW-A1J2	403	0	50	female	'--	'--	yes
TCGA-EW-A1J3	504	0	61	female	'--	Stage IA	yes
TCGA-EW-A1J5	477	0	59	female	'--	Stage IIB	yes
TCGA-EW-A1J6	875	0	70	female	'--	Stage I	yes
TCGA-EW-A1OV	789	0	56	female	'--	Stage IIB	yes
TCGA-EW-A1OZ	1229	0	56	female	'--	Stage IIA	yes
TCGA-EW-A1P3	1611	0	48	female	'--	Stage IIA	yes
TCGA-EW-A1P7	915	0	59	female	'--	Stage IIA	yes
TCGA-EW-A1P8	239	1	58	female	'--	Stage IIIC	yes
TCGA-EW-A1PB	608	0	70	female	'--	Stage IIIA	no
TCGA-EW-A1PC	187	0	66	female	'--	Stage IIB	yes
TCGA-EW-A1PD	424	0	61	male	'--	Stage IIA	yes
TCGA-EW-A1PF	439	0	50	female	'--	Stage IA	yes
TCGA-EW-A1PG	1051	0	53	female	'--	Stage IIB	yes
TCGA-EW-A6S9	463	0	34	female	'--	Stage IIA	no
TCGA-EW-A6SA	510	0	59	male	'--	Stage II	yes
TCGA-GM-A2DD	2282	0	53	female	'--	Stage I	yes
TCGA-GM-A2DH	2193	0	58	female	'--	Stage I	yes
TCGA-GM-A2DI	2590	0	52	female	'--	Stage I	yes
TCGA-GM-A2DN	3091	0	58	female	'--	Stage IIA	yes
TCGA-GM-A3NW	3361	0	63	female	'--	Stage IIA	yes
TCGA-GM-A5PV	412	0	63	female	'--	Stage IIB	yes
TCGA-GM-A5PX	551	0	65	female	'--	Stage IIB	yes
TCGA-HN-A2NL	79	0	56	female	'--	Stage IIA	yes
TCGA-JL-A3YW	360	0	49	female	'--	Stage IIB	no
TCGA-JL-A3YX	352	0	46	female	'--	Stage IIA	no
TCGA-LD-A74U	402	0	79	female	'--	Stage IIIC	yes
TCGA-LD-A7W6	404	0	54	female	'--	Stage IIB	yes
TCGA-LD-A9QF	323	0	73	female	'--	Stage IA	yes
TCGA-LL-A440	759	0	61	female	'--	Stage IA	yes
TCGA-LL-A442	889	0	56	female	'--	Stage IIA	yes
TCGA-LL-A50Y	762	0	84	female	'--	Stage IIA	yes
TCGA-LL-A6FQ	80	0	77	female	'--	Stage IIIA	no
TCGA-LL-A73Y	477	0	67	female	'--	Stage IA	yes
TCGA-LL-A740	441	0	61	female	'--	Stage IA	yes
TCGA-LL-A7T0	376	0	70	female	'--	Stage IIB	no
TCGA-OL-A5D6	1104	1	71	female	'--	Stage IIA	yes
TCGA-OL-A5DA	1783	0	61	female	'--	Stage IIA	no
TCGA-OL-A5RX	878	0	51	female	'--	Stage IA	no
TCGA-OL-A5RZ	679	0	57	female	'--	Stage IA	yes
TCGA-OL-A66K	1275	1	72	female	'--	Stage IIA	no
TCGA-OL-A66P	428	0	75	female	'--	Stage IIA	yes
TCGA-OL-A6VQ	600	0	49	female	'--	Stage IIA	no
TCGA-OL-A6VR	1220	0	48	female	'--	Stage IA	no
TCGA-PL-A8LX	5	0	35	female	'--	Stage IV	no
TCGA-PL-A8LY	8	0	30	female	'--	Stage IIB	no
TCGA-PL-A8LZ	302	0	29	female	'--	Stage IIIB	yes
TCGA-S3-A6ZF	572	0	64	female	'--	Stage IIA	yes
TCGA-S3-AA0Z	629	0	63	female	'--	Stage IIB	yes
TCGA-S3-AA10	586	0	65	female	'--	Stage IIA	yes
TCGA-S3-AA12	574	0	82	female	'--	Stage IIIA	yes
TCGA-UU-A93S	116	1	63	female	'--	Stage IV	no
TCGA-W8-A86G	347	0	66	female	'--	Stage IIA	yes
TCGA-WT-AB41	1611	0	55	female	'--	Stage IIB	yes
TCGA-Z7-A8R5	3287	0	61	female	'--	Stage IIIA	yes
TCGA-Z7-A8R6	3256	0	46	female	'--	Stage I	yes

## Sheet: COAD
Clinic parameters of enrolled COAD patients.
sample_id	futime	fustat	age	gender	cli_stage	path_stage	chemotherapy
TCGA-3L-AA1B	475	0	61	female	'--	Stage I	no
TCGA-4N-A93T	146	0	67	male	'--	Stage IIIB	yes
TCGA-4T-AA8H	385	0	42	female	'--	Stage IIA	no
TCGA-5M-AAT4	49	1	74	male	'--	Stage IV	no
TCGA-5M-AAT6	290	1	40	female	'--	Stage IV	yes
TCGA-5M-AATE	1200	0	76	male	'--	Stage IIA	no
TCGA-A6-2671	1331	1	85	male	'--	Stage IV	yes
TCGA-A6-2672	1419	0	82	female	'--	Stage IIIB	no
TCGA-A6-2674	1331	0	71	male	'--	Stage IV	yes
TCGA-A6-2675	1321	0	78	male	'--	Stage IIA	no
TCGA-A6-2676	1305	1	75	female	'--	Stage IIB	yes
TCGA-A6-2677	740	1	68	female	'--	Stage IIIC	yes
TCGA-A6-2678	1286	0	43	female	'--	Stage IIIB	yes
TCGA-A6-2679	1366	0	73	female	'--	Stage IIB	no
TCGA-A6-2680	1068	0	72	female	'--	Stage II	no
TCGA-A6-2681	1387	0	73	female	'--	Stage IIA	no
TCGA-A6-2682	424	1	70	male	'--	Stage IV	yes
TCGA-A6-2683	504	1	57	female	'--	Stage IV	yes
TCGA-A6-2685	1133	0	48	female	'--	Stage IIA	yes
TCGA-A6-2686	1126	1	81	female	'--	Stage IIA	no
TCGA-A6-3807	1054	0	53	female	'--	Stage IIIC	yes
TCGA-A6-3808	1014	0	73	male	'--	Stage IIA	no
TCGA-A6-3809	996	0	71	female	'--	Stage IIB	no
TCGA-A6-3810	1111	0	62	male	'--	Stage IIA	no
TCGA-A6-4105	442	1	79	male	'--	Stage IIA	no
TCGA-A6-4107	987	0	57	female	'--	Stage IIIB	yes
TCGA-A6-5656	1001	0	74	male	'--	Stage I	no
TCGA-A6-5657	962	0	65	male	'--	Stage IIIB	yes
TCGA-A6-5659	926	0	82	male	'--	Stage I	no
TCGA-A6-5660	888	0	73	male	'--	Stage IIIC	yes
TCGA-A6-5661	1020	0	80	female	'--	Stage IIA	no
TCGA-A6-5662	718	0	46	male	'--	Stage IVA	yes
TCGA-A6-5664	672	0	80	male	'--	Stage IIIC	no
TCGA-A6-5665	671	0	84	female	'--	Stage IIA	no
TCGA-A6-5666	995	0	78	male	'--	Stage IIC	no
TCGA-A6-5667	887	0	40	female	'--	Stage IIIB	yes
TCGA-A6-6137	824	0	55	male	'--	Stage IIIB	yes
TCGA-A6-6138	685	0	61	male	'--	Stage I	no
TCGA-A6-6140	734	0	62	male	'--	Stage IIA	yes
TCGA-A6-6141	255	0	31	male	'--	Stage IIA	yes
TCGA-A6-6142	763	0	56	female	'--	Stage IVA	yes
TCGA-A6-6648	766	0	56	male	'--	Stage IVA	yes
TCGA-A6-6649	735	0	66	male	'--	Stage IIIB	yes
TCGA-A6-6650	627	0	69	female	'--	Stage IIA	no
TCGA-A6-6651	662	0	55	female	'--	Stage IIIB	yes
TCGA-A6-6652	751	0	59	male	'--	Stage IVA	yes
TCGA-A6-6653	742	0	82	male	'--	Stage I	no
TCGA-A6-6654	726	0	65	female	'--	Stage IIIB	yes
TCGA-A6-6780	612	0	74	male	'--	Stage IIA	no
TCGA-A6-6781	598	0	43	male	'--	Stage IIIC	yes
TCGA-A6-6782	617	0	82	male	'--	Stage IIB	no
TCGA-A6-A565	494	1	34	female	'--	Stage IIIC	yes
TCGA-A6-A566	758	1	55	female	'--	Stage IIIB	yes
TCGA-A6-A567	1881	1	56	male	'--	Stage IV	yes
TCGA-A6-A56B	1711	1	57	male	'--	Stage IIIB	yes
TCGA-A6-A5ZU	293	0	59	male	'--	Stage IIIB	yes
TCGA-AA-3489	214	1	75	male	'--	Stage II	no
TCGA-AA-3492	1	1	90	female	'--	Stage II	no
TCGA-AA-3495	1127	0	79	male	'--	Stage I	no
TCGA-AA-3502	1065	0	73	male	'--	Stage I	no
TCGA-AA-3506	1765	0	77	male	'--	Stage I	no
TCGA-AA-3509	1915	0	54	female	'--	Stage II	no
TCGA-AA-3510	1946	0	70	male	'--	Stage II	no
TCGA-AA-3511	212	0	64	male	'--	Stage II	no
TCGA-AA-3514	31	0	81	female	'--	Stage I	no
TCGA-AA-3516	396	1	74	female	'--	Stage III	no
TCGA-AA-3517	1186	0	60	male	'--	Stage IIA	yes
TCGA-AA-3519	276	0	63	male	'--	Stage III	no
TCGA-AA-3520	731	0	86	female	'--	Stage II	no
TCGA-AA-3522	1127	0	67	male	'--	Stage IIA	no
TCGA-AA-3524	1096	0	85	male	'--	Stage II	no
TCGA-AA-3525	1	0	90	male	'--	Stage IIIB	no
TCGA-AA-3526	580	0	57	male	'--	Stage I	no
TCGA-AA-3530	580	0	80	male	'--	Stage I	no
TCGA-AA-3531	1035	0	75	female	'--	Stage IIA	no
TCGA-AA-3532	882	0	63	male	'--	Stage IIA	no
TCGA-AA-3534	882	0	78	female	'--	Stage IIA	no
TCGA-AA-3538	791	0	54	female	'--	Stage I	no
TCGA-AA-3542	395	0	69	male	'--	Stage IIIC	yes
TCGA-AA-3543	30	0	84	male	'--	Stage I	no
TCGA-AA-3544	426	0	68	male	'--	Stage I	no
TCGA-AA-3548	1034	0	71	female	'--	Stage IIIC	yes
TCGA-AA-3552	396	1	85	male	'--	Stage IIIC	no
TCGA-AA-3553	730	0	61	female	'--	Stage I	no
TCGA-AA-3554	546	0	62	female	'--	Stage IIA	no
TCGA-AA-3555	911	0	81	female	'--	Stage IIA	no
TCGA-AA-3556	700	0	78	male	'--	Stage I	no
TCGA-AA-3560	608	0	72	female	'--	Stage IIIC	yes
TCGA-AA-3561	424	0	72	male	'--	Stage IIA	no
TCGA-AA-3562	608	0	82	male	'--	Stage IIIC	yes
TCGA-AA-3655	1856	0	68	male	'--	Stage II	no
TCGA-AA-3660	2375	0	51	female	'--	Stage II	no
TCGA-AA-3662	184	0	80	female	'--	Stage IV	yes
TCGA-AA-3663	212	0	42	male	'--	Stage II	no
TCGA-AA-3664	1643	0	74	female	'--	Stage II	no
TCGA-AA-3667	426	0	36	female	'--	Stage I	no
TCGA-AA-3673	1522	0	53	female	'--	Stage II	no
TCGA-AA-3675	1431	0	84	male	'--	Stage II	no
TCGA-AA-3678	1430	0	60	female	'--	Stage III	yes
TCGA-AA-3679	457	0	59	male	'--	Stage IV	yes
TCGA-AA-3680	335	1	67	female	'--	Stage IV	yes
TCGA-AA-3681	182	0	77	female	'--	Stage III	no
TCGA-AA-3685	1127	0	69	male	'--	Stage II	no
TCGA-AA-3688	578	0	80	male	'--	Stage IV	no
TCGA-AA-3696	153	1	75	female	'--	Stage IV	no
TCGA-AA-3697	2587	0	77	male	'--	Stage II	no
TCGA-AA-3710	821	0	80	female	'--	Stage IIA	no
TCGA-AA-3715	579	1	77	male	'--	Stage II	no
TCGA-AA-3811	306	1	84	female	'--	Stage III	no
TCGA-AA-3812	1066	0	82	female	'--	Stage IIA	no
TCGA-AA-3815	1005	0	65	female	'--	Stage IIA	no
TCGA-AA-3819	761	0	41	female	'--	Stage IIA	no
TCGA-AA-3821	31	0	81	female	'--	Stage I	no
TCGA-AA-3831	547	0	66	male	'--	Stage IIA	no
TCGA-AA-3833	485	0	63	female	'--	Stage IIA	no
TCGA-AA-3837	1186	0	67	male	'--	Stage IIA	no
TCGA-AA-3841	1124	0	66	male	'--	Stage IIA	yes
TCGA-AA-3842	1126	0	51	male	'--	Stage IIIA	yes
TCGA-AA-3846	518	0	74	female	'--	Stage IIA	no
TCGA-AA-3848	306	1	82	female	'--	Stage IIIC	no
TCGA-AA-3851	1006	0	74	male	'--	Stage IIA	no
TCGA-AA-3854	1096	0	71	female	'--	Stage I	no
TCGA-AA-3855	975	0	72	male	'--	Stage I	no
TCGA-AA-3858	945	0	67	male	'--	Stage I	no
TCGA-AA-3860	945	0	53	female	'--	Stage IIIB	yes
TCGA-AA-3861	914	0	72	male	'--	Stage IIA	no
TCGA-AA-3862	914	0	82	male	'--	Stage IIA	no
TCGA-AA-3864	1612	0	71	male	'--	Stage II	no
TCGA-AA-3866	518	0	78	female	'--	Stage I	no
TCGA-AA-3867	731	0	74	male	'--	Stage IV	no
TCGA-AA-3869	822	1	76	male	'--	Stage IV	yes
TCGA-AA-3870	912	0	71	female	'--	Stage IV	yes
TCGA-AA-3875	549	0	78	female	'--	Stage I	no
TCGA-AA-3877	943	0	83	female	'--	Stage I	no
TCGA-AA-3930	61	1	66	male	'--	Stage IV	yes
TCGA-AA-3939	395	0	83	male	'--	Stage IIA	no
TCGA-AA-3941	730	0	84	female	'--	Stage IVA	no
TCGA-AA-3947	1004	0	60	female	'--	Stage IIB	no
TCGA-AA-3949	791	0	87	female	'--	Stage IIIB	no
TCGA-AA-3950	730	0	79	female	'--	Stage IIA	no
TCGA-AA-3955	638	0	38	male	'--	Stage IIIB	yes
TCGA-AA-3956	1035	0	65	male	'--	Stage IIA	no
TCGA-AA-3968	669	0	55	female	'--	Stage I	no
TCGA-AA-3970	1096	0	65	male	'--	Stage IIA	no
TCGA-AA-3971	489	0	58	male	'--	Stage III	yes
TCGA-AA-3972	1551	0	72	male	'--	Stage IV	yes
TCGA-AA-3973	397	0	69	male	'--	Stage IV	yes
TCGA-AA-3975	1036	0	80	male	'--	Stage I	no
TCGA-AA-3976	791	0	70	male	'--	Stage IIIA	yes
TCGA-AA-3977	761	0	65	male	'--	'--	no
TCGA-AA-3979	730	0	84	male	'--	Stage IIA	no
TCGA-AA-3980	242	0	89	female	'--	Stage I	no
TCGA-AA-3982	822	0	75	male	'--	Stage IIIB	no
TCGA-AA-3986	580	0	73	male	'--	Stage I	no
TCGA-AA-3989	242	1	84	male	'--	Stage IV	no
TCGA-AA-3994	822	0	69	male	'--	Stage IIIB	yes
TCGA-AA-A004	424	0	76	male	'--	Stage IIA	no
TCGA-AA-A00A	1157	0	80	male	'--	Stage IIA	no
TCGA-AA-A00D	578	0	70	male	'--	Stage I	no
TCGA-AA-A00E	913	0	65	male	'--	Stage IIA	no
TCGA-AA-A00F	1035	0	66	male	'--	Stage IIIC	yes
TCGA-AA-A00J	549	0	80	male	'--	Stage IIIB	yes
TCGA-AA-A00L	1157	0	66	male	'--	Stage IIA	no
TCGA-AA-A00O	822	0	83	female	'--	Stage IIIC	no
TCGA-AA-A00Q	1278	0	66	female	'--	Stage IIIB	yes
TCGA-AA-A00U	518	0	50	male	'--	Stage IIIB	yes
TCGA-AA-A00W	456	0	80	male	'--	Stage I	no
TCGA-AA-A00Z	669	0	70	male	'--	Stage IIA	no
TCGA-AA-A010	1064	0	46	female	'--	Stage IIB	yes
TCGA-AA-A017	457	0	57	female	'--	Stage IIA	no
TCGA-AA-A01C	457	0	75	male	'--	Stage IIIA	no
TCGA-AA-A01D	334	1	47	female	'--	Stage IIIC	yes
TCGA-AA-A01F	974	0	72	male	'--	Stage IIIB	yes
TCGA-AA-A01G	365	0	63	male	'--	Stage IIA	no
TCGA-AA-A01I	943	0	76	male	'--	Stage I	no
TCGA-AA-A01K	943	0	74	female	'--	Stage IIIC	yes
TCGA-AA-A01P	1158	1	80	female	'--	Stage III	no
TCGA-AA-A01T	1005	0	63	female	'--	Stage III	yes
TCGA-AA-A01X	791	0	80	female	'--	Stage III	no
TCGA-AA-A01Z	1126	0	68	male	'--	Stage II	no
TCGA-AA-A024	1188	1	81	male	'--	Stage II	no
TCGA-AA-A029	1581	0	67	male	'--	Stage II	no
TCGA-AA-A02F	1216	0	68	female	'--	Stage IV	yes
TCGA-AA-A02K	426	1	50	male	'--	Stage IV	yes
TCGA-AA-A02W	1247	0	73	female	'--	Stage I	no
TCGA-AA-A02Y	1216	0	73	male	'--	Stage I	no
TCGA-AA-A03J	1246	0	65	female	'--	Stage I	no
TCGA-AD-5900	370	0	67	male	'--	Stage I	no
TCGA-AD-6548	650	0	81	female	'--	Stage I	no
TCGA-AD-6888	472	1	73	male	'--	Stage IIIB	no
TCGA-AD-6889	2532	1	76	male	'--	Stage IIA	yes
TCGA-AD-6890	746	0	65	male	'--	'--	no
TCGA-AD-6895	763	0	84	male	'--	Stage IIIB	no
TCGA-AD-6899	176	1	84	male	'--	Stage IIIC	no
TCGA-AD-6963	834	0	58	male	'--	'--	no
TCGA-AD-6964	331	1	58	male	'--	'--	yes
TCGA-AD-6965	805	0	62	male	'--	Stage IIIC	yes
TCGA-AD-A5EK	500	0	51	male	'--	Stage I	no
TCGA-AU-3779	441	0	80	female	'--	Stage IIA	no
TCGA-AY-4070	496	1	50	female	'--	Stage IIIC	yes
TCGA-AY-4071	29	1	63	female	'--	Stage I	no
TCGA-AY-5543	1004	0	65	female	'--	Stage IVA	yes
TCGA-AY-6197	652	0	60	male	'--	Stage IIA	no
TCGA-AY-6386	542	0	66	female	'--	Stage IIIB	yes
TCGA-AY-A54L	525	0	74	female	'--	Stage I	no
TCGA-AY-A69D	543	0	55	female	'--	Stage IIA	no
TCGA-AY-A71X	588	0	54	female	'--	Stage I	no
TCGA-AY-A8YK	573	0	44	male	'--	Stage IVA	yes
TCGA-AZ-4308	3324	0	47	female	'--	Stage IIIB	yes
TCGA-AZ-4313	2310	0	51	female	'--	Stage I	no
TCGA-AZ-4315	1776	0	61	male	'--	Stage IIA	no
TCGA-AZ-4323	43	1	37	male	'--	Stage IV	yes
TCGA-AZ-4614	172	1	71	female	'--	Stage IVA	no
TCGA-AZ-4615	1002	0	84	male	'--	Stage IIIB	yes
TCGA-AZ-4616	156	1	82	female	'--	Stage IV	yes
TCGA-AZ-4682	680	1	61	male	'--	Stage IVA	yes
TCGA-AZ-4684	1977	0	49	male	'--	Stage IVA	no
TCGA-AZ-5403	1910	1	43	male	'--	Stage II	no
TCGA-AZ-5407	2683	0	51	female	'--	Stage I	no
TCGA-AZ-6598	1503	1	77	female	'--	Stage II	no
TCGA-AZ-6599	206	1	72	male	'--	Stage I	no
TCGA-AZ-6600	368	1	64	male	'--	Stage IV	yes
TCGA-AZ-6601	3042	1	68	male	'--	Stage II	no
TCGA-AZ-6603	899	1	77	female	'--	'--	no
TCGA-AZ-6605	159	1	77	male	'--	Stage IIIB	yes
TCGA-AZ-6606	357	1	81	male	'--	Stage IV	yes
TCGA-AZ-6607	97	1	69	male	'--	Stage IV	no
TCGA-AZ-6608	59	1	55	female	'--	Stage IIIA	no
TCGA-CA-5254	386	0	42	female	'--	Stage IIA	yes
TCGA-CA-5256	379	0	54	female	'--	Stage IIA	yes
TCGA-CA-5796	377	0	52	female	'--	Stage IIA	yes
TCGA-CA-5797	383	0	56	male	'--	Stage IIA	yes
TCGA-CA-6715	383	0	63	male	'--	Stage IIIB	yes
TCGA-CA-6716	371	0	65	male	'--	Stage IIA	yes
TCGA-CA-6717	388	0	57	male	'--	Stage IIA	yes
TCGA-CA-6718	306	1	46	male	'--	Stage IIA	no
TCGA-CA-6719	435	0	77	male	'--	Stage IIA	no
TCGA-CK-4947	534	0	46	female	'--	Stage IIIB	no
TCGA-CK-4948	4502	0	45	female	'--	Stage III	no
TCGA-CK-4950	2599	0	68	female	'--	Stage IIIB	yes
TCGA-CK-4951	2134	1	79	female	'--	Stage IIA	no
TCGA-CK-5912	1493	1	81	male	'--	Stage I	no
TCGA-CK-5913	1561	0	58	female	'--	Stage IIA	no
TCGA-CK-5916	643	1	71	female	'--	Stage I	no
TCGA-CK-6747	820	0	87	female	'--	Stage IIA	no
TCGA-CK-6748	61	0	45	female	'--	Stage IV	no
TCGA-CK-6751	518	0	88	female	'--	Stage I	no
TCGA-CM-4743	701	0	69	male	'--	Stage IIA	yes
TCGA-CM-4744	609	0	69	male	'--	Stage I	no
TCGA-CM-4746	1126	0	61	male	'--	Stage I	no
TCGA-CM-4747	761	0	47	male	'--	Stage IVA	yes
TCGA-CM-4748	792	0	53	male	'--	Stage IIIB	yes
TCGA-CM-4750	244	0	34	female	'--	Stage IIIA	yes
TCGA-CM-4751	822	0	62	male	'--	Stage IIIB	yes
TCGA-CM-4752	396	0	58	male	'--	Stage IIA	no
TCGA-CM-5341	884	0	82	female	'--	Stage IIIA	yes
TCGA-CM-5344	670	0	39	female	'--	Stage IIIB	yes
TCGA-CM-5348	699	0	72	male	'--	Stage IIIB	no
TCGA-CM-5349	915	0	68	female	'--	Stage IIA	no
TCGA-CM-5860	974	0	44	male	'--	Stage IIA	yes
TCGA-CM-5861	457	0	63	female	'--	Stage IIA	no
TCGA-CM-5862	153	1	80	male	'--	Stage IVA	no
TCGA-CM-5863	457	0	60	female	'--	Stage IIIB	yes
TCGA-CM-5864	457	0	60	male	'--	Stage I	no
TCGA-CM-5868	518	0	59	female	'--	Stage IVA	yes
TCGA-CM-6161	457	0	36	female	'--	Stage I	no
TCGA-CM-6162	365	0	48	female	'--	Stage IIIB	yes
TCGA-CM-6163	427	0	74	male	'--	Stage I	no
TCGA-CM-6164	883	0	46	female	'--	Stage IIA	no
TCGA-CM-6165	488	0	74	male	'--	Stage IIA	no
TCGA-CM-6166	669	0	48	female	'--	Stage I	no
TCGA-CM-6167	456	0	57	female	'--	Stage IIIC	yes
TCGA-CM-6168	395	0	84	female	'--	Stage IIA	no
TCGA-CM-6169	396	0	67	male	'--	Stage IIA	yes
TCGA-CM-6170	457	0	73	female	'--	Stage I	no
TCGA-CM-6171	427	0	77	female	'--	Stage I	no
TCGA-CM-6172	335	0	70	female	'--	Stage IIIB	yes
TCGA-CM-6674	394	0	39	male	'--	Stage IIA	no
TCGA-CM-6675	397	0	35	male	'--	Stage IVB	yes
TCGA-CM-6676	337	0	82	male	'--	Stage I	no
TCGA-CM-6677	337	0	75	female	'--	Stage IIA	no
TCGA-CM-6678	335	0	63	female	'--	Stage IVA	yes
TCGA-CM-6679	306	0	58	male	'--	Stage IIA	no
TCGA-CM-6680	366	0	78	female	'--	Stage IIIB	no
TCGA-D5-5537	1381	1	83	male	'--	'--	no
TCGA-D5-5538	1661	1	60	female	'--	Stage IIIB	yes
TCGA-D5-5539	596	0	60	male	'--	Stage IIIA	yes
TCGA-D5-5540	1706	0	73	male	'--	Stage IIA	no
TCGA-D5-5541	1701	0	63	male	'--	Stage IIIB	yes
TCGA-D5-6529	614	0	69	male	'--	Stage IIA	no
TCGA-D5-6530	621	0	53	male	'--	Stage I	no
TCGA-D5-6531	540	0	75	male	'--	Stage IIA	no
TCGA-D5-6532	555	0	61	male	'--	Stage IIA	no
TCGA-D5-6533	775	0	68	female	'--	'--	yes
TCGA-D5-6534	1316	0	62	female	'--	Stage IIA	no
TCGA-D5-6535	460	0	80	female	'--	Stage IIIB	no
TCGA-D5-6536	543	0	73	male	'--	Stage IIA	no
TCGA-D5-6537	146	1	64	male	'--	Stage IIIB	no
TCGA-D5-6538	521	0	79	female	'--	Stage IIIB	yes
TCGA-D5-6539	380	0	45	female	'--	'--	no
TCGA-D5-6540	491	0	66	male	'--	Stage I	no
TCGA-D5-6541	474	0	49	male	'--	Stage IIA	no
TCGA-D5-6898	229	0	51	female	'--	Stage I	no
TCGA-D5-6920	377	0	77	female	'--	Stage IIA	no
TCGA-D5-6922	308	0	76	male	'--	Stage IIIA	no
TCGA-D5-6923	378	0	57	male	'--	Stage I	no
TCGA-D5-6924	435	0	68	male	'--	Stage IIA	no
TCGA-D5-6927	287	0	34	male	'--	Stage IIA	no
TCGA-D5-6928	354	0	80	male	'--	Stage IIA	no
TCGA-D5-6929	408	0	49	female	'--	Stage IV	yes
TCGA-D5-6930	406	0	67	male	'--	Stage IIA	no
TCGA-D5-6931	365	0	77	male	'--	Stage IIIC	no
TCGA-D5-6932	346	0	69	male	'--	Stage IIA	no
TCGA-D5-7000	312	0	79	female	'--	Stage I	no
TCGA-F4-6459	262	1	61	female	'--	Stage IIIB	no
TCGA-F4-6460	972	1	51	female	'--	Stage IIIB	yes
TCGA-F4-6461	338	1	41	female	'--	Stage IIIC	no
TCGA-F4-6463	1087	0	51	male	'--	Stage IIA	no
TCGA-F4-6569	1087	0	60	male	'--	Stage I	yes
TCGA-F4-6570	188	1	78	female	'--	Stage IIA	no
TCGA-F4-6703	1456	0	64	male	'--	Stage IIA	no
TCGA-F4-6805	1047	0	58	female	'--	Stage IIA	yes
TCGA-F4-6806	1260	0	59	female	'--	Stage I	yes
TCGA-F4-6807	1309	0	51	female	'--	Stage IIIC	yes
TCGA-F4-6808	1024	0	54	female	'--	Stage I	no
TCGA-F4-6809	403	1	52	female	'--	Stage IVA	no
TCGA-F4-6854	16	0	77	female	'--	Stage IIA	no
TCGA-F4-6855	1442	0	70	female	'--	Stage IIA	no
TCGA-F4-6856	1074	0	45	male	'--	Stage I	yes
TCGA-G4-6293	4051	0	49	female	'--	Stage III	yes
TCGA-G4-6294	858	1	75	male	'--	Stage IV	yes
TCGA-G4-6295	254	0	70	female	'--	Stage II	no
TCGA-G4-6297	2506	0	55	female	'--	Stage IV	yes
TCGA-G4-6299	2268	0	69	male	'--	Stage IIIC	yes
TCGA-G4-6303	2003	1	54	female	'--	Stage IV	no
TCGA-G4-6304	1631	0	66	female	'--	Stage IIB	yes
TCGA-G4-6306	1359	0	71	male	'--	'--	no
TCGA-G4-6307	1674	0	37	female	'--	Stage IIIB	yes
TCGA-G4-6309	2600	0	40	female	'--	Stage IIIB	yes
TCGA-G4-6311	1199	0	80	male	'--	Stage III	yes
TCGA-G4-6314	1093	0	76	female	'--	Stage IV	yes
TCGA-G4-6315	1883	0	66	male	'--	Stage IV	yes
TCGA-G4-6317	1095	0	51	female	'--	Stage IIIC	yes
TCGA-G4-6320	804	0	73	male	'--	Stage III	yes
TCGA-G4-6321	672	0	60	female	'--	Stage III	yes
TCGA-G4-6322	792	0	65	male	'--	Stage IIIB	yes
TCGA-G4-6323	419	0	50	male	'--	Stage IA	no
TCGA-G4-6586	1089	0	73	female	'--	Stage IIA	no
TCGA-G4-6588	796	0	58	female	'--	Stage IIA	no
TCGA-G4-6625	2792	0	77	female	'--	Stage IIA	no
TCGA-G4-6626	1	1	90	male	'--	Stage IIA	no
TCGA-G4-6627	2175	0	84	male	'--	Stage IIA	no
TCGA-G4-6628	2424	0	78	male	'--	Stage I	no
TCGA-NH-A50T	553	0	68	female	'--	Stage IIA	no
TCGA-NH-A50U	334	1	42	male	'--	Stage IVA	yes
TCGA-NH-A50V	588	0	69	male	'--	Stage IIIB	yes
TCGA-NH-A6GA	302	1	58	male	'--	Stage IIIC	yes
TCGA-NH-A6GB	476	0	71	female	'--	Stage IIIC	yes
TCGA-NH-A6GC	389	0	66	female	'--	Stage IVB	yes
TCGA-NH-A8F8	511	1	79	male	'--	Stage IV	yes
TCGA-QG-A5YV	1301	0	64	female	'--	Stage IIIC	yes
TCGA-QG-A5YW	896	0	55	female	'--	Stage IIIC	yes
TCGA-QG-A5YX	1003	0	61	female	'--	Stage IIA	yes
TCGA-QG-A5Z1	256	1	71	male	'--	Stage IIIB	no
TCGA-QG-A5Z2	952	0	61	male	'--	Stage I	no
TCGA-QL-A97D	666	0	84	female	'--	Stage I	no
TCGA-RU-A8FL	1177	0	51	male	'--	Stage IIIB	yes
TCGA-SS-A7HO	1829	0	44	female	'--	Stage IIB	yes
TCGA-T9-A92H	362	0	82	male	'--	Stage IIA	no
TCGA-WS-AB45	2130	0	52	female	'--	Stage IIA	no

## Sheet: LUAD
Clinic parameters of enrolled LUAD patients.
sample_id	futime	fustat	age	gender	cli_stage	path_stage	chemotherapy
TCGA-05-4249	1523	0	67	male	'--	Stage IB	no
TCGA-05-4389	1369	0	70	male	'--	Stage IA	no
TCGA-05-4390	1126	0	58	female	'--	Stage IB	yes
TCGA-05-4398	1431	0	47	female	'--	Stage IIIB	yes
TCGA-05-4402	244	1	57	female	'--	Stage IV	yes
TCGA-05-4405	610	0	74	female	'--	Stage IB	no
TCGA-05-4415	91	1	57	male	'--	Stage IIIB	no
TCGA-05-4417	455	0	51	female	'--	Stage IB	no
TCGA-05-4420	912	0	41	male	'--	Stage IB	no
TCGA-05-4427	791	0	65	female	'--	Stage IIB	yes
TCGA-05-4432	761	0	66	male	'--	Stage IIB	yes
TCGA-38-4625	2973	0	66	female	'--	Stage IB	no
TCGA-38-4626	3674	0	57	female	'--	'--	no
TCGA-38-4627	1147	1	64	female	'--	Stage IIA	no
TCGA-38-4628	1492	1	65	female	'--	Stage IIB	no
TCGA-38-4629	864	1	68	male	'--	Stage IIB	no
TCGA-38-4631	354	1	72	female	'--	Stage IB	no
TCGA-38-4632	1357	1	42	male	'--	Stage IV	no
TCGA-38-6178	448	0	70	female	'--	Stage IIIA	yes
TCGA-38-7271	800	1	72	female	'--	Stage IA	no
TCGA-38-A44F	133	0	80	male	'--	Stage IB	no
TCGA-44-2655	1324	0	65	female	'--	Stage IA	no
TCGA-44-2656	1429	0	59	male	'--	Stage IB	no
TCGA-44-2657	1351	0	74	female	'--	Stage IB	no
TCGA-44-2659	1367	0	65	female	'--	Stage IIB	yes
TCGA-44-2661	1159	0	69	female	'--	Stage IA	no
TCGA-44-2662	1280	0	65	male	'--	Stage IB	yes
TCGA-44-2665	1301	0	55	female	'--	Stage IIB	yes
TCGA-44-2666	97	1	43	male	'--	Stage IB	no
TCGA-44-2668	761	1	51	male	'--	Stage IB	no
TCGA-44-3396	1130	0	74	female	'--	Stage IIIA	yes
TCGA-44-3398	1163	0	77	female	'--	Stage IA	no
TCGA-44-3917	1183	0	33	female	'--	Stage IB	no
TCGA-44-4112	808	1	60	female	'--	Stage IB	yes
TCGA-44-5644	863	0	51	female	'--	Stage IB	no
TCGA-44-5645	852	0	61	female	'--	Stage IA	no
TCGA-44-6145	595	0	62	female	'--	Stage IA	no
TCGA-44-6146	728	0	64	male	'--	Stage IIB	yes
TCGA-44-6147	845	0	67	female	'--	Stage IA	no
TCGA-44-6148	704	0	60	male	'--	Stage IA	no
TCGA-44-6775	705	0	72	female	'--	Stage IB	no
TCGA-44-6776	2616	0	60	female	'--	Stage IA	no
TCGA-44-6778	1864	0	59	male	'--	Stage IA	no
TCGA-44-6779	500	1	50	female	'--	Stage IIB	yes
TCGA-44-7659	691	0	70	male	'--	Stage IA	no
TCGA-44-7660	592	0	72	male	'--	Stage IB	yes
TCGA-44-7662	218	0	61	male	'--	Stage IB	no
TCGA-44-7667	1097	0	49	female	'--	Stage IIB	no
TCGA-44-7669	574	1	59	male	'--	Stage IIA	yes
TCGA-44-7670	882	0	47	female	'--	Stage IIA	yes
TCGA-44-7671	889	0	64	male	'--	Stage IB	no
TCGA-44-7672	719	0	52	female	'--	Stage IA	no
TCGA-44-8117	385	0	54	female	'--	Stage IB	yes
TCGA-44-8119	285	0	73	male	'--	Stage IIB	no
TCGA-44-8120	260	0	58	male	'--	Stage IB	no
TCGA-44-A479	486	0	73	female	'--	Stage IB	no
TCGA-44-A47B	287	0	79	male	'--	Stage IB	no
TCGA-44-A47G	351	0	73	female	'--	Stage IA	no
TCGA-44-A4SS	415	0	73	male	'--	Stage IA	no
TCGA-44-A4SU	409	1	67	female	'--	Stage IA	no
TCGA-49-4486	2318	1	72	male	'--	Stage IA	no
TCGA-49-4488	869	1	74	female	'--	Stage IA	no
TCGA-49-4501	1421	1	67	female	'--	Stage IB	no
TCGA-49-4505	428	1	61	female	'--	Stage IIB	no
TCGA-49-4512	905	1	69	female	'--	Stage IIIA	yes
TCGA-49-4514	1700	0	79	female	'--	Stage IA	no
TCGA-49-6742	488	1	70	male	'--	Stage IIA	yes
TCGA-49-6743	1621	0	81	female	'--	Stage IIIA	yes
TCGA-49-6744	1683	0	64	female	'--	Stage IIA	yes
TCGA-49-6745	522	0	82	male	'--	Stage IIIA	yes
TCGA-49-6761	354	0	68	female	'--	Stage IIIA	no
TCGA-49-AAR0	4765	0	57	male	'--	Stage IA	no
TCGA-49-AAR2	2224	0	64	male	'--	Stage IB	yes
TCGA-49-AAR3	1893	0	69	male	'--	Stage IIB	yes
TCGA-49-AAR9	260	1	61	male	'--	Stage IIB	no
TCGA-49-AARN	1135	1	56	female	'--	Stage IA	no
TCGA-49-AARQ	6732	0	41	female	'--	Stage I	no
TCGA-49-AARR	4992	0	68	male	'--	Stage IA	no
TCGA-50-5066	1442	0	72	male	'--	Stage IB	yes
TCGA-50-5068	1499	1	59	female	'--	Stage IIB	yes
TCGA-50-5931	434	1	75	female	'--	Stage IB	no
TCGA-50-5932	1235	1	75	male	'--	Stage IIB	yes
TCGA-50-5936	257	1	58	male	'--	Stage IIIA	no
TCGA-50-5939	460	1	85	male	'--	Stage IB	no
TCGA-50-5941	1474	0	55	female	'--	Stage IIIA	yes
TCGA-50-5944	1750	0	69	female	'--	Stage IA	no
TCGA-50-6590	1288	1	72	female	'--	Stage IB	yes
TCGA-50-6591	119	1	63	female	'--	Stage IV	no
TCGA-50-6597	1268	1	79	female	'--	Stage IB	no
TCGA-50-7109	308	1	60	male	'--	Stage IA	no
TCGA-50-8457	1125	0	63	female	'--	Stage IA	no
TCGA-50-8459	1119	0	68	male	'--	Stage IIB	yes
TCGA-53-7626	929	1	76	female	'--	Stage IIA	yes
TCGA-53-7813	424	0	51	female	'--	Stage IIIB	yes
TCGA-55-1592	701	1	65	male	'--	Stage IA	no
TCGA-55-1596	2065	0	55	male	'--	Stage IIB	yes
TCGA-55-5899	930	0	58	male	'--	'--	yes
TCGA-55-6543	435	0	60	female	'--	Stage IA	no
TCGA-55-6642	2449	0	63	male	'--	Stage IB	no
TCGA-55-6712	171	1	71	male	'--	Stage IIA	yes
TCGA-55-6971	1400	0	59	female	'--	Stage IB	no
TCGA-55-6972	1632	1	72	male	'--	Stage IB	no
TCGA-55-6975	118	1	61	male	'--	Stage IIB	no
TCGA-55-6978	176	1	81	male	'--	Stage IIA	no
TCGA-55-6980	2109	0	56	male	'--	Stage IA	no
TCGA-55-6983	2823	0	81	male	'--	Stage IIB	yes
TCGA-55-6984	760	1	71	female	'--	Stage IIB	yes
TCGA-55-6985	1233	0	58	female	'--	Stage IB	no
TCGA-55-6986	3261	0	74	female	'--	Stage IB	no
TCGA-55-6987	2137	0	77	male	'--	Stage IA	no
TCGA-55-7227	952	1	77	male	'--	Stage IIIA	yes
TCGA-55-7283	609	0	76	female	'--	Stage IIIA	yes
TCGA-55-7284	243	1	74	male	'--	Stage IIB	no
TCGA-55-7570	824	0	60	male	'--	Stage IA	no
TCGA-55-7573	487	0	72	female	'--	Stage IA	no
TCGA-55-7576	670	0	54	male	'--	Stage IB	yes
TCGA-55-7724	705	0	76	female	'--	Stage IB	no
TCGA-55-7725	442	0	68	female	'--	Stage IA	no
TCGA-55-7726	652	0	72	female	'--	Stage IA	no
TCGA-55-7727	119	0	70	male	'--	Stage IIIA	yes
TCGA-55-7728	704	0	64	female	'--	Stage IB	no
TCGA-55-7816	468	1	49	female	'--	Stage IV	no
TCGA-55-7903	567	0	64	male	'--	Stage IA	no
TCGA-55-7907	343	1	77	male	'--	Stage IIA	no
TCGA-55-7910	1040	0	50	female	'--	Stage IIA	yes
TCGA-55-7911	537	0	70	female	'--	Stage IA	no
TCGA-55-7914	187	1	71	female	'--	Stage IIA	yes
TCGA-55-7994	603	0	81	male	'--	Stage IIB	yes
TCGA-55-8085	904	0	64	male	'--	Stage IA	no
TCGA-55-8087	462	0	59	female	'--	Stage IB	no
TCGA-55-8089	702	1	56	male	'--	Stage IA	no
TCGA-55-8090	598	1	80	male	'--	Stage IA	no
TCGA-55-8091	600	0	74	male	'--	Stage IB	no
TCGA-55-8092	154	1	75	male	'--	Stage IIB	no
TCGA-55-8097	476	0	60	female	'--	Stage IA	no
TCGA-55-8203	547	0	69	female	'--	Stage IA	no
TCGA-55-8204	515	0	87	female	'--	Stage IB	no
TCGA-55-8206	888	0	56	male	'--	Stage IA	no
TCGA-55-8207	977	0	73	male	'--	Stage IB	no
TCGA-55-8302	478	0	54	male	'--	Stage IB	no
TCGA-55-8505	440	0	62	male	'--	Stage IIIA	yes
TCGA-55-8507	418	0	53	male	'--	Stage IA	no
TCGA-55-8508	617	0	60	female	'--	Stage IIA	yes
TCGA-55-8510	539	0	55	female	'--	Stage IB	no
TCGA-55-8511	552	0	73	female	'--	Stage IB	no
TCGA-55-8512	607	1	41	male	'--	Stage IV	no
TCGA-55-8513	791	0	77	female	'--	Stage IIB	yes
TCGA-55-8514	520	0	70	female	'--	Stage IB	no
TCGA-55-8614	536	0	76	male	'--	Stage IB	no
TCGA-55-8619	416	0	72	female	'--	Stage IIB	no
TCGA-55-8621	515	0	75	female	'--	Stage IA	no
TCGA-55-A48X	689	0	63	female	'--	Stage IIA	yes
TCGA-55-A48Y	630	0	69	male	'--	Stage IIA	yes
TCGA-55-A490	99	1	78	male	'--	Stage IIA	yes
TCGA-55-A491	626	0	81	female	'--	Stage IA	no
TCGA-55-A492	596	0	70	female	'--	Stage IA	no
TCGA-55-A494	481	0	61	female	'--	Stage IB	no
TCGA-55-A4DG	608	0	71	male	'--	Stage IA	no
TCGA-55-A57B	546	0	80	female	'--	Stage IA	no
TCGA-62-8394	139	1	65	female	'--	Stage IIIB	yes
TCGA-62-8395	1216	0	80	female	'--	Stage IIB	yes
TCGA-62-8397	1289	0	70	female	'--	Stage IIB	no
TCGA-62-8398	444	1	55	male	'--	Stage IIIA	yes
TCGA-62-8399	2696	0	62	male	'--	Stage IIIA	no
TCGA-62-A46O	1454	1	65	female	'--	Stage IB	no
TCGA-62-A46P	594	1	65	male	'--	Stage IB	yes
TCGA-62-A46R	1725	1	54	female	'--	Stage IB	no
TCGA-62-A46S	1653	1	73	male	'--	Stage IB	yes
TCGA-62-A46V	2199	0	78	female	'--	Stage IB	no
TCGA-62-A471	1246	0	64	male	'--	Stage IIB	yes
TCGA-64-1676	1728	0	58	male	'--	Stage IA	no
TCGA-64-1677	628	1	77	female	'--	Stage IIIA	yes
TCGA-64-1678	1189	0	70	female	'--	'--	yes
TCGA-64-1679	2488	0	58	female	'--	Stage IIIA	yes
TCGA-64-1681	1167	1	61	female	'--	Stage IA	no
TCGA-64-5774	2676	0	60	male	'--	Stage IB	no
TCGA-64-5775	62	1	71	male	'--	Stage IIIA	no
TCGA-64-5781	1559	0	55	female	'--	Stage IB	no
TCGA-64-5815	866	0	74	male	'--	Stage IIB	yes
TCGA-67-6215	174	0	52	female	'--	Stage IB	yes
TCGA-67-6216	141	0	57	female	'--	Stage IA	no
TCGA-67-6217	422	0	73	female	'--	Stage IIA	no
TCGA-69-7760	202	0	73	male	'--	Stage IIB	yes
TCGA-69-7761	186	0	84	male	'--	Stage IB	yes
TCGA-69-7763	690	0	69	male	'--	Stage IA	no
TCGA-69-7764	414	0	75	male	'--	Stage IA	no
TCGA-69-7765	165	0	56	male	'--	'--	yes
TCGA-69-7973	230	0	42	female	'--	Stage IB	yes
TCGA-69-7978	134	0	59	male	'--	Stage IIB	no
TCGA-69-7979	408	0	71	female	'--	Stage IB	no
TCGA-69-7980	411	0	70	female	'--	Stage I	no
TCGA-69-8253	426	0	59	female	'--	Stage IIA	yes
TCGA-69-8254	409	0	85	male	'--	'--	no
TCGA-69-8255	129	0	71	male	'--	Stage IA	no
TCGA-69-A59K	591	0	60	female	'--	Stage IIB	yes
TCGA-73-4658	1600	1	80	female	'--	Stage IB	no
TCGA-73-4662	2515	0	65	female	'--	Stage IA	no
TCGA-73-4668	467	0	66	female	'--	Stage IIB	yes
TCGA-73-4670	131	0	69	female	'--	Stage IV	yes
TCGA-73-4675	922	1	59	male	'--	Stage IIIA	yes
TCGA-73-4677	38	1	74	male	'--	'--	no
TCGA-73-7498	1189	0	58	female	'--	Stage IA	yes
TCGA-73-7499	1531	1	81	female	'--	Stage IB	no
TCGA-75-5125	2027	1	'--	male	'--	Stage IIB	no
TCGA-75-5146	2368	0	'--	male	'--	Stage IB	no
TCGA-75-5147	1333	0	'--	female	'--	Stage IB	no
TCGA-75-6206	2590	0	'--	male	'--	Stage IB	no
TCGA-75-6212	1516	1	'--	female	'--	Stage IIB	yes
TCGA-75-7025	3305	0	'--	male	'--	Stage IB	yes
TCGA-78-7143	4961	1	62	female	'--	Stage IB	no
TCGA-78-7145	826	1	52	female	'--	Stage IV	yes
TCGA-78-7146	173	1	71	female	'--	Stage IIIA	no
TCGA-78-7147	586	1	67	female	'--	Stage IIB	no
TCGA-78-7148	626	1	71	male	'--	Stage IIB	no
TCGA-78-7149	3940	0	71	male	'--	Stage IIIB	no
TCGA-78-7150	666	1	59	male	'--	Stage IIB	no
TCGA-78-7153	3635	0	65	female	'--	Stage IB	no
TCGA-78-7156	976	1	62	male	'--	Stage IV	no
TCGA-78-7158	179	1	59	female	'--	Stage IIIB	yes
TCGA-78-7159	1974	0	60	female	'--	Stage IA	no
TCGA-78-7160	697	1	61	male	'--	Stage IV	yes
TCGA-78-7161	291	1	69	female	'--	Stage IIB	yes
TCGA-78-7162	3169	1	75	male	'--	Stage IA	no
TCGA-78-7163	7248	0	60	male	'--	Stage IB	no
TCGA-78-7167	2681	1	77	male	'--	Stage IV	no
TCGA-78-7535	949	1	45	male	'--	Stage IB	yes
TCGA-78-7537	1622	1	72	male	'--	Stage IB	no
TCGA-78-7540	1197	1	66	female	'--	Stage IB	no
TCGA-78-8640	7062	0	59	male	'--	Stage IIA	no
TCGA-78-8648	1209	1	58	female	'--	Stage IIB	no
TCGA-78-8655	2360	0	77	female	'--	Stage IA	no
TCGA-80-5608	2832	0	'--	female	'--	Stage IA	no
TCGA-80-5611	2595	0	'--	male	'--	Stage IB	no
TCGA-83-5908	824	0	59	female	'--	Stage IA	no
TCGA-86-6562	376	1	52	male	'--	Stage IIA	yes
TCGA-86-6851	179	0	73	female	'--	Stage IIA	no
TCGA-86-7711	1046	1	70	male	'--	Stage IIA	yes
TCGA-86-7713	1157	0	70	male	'--	Stage IIA	yes
TCGA-86-7714	625	1	61	female	'--	Stage IIIA	no
TCGA-86-7953	997	0	69	female	'--	Stage IA	no
TCGA-86-7954	605	0	68	female	'--	Stage IB	yes
TCGA-86-8054	1148	0	61	male	'--	Stage IIB	yes
TCGA-86-8055	124	1	79	male	'--	Stage IIA	no
TCGA-86-8073	740	0	58	male	'--	Stage IB	no
TCGA-86-8075	694	1	66	female	'--	Stage IB	yes
TCGA-86-8076	993	0	42	male	'--	Stage IA	yes
TCGA-86-8278	944	0	63	female	'--	Stage IIB	no
TCGA-86-8280	701	0	54	female	'--	Stage IIA	yes
TCGA-86-8358	653	0	44	male	'--	Stage IB	no
TCGA-86-8585	353	0	57	male	'--	Stage IB	no
TCGA-86-8668	423	0	61	female	'--	Stage IA	no
TCGA-86-8669	938	0	64	male	'--	Stage IA	yes
TCGA-86-8671	839	0	72	female	'--	Stage IIB	yes
TCGA-86-8672	19	1	59	male	'--	Stage IIB	no
TCGA-86-8673	862	0	61	male	'--	Stage IB	no
TCGA-86-8674	806	0	50	male	'--	Stage IIA	yes
TCGA-86-A4D0	116	1	48	male	'--	Stage IIA	yes
TCGA-86-A4JF	737	1	56	male	'--	Stage IIB	yes
TCGA-86-A4P7	415	0	63	female	'--	Stage IB	no
TCGA-91-6828	323	0	70	male	'--	Stage IA	no
TCGA-91-6829	1258	1	78	male	'--	Stage IB	no
TCGA-91-6831	310	0	66	male	'--	Stage IB	no
TCGA-91-6835	79	0	81	female	'--	Stage IA	no
TCGA-91-6836	417	0	52	female	'--	Stage IB	no
TCGA-91-6840	372	0	59	female	'--	Stage IA	no
TCGA-91-6848	224	0	59	male	'--	Stage IIIA	yes
TCGA-91-7771	492	0	62	male	'--	Stage IIB	yes
TCGA-91-8496	505	0	63	female	'--	Stage IB	no
TCGA-91-8497	434	1	75	female	'--	Stage IA	no
TCGA-91-8499	36	0	76	female	'--	Stage IA	no
TCGA-91-A4BD	603	0	78	male	'--	Stage IIA	no
TCGA-93-7347	683	0	76	female	'--	Stage IA	no
TCGA-93-7348	531	0	75	female	'--	Stage IA	no
TCGA-93-8067	186	0	77	male	'--	Stage IB	no
TCGA-93-A4JN	718	0	71	male	'--	Stage IV	yes
TCGA-93-A4JO	33	1	70	male	'--	Stage IA	no
TCGA-93-A4JQ	526	0	49	male	'--	Stage IA	no
TCGA-95-7039	1272	0	54	female	'--	Stage IIB	no
TCGA-95-7043	503	1	63	female	'--	Stage IA	yes
TCGA-95-7562	87	1	71	male	'--	Stage IIA	yes
TCGA-95-7567	568	0	61	male	'--	Stage IIB	yes
TCGA-95-7944	377	0	71	male	'--	Stage IA	no
TCGA-95-7947	477	0	67	male	'--	Stage IA	no
TCGA-95-7948	476	0	42	female	'--	Stage IB	no
TCGA-95-8494	84	0	67	male	'--	Stage IIA	no
TCGA-95-A4VN	553	0	62	female	'--	Stage IIA	no
TCGA-97-7547	1965	0	67	female	'--	Stage IB	yes
TCGA-97-7552	1932	0	70	male	'--	Stage IB	no
TCGA-97-7553	1870	0	58	female	'--	Stage IA	no
TCGA-97-7554	775	0	83	female	'--	Stage IIIA	yes
TCGA-97-7937	564	0	65	male	'--	Stage IB	no
TCGA-97-7938	18	1	76	female	'--	Stage IA	no
TCGA-97-7941	484	0	72	female	'--	Stage IA	no
TCGA-97-8171	568	0	81	male	'--	Stage IV	yes
TCGA-97-8172	545	0	75	female	'--	Stage IB	no
TCGA-97-8174	164	1	67	male	'--	Stage IIA	yes
TCGA-97-8177	499	0	59	female	'--	Stage IB	yes
TCGA-97-8179	435	0	72	male	'--	Stage IA	no
TCGA-97-8547	657	0	78	female	'--	Stage IIIA	yes
TCGA-97-8552	626	0	55	female	'--	Stage I	no
TCGA-97-A4LX	614	0	81	male	'--	Stage IB	no
TCGA-97-A4M0	652	0	60	female	'--	Stage IB	no
TCGA-97-A4M1	601	0	52	female	'--	Stage IA	no
TCGA-97-A4M2	624	0	66	male	'--	Stage IA	no
TCGA-97-A4M3	540	0	69	female	'--	Stage IA	no
TCGA-97-A4M5	634	0	83	male	'--	Stage IA	no
TCGA-97-A4M6	568	0	45	female	'--	Stage IA	no
TCGA-97-A4M7	629	0	74	male	'--	Stage IA	no
TCGA-99-7458	747	0	74	female	'--	Stage IIIA	yes
TCGA-99-8025	1060	0	72	female	'--	Stage IIIA	yes
TCGA-99-8028	1118	0	50	female	'--	Stage IA	no
TCGA-99-8032	44	0	61	male	'--	Stage IA	no
TCGA-99-AA5R	658	0	70	female	'--	Stage IA	no
TCGA-J2-8192	739	0	65	female	'--	Stage IIA	yes
TCGA-J2-A4AD	550	1	61	female	'--	Stage IA	no
TCGA-J2-A4AE	1079	0	77	female	'--	Stage IA	no
TCGA-J2-A4AG	988	0	66	female	'--	Stage IA	no
TCGA-L4-A4E5	578	0	48	female	'--	Stage I	no
TCGA-L4-A4E6	435	0	67	male	'--	Stage IA	no
TCGA-L9-A443	193	1	63	female	'--	Stage IA	no
TCGA-L9-A444	307	0	60	female	'--	Stage IA	no
TCGA-L9-A50W	442	1	75	male	'--	Stage IIA	no
TCGA-L9-A5IP	58	1	40	female	'--	Stage IV	no
TCGA-L9-A743	664	0	56	male	'--	Stage IIA	yes
TCGA-L9-A7SV	565	0	69	male	'--	Stage IIA	yes
TCGA-MN-A4N1	827	0	60	male	'--	Stage IIA	no
TCGA-MN-A4N4	1175	0	57	male	'--	Stage IA	no
TCGA-MN-A4N5	84	0	63	male	'--	Stage IA	no
TCGA-MP-A4SV	2620	1	67	male	'--	Stage IB	no
TCGA-MP-A4SW	1778	1	53	male	'--	Stage IIB	no
TCGA-MP-A4SY	1501	1	61	male	'--	Stage IIB	yes
TCGA-MP-A4T4	2617	1	68	female	'--	Stage IIB	no
TCGA-MP-A4T6	1790	1	76	female	'--	Stage IIIA	no
TCGA-MP-A4T7	167	1	75	female	'--	Stage IV	no
TCGA-MP-A4T8	161	1	68	male	'--	Stage IIIA	yes
TCGA-MP-A4TC	74	1	77	male	'--	Stage IIIA	yes
TCGA-MP-A4TD	307	1	71	male	'--	Stage IIIA	yes
TCGA-MP-A4TE	896	1	56	male	'--	Stage IIA	yes
TCGA-MP-A4TH	741	0	70	female	'--	Stage IA	no
TCGA-MP-A4TJ	339	1	62	female	'--	Stage IA	no
TCGA-MP-A5C7	2248	0	76	female	'--	Stage IB	no
TCGA-NJ-A4YF	2161	0	50	female	'--	Stage IA	no
TCGA-NJ-A4YG	2261	0	65	male	'--	Stage IB	no
TCGA-NJ-A4YI	4	1	87	female	'--	Stage IIIA	no
TCGA-NJ-A4YP	50	0	52	male	'--	Stage IB	no
TCGA-NJ-A4YQ	1432	0	69	female	'--	Stage IA	no
TCGA-NJ-A55A	15	0	76	female	'--	Stage IB	no
TCGA-NJ-A55O	13	0	56	female	'--	Stage IIA	no
TCGA-NJ-A55R	603	0	67	male	'--	Stage IA	no
TCGA-NJ-A7XG	617	0	49	male	'--	Stage IIIA	yes
TCGA-O1-A52J	1798	1	74	female	'--	Stage IA	no
TCGA-S2-AA1A	513	0	68	female	'--	Stage IA	no

## Sheet: LUSC
Clinic parameters of enrolled LUSC patients.
sample_id	futime	fustat	age	gender	cli_stage	path_stage	chemotherapy
TCGA-18-3406	371	1	67	male	'--	Stage IA	no
TCGA-18-3407	136	1	72	male	'--	Stage IB	no
TCGA-18-3409	3747	0	74	male	'--	Stage IA	no
TCGA-18-3410	146	1	81	male	'--	Stage IIB	no
TCGA-18-3412	345	1	52	male	'--	Stage IB	yes
TCGA-18-3414	716	1	73	male	'--	Stage IV	no
TCGA-18-3415	2803	1	77	male	'--	Stage IB	yes
TCGA-18-3416	973	1	83	male	'--	Stage IIB	no
TCGA-18-3417	1097	1	65	male	'--	Stage IV	yes
TCGA-18-3421	2645	0	65	male	'--	Stage IB	no
TCGA-18-4083	188	1	63	male	'--	Stage IIB	yes
TCGA-18-4721	4694	0	74	male	'--	Stage IA	no
TCGA-21-1070	3636	0	60	female	'--	Stage IIIA	no
TCGA-21-1071	1426	1	67	male	'--	Stage IB	no
TCGA-21-1072	3016	0	75	male	'--	Stage IB	no
TCGA-21-1075	2134	0	57	male	'--	Stage IIB	no
TCGA-21-1076	1852	0	54	female	'--	Stage IB	no
TCGA-21-1077	1058	1	64	male	'--	Stage IIB	no
TCGA-21-1078	474	1	77	male	'--	Stage IB	no
TCGA-21-1079	965	1	71	male	'--	Stage IIIA	no
TCGA-21-1080	3724	0	66	male	'--	Stage IB	no
TCGA-21-1082	3644	0	61	male	'--	Stage IB	no
TCGA-21-1083	1315	1	75	male	'--	Stage IA	no
TCGA-21-5782	962	1	68	female	'--	Stage IB	no
TCGA-21-5783	2680	1	76	male	'--	Stage IB	no
TCGA-21-5784	1268	0	80	female	'--	Stage IB	no
TCGA-21-5786	1032	0	64	male	'--	Stage IB	no
TCGA-21-A5DI	979	0	77	male	'--	Stage IA	no
TCGA-22-0940	669	1	71	male	'--	Stage IIA	no
TCGA-22-1000	454	1	76	male	'--	Stage IB	no
TCGA-22-1002	131	1	69	male	'--	Stage IA	no
TCGA-22-1005	1953	1	63	male	'--	Stage IA	no
TCGA-22-1011	53	1	73	male	'--	Stage IB	no
TCGA-22-1016	822	1	65	male	'--	Stage IB	no
TCGA-22-4591	623	1	80	male	'--	Stage IIIA	no
TCGA-22-4593	1067	1	77	male	'--	Stage IIA	no
TCGA-22-4596	17	1	69	female	'--	Stage IB	no
TCGA-22-4601	1057	1	73	female	'--	Stage IIIA	no
TCGA-22-4604	399	1	73	male	'--	Stage IIA	yes
TCGA-22-4607	587	1	75	male	'--	Stage IB	no
TCGA-22-4609	291	1	81	male	'--	Stage IA	no
TCGA-22-4613	358	1	73	female	'--	Stage IA	no
TCGA-22-5472	1975	1	67	male	'--	Stage IB	no
TCGA-22-5473	1933	1	78	male	'--	'--	yes
TCGA-22-5474	445	1	74	male	'--	Stage IB	no
TCGA-22-5477	1346	1	65	male	'--	Stage IA	no
TCGA-22-5478	24	1	79	male	'--	Stage IB	no
TCGA-22-5479	2625	1	64	male	'--	Stage IB	yes
TCGA-22-5480	2170	1	66	female	'--	Stage IA	no
TCGA-22-5481	2409	1	72	female	'--	Stage IIB	no
TCGA-22-5482	357	1	81	male	'--	Stage IB	no
TCGA-22-5483	573	1	74	male	'--	Stage IIA	yes
TCGA-22-5485	916	1	58	female	'--	Stage IA	no
TCGA-22-5489	1912	1	64	male	'--	Stage IA	no
TCGA-22-5492	506	1	73	female	'--	Stage IIIA	no
TCGA-22-A5C4	671	0	70	male	'--	Stage IIA	no
TCGA-33-4532	3924	1	68	male	'--	Stage IB	no
TCGA-33-4533	4068	0	76	female	'--	Stage IB	no
TCGA-33-4538	2979	1	66	male	'--	Stage IIIA	yes
TCGA-33-4547	2419	0	68	male	'--	Stage IB	no
TCGA-33-4583	4601	1	73	male	'--	Stage IA	no
TCGA-33-4587	1656	1	63	female	'--	Stage IB	yes
TCGA-33-4589	47	1	62	female	'--	Stage IIB	no
TCGA-33-6737	601	1	71	male	'--	Stage IIIA	yes
TCGA-33-6738	1927	0	80	male	'--	Stage IIIA	yes
TCGA-33-A5GW	9	1	67	male	'--	Stage IIA	no
TCGA-33-AAS8	1114	1	59	female	'--	Stage IA	yes
TCGA-33-AASB	211	1	66	male	'--	Stage IB	yes
TCGA-33-AASD	2249	1	83	male	'--	Stage IA	no
TCGA-33-AASJ	3600	1	60	male	'--	Stage IB	no
TCGA-34-2596	80	1	70	male	'--	Stage IIB	no
TCGA-34-2600	1874	1	76	female	'--	Stage IA	no
TCGA-34-2608	1000	1	84	male	'--	Stage IB	no
TCGA-34-5231	1984	1	72	male	'--	Stage IA	no
TCGA-34-5232	2471	0	75	female	'--	Stage IIA	no
TCGA-34-5234	2271	0	71	female	'--	Stage IA	no
TCGA-34-5239	1834	0	75	male	'--	Stage IIIA	yes
TCGA-34-5240	1541	0	73	female	'--	Stage IIB	yes
TCGA-34-5241	515	1	79	male	'--	Stage IB	no
TCGA-34-5927	1361	0	70	female	'--	Stage IA	yes
TCGA-34-5928	1196	0	83	female	'--	Stage IIB	no
TCGA-34-5929	151	1	78	female	'--	Stage IB	no
TCGA-34-8454	1180	0	62	female	'--	Stage IIIA	yes
TCGA-34-8455	123	1	67	male	'--	Stage IV	no
TCGA-34-8456	804	0	71	female	'--	Stage IIA	no
TCGA-34-A5IX	1031	0	80	male	'--	Stage IIB	no
TCGA-37-4129	242	0	52	female	'--	Stage IA	no
TCGA-37-4132	227	0	61	female	'--	Stage IV	no
TCGA-37-A5EM	867	0	49	male	'--	Stage II	no
TCGA-37-A5EN	660	0	59	male	'--	Stage IIIB	no
TCGA-39-5011	4053	0	70	female	'--	Stage IA	no
TCGA-39-5016	3850	0	44	male	'--	Stage IIA	no
TCGA-39-5019	3387	0	70	male	'--	Stage IB	no
TCGA-39-5021	2086	1	70	male	'--	Stage IB	no
TCGA-39-5022	1679	1	76	male	'--	Stage IB	no
TCGA-39-5024	2510	0	65	female	'--	Stage IIIA	yes
TCGA-39-5027	3108	0	73	male	'--	Stage IB	no
TCGA-39-5028	52	1	75	male	'--	Stage IIIA	no
TCGA-39-5029	740	1	67	male	'--	Stage IIIA	yes
TCGA-39-5030	59	1	81	female	'--	Stage IIIA	no
TCGA-39-5031	1841	1	76	female	'--	Stage IA	no
TCGA-39-5034	1107	1	73	female	'--	Stage IIB	no
TCGA-39-5035	2080	0	72	female	'--	Stage IA	no
TCGA-39-5036	2165	0	73	male	'--	Stage IB	no
TCGA-39-5037	1690	0	65	male	'--	Stage IIA	yes
TCGA-39-5039	544	1	76	male	'--	Stage IIA	no
TCGA-43-2578	684	1	59	female	'--	Stage IA	no
TCGA-43-2581	1176	0	47	female	'--	Stage IIIA	yes
TCGA-43-3394	1190	1	52	male	'--	Stage IB	yes
TCGA-43-3920	1007	0	71	male	'--	Stage IB	no
TCGA-43-5668	559	1	78	male	'--	Stage IIA	yes
TCGA-43-5670	849	0	70	male	'--	Stage IIA	yes
TCGA-43-6143	699	0	70	male	'--	Stage IB	yes
TCGA-43-6647	757	0	69	female	'--	Stage IIB	yes
TCGA-43-6770	653	0	59	female	'--	Stage IB	yes
TCGA-43-6771	166	1	85	male	'--	Stage IB	no
TCGA-43-6773	116	1	76	male	'--	Stage IIB	no
TCGA-43-7656	596	0	71	male	'--	Stage IA	no
TCGA-43-7657	236	0	68	female	'--	Stage IA	no
TCGA-43-8115	407	0	72	female	'--	Stage IIA	yes
TCGA-43-8116	358	0	73	male	'--	Stage IA	no
TCGA-43-8118	89	1	55	female	'--	Stage IA	yes
TCGA-43-A474	353	0	66	male	'--	Stage IIA	yes
TCGA-43-A56U	432	0	76	female	'--	Stage IA	no
TCGA-43-A56V	366	0	61	male	'--	Stage IIIA	yes
TCGA-46-3765	405	0	59	female	'--	Stage IA	no
TCGA-46-3766	370	0	62	female	'--	Stage IA	no
TCGA-46-6025	324	0	71	male	'--	Stage IIB	yes
TCGA-51-4079	12	1	73	female	'--	Stage IB	no
TCGA-51-4080	12	1	65	male	'--	Stage IIIB	no
TCGA-51-4081	911	0	55	male	'--	Stage IIB	yes
TCGA-51-6867	1856	1	72	female	'--	Stage I	no
TCGA-52-7622	862	0	62	female	'--	Stage IA	yes
TCGA-52-7811	266	1	67	male	'--	Stage IB	no
TCGA-56-1622	881	1	58	male	'--	Stage IB	no
TCGA-56-5897	378	0	74	male	'--	Stage IA	no
TCGA-56-5898	555	0	69	male	'--	Stage IA	no
TCGA-56-6545	666	0	77	female	'--	Stage IB	no
TCGA-56-7221	608	0	79	male	'--	Stage IB	no
TCGA-56-7222	562	1	60	male	'--	Stage IB	yes
TCGA-56-7223	442	1	66	male	'--	Stage IIIA	yes
TCGA-56-7580	925	0	84	male	'--	Stage IB	no
TCGA-56-7582	601	0	83	male	'--	Stage IB	no
TCGA-56-7731	3	1	66	female	'--	Stage IB	no
TCGA-56-7823	1011	0	58	female	'--	Stage IIA	yes
TCGA-56-8082	455	0	80	female	'--	Stage IIA	no
TCGA-56-8201	397	1	74	male	'--	Stage IIB	no
TCGA-56-8307	818	0	55	female	'--	Stage IIB	no
TCGA-56-8309	428	0	66	male	'--	Stage IA	no
TCGA-56-8504	510	0	74	male	'--	Stage IB	no
TCGA-56-8623	692	1	71	male	'--	Stage IB	no
TCGA-56-8624	420	0	84	male	'--	Stage IIB	yes
TCGA-56-8625	315	1	66	female	'--	Stage IIIA	yes
TCGA-56-8626	302	1	59	male	'--	Stage IA	no
TCGA-56-8628	616	0	78	male	'--	Stage IA	no
TCGA-56-8629	481	0	63	male	'--	Stage IIA	yes
TCGA-56-A49D	637	0	67	male	'--	Stage IIIA	no
TCGA-56-A4BW	585	0	55	male	'--	Stage IIA	yes
TCGA-56-A4BX	405	0	70	male	'--	Stage IIA	yes
TCGA-56-A4ZJ	640	0	75	female	'--	Stage IA	no
TCGA-56-A4ZK	570	0	76	female	'--	Stage IB	no
TCGA-56-A5DR	4	0	81	male	'--	Stage IA	no
TCGA-58-8386	1	1	75	male	'--	Stage IV	no
TCGA-58-8387	403	1	60	male	'--	Stage IIA	yes
TCGA-58-8388	412	1	60	male	'--	Stage IB	no
TCGA-58-8390	911	0	70	male	'--	Stage IIA	no
TCGA-58-8392	501	1	70	male	'--	Stage IB	yes
TCGA-58-8393	1058	0	68	female	'--	Stage IB	no
TCGA-58-A46J	2589	0	64	male	'--	Stage IIB	yes
TCGA-58-A46L	1723	0	73	male	'--	Stage IIIA	yes
TCGA-58-A46M	1072	0	61	male	'--	Stage IIB	no
TCGA-60-2695	642	0	74	female	'--	Stage IB	no
TCGA-60-2696	109	1	76	female	'--	Stage IIA	no
TCGA-60-2697	372	1	41	male	'--	Stage IIA	no
TCGA-60-2698	311	1	62	male	'--	Stage IIB	no
TCGA-60-2703	2945	1	73	male	'--	Stage IIB	no
TCGA-60-2704	1154	1	73	male	'--	Stage IIB	no
TCGA-60-2706	2820	0	58	male	'--	Stage IA	no
TCGA-60-2707	667	1	70	male	'--	Stage IB	no
TCGA-60-2708	2447	0	64	female	'--	Stage IIB	yes
TCGA-60-2709	1505	0	69	male	'--	Stage IB	no
TCGA-60-2710	2024	0	67	female	'--	Stage IIA	yes
TCGA-60-2711	1260	0	64	female	'--	Stage IB	no
TCGA-60-2712	274	1	79	female	'--	Stage IIB	no
TCGA-60-2713	1731	0	64	male	'--	Stage IB	no
TCGA-60-2714	1531	0	66	female	'--	Stage IIB	yes
TCGA-60-2716	1475	0	39	male	'--	Stage IIB	yes
TCGA-60-2719	1297	0	83	female	'--	Stage IB	no
TCGA-60-2720	97	0	60	female	'--	Stage IB	yes
TCGA-60-2721	983	0	73	male	'--	Stage IB	no
TCGA-60-2722	908	0	66	male	'--	Stage IIB	yes
TCGA-60-2723	1092	0	74	female	'--	Stage IB	no
TCGA-60-2724	717	0	47	male	'--	Stage IIIA	yes
TCGA-60-2725	816	0	74	male	'--	Stage IB	no
TCGA-60-2726	358	1	56	male	'--	Stage IIA	no
TCGA-63-6202	1602	0	'--	male	'--	Stage IIA	no
TCGA-63-7020	2133	0	'--	male	'--	Stage IA	no
TCGA-63-7021	2142	0	'--	male	'--	Stage IA	no
TCGA-63-7022	2073	0	'--	female	'--	Stage IA	no
TCGA-63-A5MB	3123	0	62	male	'--	Stage IB	yes
TCGA-63-A5MG	2148	0	68	male	'--	Stage IB	no
TCGA-63-A5MH	2026	0	68	male	'--	Stage IA	no
TCGA-63-A5MI	1784	0	65	male	'--	Stage IIIA	yes
TCGA-63-A5MJ	1824	0	54	male	'--	Stage IIB	yes
TCGA-63-A5ML	1386	0	68	male	'--	Stage IB	yes
TCGA-63-A5MR	2716	0	70	female	'--	Stage IB	no
TCGA-63-A5MS	2381	0	78	male	'--	Stage IB	no
TCGA-63-A5MV	1100	0	69	male	'--	Stage IIA	yes
TCGA-63-A5MW	1639	0	76	male	'--	Stage IB	no
TCGA-63-A5MY	1052	0	63	male	'--	Stage IA	no
TCGA-66-2734	1311	0	62	female	'--	Stage IB	no
TCGA-66-2742	641	0	70	male	'--	Stage IV	no
TCGA-66-2758	639	0	71	male	'--	Stage IB	yes
TCGA-66-2771	578	0	60	male	'--	Stage IIB	yes
TCGA-66-2782	365	1	71	male	'--	Stage IIB	yes
TCGA-66-2786	790	0	68	female	'--	Stage IA	no
TCGA-66-2787	1217	0	57	male	'--	Stage IA	no
TCGA-66-2788	699	0	56	male	'--	Stage IB	no
TCGA-66-2790	699	0	72	male	'--	Stage IIB	yes
TCGA-66-2792	913	0	58	male	'--	Stage IIB	yes
TCGA-66-2800	1492	0	70	male	'--	Stage IIIB	no
TCGA-68-7755	83	0	60	female	'--	Stage IIA	yes
TCGA-68-7757	211	0	74	male	'--	Stage IA	no
TCGA-68-8250	244	0	66	male	'--	Stage IA	no
TCGA-68-8251	406	0	78	male	'--	Stage IB	yes
TCGA-68-A59J	448	0	74	female	'--	Stage IB	no
TCGA-77-6842	899	1	79	male	'--	Stage IIB	no
TCGA-77-6843	2224	1	74	male	'--	Stage IIA	no
TCGA-77-6845	708	1	69	male	'--	Stage IIB	no
TCGA-77-7138	340	1	67	male	'--	Stage IB	no
TCGA-77-7140	632	1	69	female	'--	Stage IIB	no
TCGA-77-7141	15	0	64	male	'--	Stage IB	no
TCGA-77-7142	2227	0	59	female	'--	Stage IB	no
TCGA-77-7335	2133	1	62	female	'--	Stage IIIB	no
TCGA-77-7337	3253	1	65	male	'--	Stage IIB	no
TCGA-77-7338	5	1	64	male	'--	Stage IB	no
TCGA-77-7463	1423	1	75	male	'--	Stage IB	no
TCGA-77-8008	2639	1	68	male	'--	Stage IB	no
TCGA-77-8009	1695	1	68	male	'--	Stage IIB	yes
TCGA-77-8128	1150	1	60	male	'--	Stage IIIA	no
TCGA-77-8130	4765	0	69	male	'--	Stage IIB	no
TCGA-77-8133	1640	1	74	male	'--	Stage IIA	no
TCGA-77-8136	1189	1	74	female	'--	Stage IIB	no
TCGA-77-8138	539	1	74	male	'--	Stage IB	no
TCGA-77-8139	3166	0	72	male	'--	Stage IIB	no
TCGA-77-8140	351	1	66	female	'--	Stage IIB	no
TCGA-77-8144	833	0	70	male	'--	Stage IB	no
TCGA-77-8146	3189	0	72	male	'--	Stage IA	no
TCGA-77-8148	2023	0	68	male	'--	Stage IIIA	no
TCGA-77-8153	1992	0	77	female	'--	Stage IB	no
TCGA-77-8154	1841	0	67	male	'--	Stage IA	no
TCGA-77-8156	1106	0	60	male	'--	Stage IB	no
TCGA-77-A5FZ	3838	1	64	male	'--	Stage IIIB	no
TCGA-77-A5G1	4026	0	75	male	'--	Stage IIIA	no
TCGA-77-A5G3	4570	0	63	male	'--	Stage IIB	no
TCGA-77-A5G6	678	1	66	male	'--	Stage IIIA	no
TCGA-77-A5G7	180	1	63	male	'--	Stage IA	no
TCGA-77-A5GA	1280	0	76	male	'--	Stage IB	no
TCGA-77-A5GF	840	1	70	male	'--	Stage IIA	no
TCGA-77-A5GH	1182	0	81	male	'--	Stage IB	no
TCGA-85-6175	294	1	63	female	'--	Stage IIB	no
TCGA-85-6560	1259	0	59	male	'--	Stage IIA	yes
TCGA-85-6798	195	1	57	male	'--	Stage IIIA	yes
TCGA-85-7696	1111	0	64	male	'--	Stage IA	no
TCGA-85-7697	1063	0	49	male	'--	Stage IIB	yes
TCGA-85-7698	952	0	48	male	'--	Stage IA	yes
TCGA-85-7699	1001	1	73	male	'--	Stage IIIA	yes
TCGA-85-7710	42	0	59	female	'--	Stage IA	no
TCGA-85-7844	911	0	71	male	'--	Stage IB	no
TCGA-85-7950	576	0	46	male	'--	Stage IB	no
TCGA-85-8048	765	0	62	male	'--	Stage IA	no
TCGA-85-8049	579	0	57	male	'--	Stage IB	no
TCGA-85-8052	734	0	53	male	'--	Stage IIB	no
TCGA-85-8070	960	0	71	male	'--	Stage IB	no
TCGA-85-8071	815	0	52	male	'--	Stage IIA	no
TCGA-85-8072	932	0	60	male	'--	Stage IA	no
TCGA-85-8276	1050	0	62	male	'--	Stage IIA	yes
TCGA-85-8277	307	1	70	male	'--	Stage IIIA	no
TCGA-85-8287	23	1	72	male	'--	Stage IA	no
TCGA-85-8288	402	1	70	male	'--	Stage IIA	no
TCGA-85-8350	683	0	61	male	'--	Stage IA	no
TCGA-85-8351	510	0	72	male	'--	Stage IIA	yes
TCGA-85-8352	161	1	67	male	'--	Stage IIIA	no
TCGA-85-8353	94	1	72	male	'--	Stage IIIA	no
TCGA-85-8354	995	0	53	male	'--	Stage IB	no
TCGA-85-8355	61	0	63	male	'--	Stage IA	no
TCGA-85-8481	236	1	70	male	'--	Stage IIB	no
TCGA-85-8580	1113	0	52	female	'--	Stage IB	no
TCGA-85-8582	1160	0	49	male	'--	Stage IA	no
TCGA-85-8664	550	1	73	male	'--	Stage IIB	yes
TCGA-85-8666	687	1	65	male	'--	Stage IB	no
TCGA-85-A4CL	921	1	65	male	'--	Stage IA	no
TCGA-85-A4JB	942	0	74	male	'--	Stage IIB	yes
TCGA-85-A4JC	604	1	84	male	'--	Stage IIA	yes
TCGA-85-A4PA	741	0	61	male	'--	Stage IB	no
TCGA-85-A4QQ	927	1	68	male	'--	Stage IB	no
TCGA-85-A4QR	600	0	67	male	'--	Stage IB	no
TCGA-85-A50M	826	1	47	male	'--	Stage IIA	no
TCGA-85-A50Z	493	0	57	male	'--	Stage IIA	yes
TCGA-85-A510	482	0	74	female	'--	Stage IIB	no
TCGA-85-A511	455	1	62	male	'--	Stage IIB	no
TCGA-85-A512	465	0	46	male	'--	Stage IIA	yes
TCGA-85-A53L	377	0	63	male	'--	Stage IIA	no
TCGA-85-A5B5	111	0	58	male	'--	Stage IA	no
TCGA-90-6837	758	0	64	male	'--	Stage IIB	yes
TCGA-90-7766	289	0	66	female	'--	Stage IA	no
TCGA-90-7769	358	0	55	male	'--	Stage IIB	no
TCGA-90-7964	428	0	70	male	'--	Stage IB	no
TCGA-90-A4ED	615	0	69	male	'--	Stage IB	no
TCGA-90-A4EE	688	0	53	male	'--	Stage IIA	yes
TCGA-92-7340	82	0	45	female	'--	Stage IIA	yes
TCGA-92-7341	106	0	71	male	'--	Stage IB	no
TCGA-92-8064	160	0	58	male	'--	'--	yes
TCGA-92-8065	70	0	74	female	'--	Stage IIB	no
TCGA-94-7033	640	0	73	male	'--	Stage IB	yes
TCGA-94-7557	5	1	73	male	'--	Stage IB	no
TCGA-94-7943	559	0	80	male	'--	Stage IA	no
TCGA-94-8035	122	0	64	male	'--	Stage IIB	yes
TCGA-94-8491	810	0	73	male	'--	Stage IIA	yes
TCGA-94-A4VJ	430	0	71	female	'--	Stage IA	no
TCGA-94-A5I6	538	0	62	male	'--	Stage IIB	yes
TCGA-96-7544	2160	1	83	male	'--	Stage IIB	no
TCGA-96-7545	1736	1	73	male	'--	Stage IA	no
TCGA-96-8169	557	0	67	female	'--	Stage IA	no
TCGA-96-8170	531	0	75	female	'--	Stage IIA	no
TCGA-96-A4JK	589	0	65	male	'--	Stage IIA	yes
TCGA-96-A4JL	842	0	78	female	'--	Stage IIA	yes
TCGA-98-7454	652	0	73	male	'--	Stage IB	no
TCGA-98-8021	937	0	75	female	'--	Stage IA	no
TCGA-98-8022	933	1	61	male	'--	Stage IA	no
TCGA-98-8023	649	0	70	male	'--	Stage IIIA	no
TCGA-98-A538	826	0	67	male	'--	Stage IIB	no
TCGA-98-A539	173	0	63	male	'--	Stage IIB	no
TCGA-98-A53A	552	1	70	male	'--	Stage IB	no
TCGA-98-A53B	61	1	69	male	'--	Stage IB	no
TCGA-98-A53C	822	0	77	female	'--	Stage IA	yes
TCGA-98-A53H	618	0	76	female	'--	Stage IA	yes
TCGA-98-A53I	565	0	64	male	'--	Stage IIA	yes
TCGA-98-A53J	630	0	77	male	'--	Stage IB	yes
TCGA-J1-A4AH	581	0	70	male	'--	Stage IIA	yes
TCGA-L3-A4E7	392	0	71	male	'--	Stage IB	yes
TCGA-L3-A524	490	1	45	female	'--	Stage IIB	yes
TCGA-LA-A446	401	0	68	male	'--	Stage IA	yes
TCGA-NC-A5HD	2	1	79	male	'--	Stage IIB	yes
TCGA-NC-A5HH	37	0	53	male	'--	Stage IA	yes
TCGA-NC-A5HI	1743	0	68	female	'--	Stage IB	yes
TCGA-NC-A5HJ	418	1	59	male	'--	Stage IIB	yes
TCGA-NC-A5HK	128	0	58	female	'--	Stage IIB	yes
TCGA-NC-A5HL	88	1	73	male	'--	Stage IIA	yes
TCGA-NC-A5HM	1212	0	76	male	'--	Stage IB	yes
TCGA-NC-A5HN	1499	0	77	male	'--	Stage IIA	yes
TCGA-NC-A5HO	1336	0	70	female	'--	Stage IIIA	yes
TCGA-NC-A5HR	1244	0	75	female	'--	Stage IIA	yes
TCGA-NK-A5CR	2542	0	77	male	'--	Stage IB	yes
TCGA-NK-A5CT	1997	0	70	male	'--	Stage IA	yes
TCGA-NK-A5CX	111	0	73	male	'--	Stage IIA	yes
TCGA-NK-A7XE	13	0	66	male	'--	Stage IIIB	yes
TCGA-O2-A52N	1006	1	78	male	'--	Stage I	yes
TCGA-O2-A52W	261	1	63	male	'--	Stage I	yes
TCGA-O2-A5IB	340	1	71	female	'--	Stage III	yes
TCGA-XC-AA0X	6	1	77	female	'--	Stage IA	yes

## Sheet: OV
Clinic parameters of enrolled OV patients.
sample_id	futime	fustat	age	gender	cli_stage	path_stage	chemotherapy
TCGA-04-1331	1336	1	78	female	'--	'--	yes
TCGA-04-1332	1247	1	70	female	'--	'--	yes
TCGA-04-1338	1418	0	78	female	'--	'--	yes
TCGA-04-1343	361	1	72	female	'--	'--	yes
TCGA-04-1347	1919	0	81	female	'--	'--	yes
TCGA-04-1350	1946	1	46	female	'--	'--	yes
TCGA-04-1356	1499	1	62	female	'--	'--	yes
TCGA-04-1361	989	0	57	female	'--	'--	yes
TCGA-04-1362	1348	1	59	female	'--	'--	yes
TCGA-04-1364	1024	1	61	female	'--	'--	yes
TCGA-04-1365	947	0	87	female	'--	'--	yes
TCGA-04-1514	1720	1	45	female	'--	'--	yes
TCGA-04-1530	3622	1	68	female	'--	'--	yes
TCGA-04-1536	885	1	60	female	'--	'--	yes
TCGA-04-1542	2561	1	52	female	'--	'--	yes
TCGA-04-1648	871	1	57	female	'--	'--	yes
TCGA-04-1651	1102	1	53	female	'--	'--	yes
TCGA-04-1655	1380	1	49	female	'--	'--	yes
TCGA-09-0366	1757	1	55	female	'--	'--	yes
TCGA-09-0367	547	1	67	female	'--	'--	yes
TCGA-09-0369	1082	1	56	female	'--	'--	yes
TCGA-09-1659	304	1	51	female	'--	'--	yes
TCGA-09-1661	1169	1	75	female	'--	'--	yes
TCGA-09-1662	2717	1	58	female	'--	'--	yes
TCGA-09-1666	1752	0	57	female	'--	'--	yes
TCGA-09-1668	1684	0	57	female	'--	'--	yes
TCGA-09-1669	928	0	54	female	'--	'--	yes
TCGA-09-1670	547	0	57	female	'--	'--	yes
TCGA-09-1673	92	0	50	female	'--	'--	yes
TCGA-09-2044	186	0	77	female	'--	'--	yes
TCGA-09-2045	1069	1	50	female	'--	'--	yes
TCGA-09-2048	138	1	63	female	'--	'--	yes
TCGA-09-2051	1919	0	42	female	'--	'--	yes
TCGA-09-2053	1209	0	72	female	'--	'--	yes
TCGA-09-2054	637	1	58	female	'--	'--	yes
TCGA-09-2056	379	0	62	female	'--	'--	yes
TCGA-10-0927	2490	1	65	female	'--	'--	yes
TCGA-10-0928	563	1	71	female	'--	'--	yes
TCGA-10-0931	1000	1	44	female	'--	'--	yes
TCGA-10-0933	446	1	77	female	'--	'--	yes
TCGA-10-0936	1123	1	69	female	'--	'--	yes
TCGA-10-0937	608	1	44	female	'--	'--	yes
TCGA-10-0938	636	1	80	female	'--	'--	yes
TCGA-13-0714	189	1	55	female	'--	'--	yes
TCGA-13-0720	1355	1	48	female	'--	'--	yes
TCGA-13-0724	83	1	72	female	'--	'--	yes
TCGA-13-0725	377	1	44	female	'--	'--	yes
TCGA-13-0726	949	1	55	female	'--	'--	yes
TCGA-13-0727	462	1	71	female	'--	'--	yes
TCGA-13-0762	3400	0	65	female	'--	'--	yes
TCGA-13-0765	1389	1	50	female	'--	'--	yes
TCGA-13-0766	1725	1	42	female	'--	'--	yes
TCGA-13-0768	1784	1	73	female	'--	'--	yes
TCGA-13-0795	619	1	66	female	'--	'--	yes
TCGA-13-0797	2121	0	49	female	'--	'--	yes
TCGA-13-0800	2661	0	52	female	'--	'--	yes
TCGA-13-0804	1073	1	73	female	'--	'--	yes
TCGA-13-0883	2097	1	61	female	'--	'--	yes
TCGA-13-0884	3260	1	39	female	'--	'--	yes
TCGA-13-0885	3388	0	70	female	'--	'--	yes
TCGA-13-0886	4665	0	67	female	'--	'--	yes
TCGA-13-0887	2028	1	42	female	'--	'--	yes
TCGA-13-0888	2811	1	78	female	'--	'--	yes
TCGA-13-0891	3128	1	73	female	'--	'--	yes
TCGA-13-0893	1319	1	48	female	'--	'--	yes
TCGA-13-0897	2182	1	54	female	'--	'--	yes
TCGA-13-0900	4077	0	59	female	'--	'--	yes
TCGA-13-0901	589	0	41	female	'--	'--	yes
TCGA-13-0905	3746	0	51	female	'--	'--	yes
TCGA-13-0906	3619	0	50	female	'--	'--	yes
TCGA-13-0908	1843	1	58	female	'--	'--	yes
TCGA-13-0911	1355	1	55	female	'--	'--	yes
TCGA-13-0913	3325	0	53	female	'--	'--	yes
TCGA-13-0916	1785	0	49	female	'--	'--	yes
TCGA-13-0920	1484	1	65	female	'--	'--	yes
TCGA-13-0923	2547	0	74	female	'--	'--	yes
TCGA-13-0924	2614	0	45	female	'--	'--	yes
TCGA-13-1403	2345	1	48	female	'--	'--	yes
TCGA-13-1404	2469	0	48	female	'--	'--	yes
TCGA-13-1405	868	1	49	female	'--	'--	yes
TCGA-13-1407	2534	0	51	female	'--	'--	yes
TCGA-13-1408	1680	1	59	female	'--	'--	yes
TCGA-13-1409	1742	1	73	female	'--	'--	yes
TCGA-13-1410	2464	0	57	female	'--	'--	yes
TCGA-13-1411	531	1	81	female	'--	'--	yes
TCGA-13-1483	895	1	61	female	'--	'--	yes
TCGA-13-1485	629	1	48	female	'--	'--	yes
TCGA-13-1487	681	1	74	female	'--	'--	yes
TCGA-13-1488	2154	1	59	female	'--	'--	yes
TCGA-13-1489	2553	1	70	female	'--	'--	yes
TCGA-13-1492	3819	1	66	female	'--	'--	yes
TCGA-13-1495	2749	1	60	female	'--	'--	yes
TCGA-13-1496	129	1	65	female	'--	'--	yes
TCGA-13-1497	3871	0	47	female	'--	'--	yes
TCGA-13-1498	2012	1	73	female	'--	'--	yes
TCGA-13-1499	3500	0	56	female	'--	'--	yes
TCGA-13-1501	1314	1	50	female	'--	'--	yes
TCGA-13-1505	1998	0	63	female	'--	'--	yes
TCGA-13-1506	1039	1	45	female	'--	'--	yes
TCGA-13-1507	1993	1	77	female	'--	'--	yes
TCGA-13-1509	2438	0	64	female	'--	'--	yes
TCGA-13-1511	1650	1	52	female	'--	'--	yes
TCGA-13-1512	442	0	49	female	'--	'--	yes
TCGA-13-2060	2369	0	51	female	'--	'--	yes
TCGA-13-A5FT	2143	0	67	female	'--	'--	yes
TCGA-20-0987	701	1	61	female	'--	'--	yes
TCGA-20-0991	797	0	78	female	'--	'--	yes
TCGA-20-1682	837	0	56	female	'--	'--	yes
TCGA-20-1683	772	0	65	female	'--	'--	yes
TCGA-20-1686	89	0	75	female	'--	'--	yes
TCGA-20-1687	81	0	46	female	'--	'--	yes
TCGA-23-1021	1446	1	45	female	'--	'--	yes
TCGA-23-1022	1511	1	67	female	'--	'--	yes
TCGA-23-1023	1233	0	65	female	'--	'--	yes
TCGA-23-1024	468	0	52	female	'--	'--	yes
TCGA-23-1026	816	0	45	female	'--	'--	yes
TCGA-23-1027	976	1	48	female	'--	'--	yes
TCGA-23-1028	1503	0	43	female	'--	'--	yes
TCGA-23-1029	268	0	46	female	'--	'--	yes
TCGA-23-1030	886	0	64	female	'--	'--	yes
TCGA-23-1107	9	1	59	female	'--	'--	no
TCGA-23-1110	1658	0	42	female	'--	'--	yes
TCGA-23-1111	98	0	63	female	'--	'--	yes
TCGA-23-1113	949	1	48	female	'--	'--	yes
TCGA-23-1114	2089	1	55	female	'--	'--	yes
TCGA-23-1116	592	1	83	female	'--	'--	yes
TCGA-23-1118	2616	0	45	female	'--	'--	yes
TCGA-23-1119	3953	0	64	female	'--	'--	yes
TCGA-23-1120	130	0	60	female	'--	'--	yes
TCGA-23-1123	1018	1	59	female	'--	'--	yes
TCGA-23-1809	16	0	63	female	'--	'--	yes
TCGA-23-2077	3525	0	45	female	'--	'--	yes
TCGA-23-2078	2661	0	66	female	'--	'--	yes
TCGA-23-2084	1516	1	45	female	'--	'--	yes
TCGA-24-0966	232	0	78	female	'--	'--	yes
TCGA-24-0968	598	1	59	female	'--	'--	yes
TCGA-24-0970	354	1	63	female	'--	'--	yes
TCGA-24-0982	679	1	77	female	'--	'--	yes
TCGA-24-1103	1646	1	50	female	'--	'--	yes
TCGA-24-1413	192	0	51	female	'--	'--	yes
TCGA-24-1416	194	0	34	female	'--	'--	yes
TCGA-24-1417	238	0	54	female	'--	'--	yes
TCGA-24-1418	243	0	68	female	'--	'--	yes
TCGA-24-1419	239	0	62	female	'--	'--	yes
TCGA-24-1422	23	1	82	female	'--	'--	no
TCGA-24-1423	190	0	61	female	'--	'--	yes
TCGA-24-1424	183	0	67	female	'--	'--	yes
TCGA-24-1425	181	0	45	female	'--	'--	yes
TCGA-24-1426	163	0	43	female	'--	'--	yes
TCGA-24-1427	147	0	58	female	'--	'--	yes
TCGA-24-1428	529	0	50	female	'--	'--	yes
TCGA-24-1430	863	1	68	female	'--	'--	yes
TCGA-24-1431	583	1	67	female	'--	'--	yes
TCGA-24-1434	568	1	59	female	'--	'--	yes
TCGA-24-1435	1324	1	57	female	'--	'--	yes
TCGA-24-1467	3224	1	51	female	'--	'--	yes
TCGA-24-1469	277	0	71	female	'--	'--	yes
TCGA-24-1470	105	0	54	female	'--	'--	yes
TCGA-24-1471	36	0	60	female	'--	'--	yes
TCGA-24-1474	676	1	57	female	'--	'--	yes
TCGA-24-1544	820	1	71	female	'--	'--	yes
TCGA-24-1546	1955	1	46	female	'--	'--	yes
TCGA-24-1549	1721	1	58	female	'--	'--	yes
TCGA-24-1550	1249	1	49	female	'--	'--	yes
TCGA-24-1551	1579	1	53	female	'--	'--	yes
TCGA-24-1552	1259	1	77	female	'--	'--	yes
TCGA-24-1553	1767	1	53	female	'--	'--	yes
TCGA-24-1557	1213	1	49	female	'--	'--	yes
TCGA-24-1558	594	1	73	female	'--	'--	yes
TCGA-24-1560	1341	1	51	female	'--	'--	yes
TCGA-24-1562	1384	1	67	female	'--	'--	yes
TCGA-24-1563	1451	1	66	female	'--	'--	yes
TCGA-24-1565	312	1	74	female	'--	'--	yes
TCGA-24-1567	524	1	54	female	'--	'--	yes
TCGA-24-1603	2742	1	53	female	'--	'--	yes
TCGA-24-1604	2688	1	66	female	'--	'--	yes
TCGA-24-1616	1163	1	56	female	'--	'--	yes
TCGA-24-1842	253	0	49	female	'--	'--	yes
TCGA-24-1843	106	0	66	female	'--	'--	yes
TCGA-24-1844	113	0	64	female	'--	'--	yes
TCGA-24-1845	116	0	42	female	'--	'--	yes
TCGA-24-1846	133	0	45	female	'--	'--	yes
TCGA-24-1847	343	0	45	female	'--	'--	yes
TCGA-24-1850	168	0	72	female	'--	'--	yes
TCGA-24-1923	690	1	51	female	'--	'--	yes
TCGA-24-1924	919	1	65	female	'--	'--	yes
TCGA-24-1928	336	1	77	female	'--	'--	yes
TCGA-24-2020	4624	1	67	female	'--	'--	yes
TCGA-24-2023	1364	1	54	female	'--	'--	yes
TCGA-24-2024	1769	1	72	female	'--	'--	yes
TCGA-24-2026	1059	1	79	female	'--	'--	yes
TCGA-24-2027	3337	1	51	female	'--	'--	yes
TCGA-24-2033	562	1	87	female	'--	'--	yes
TCGA-24-2035	857	1	65	female	'--	'--	yes
TCGA-24-2038	1354	1	68	female	'--	'--	yes
TCGA-24-2254	1736	1	66	female	'--	'--	yes
TCGA-24-2261	24	1	76	female	'--	'--	no
TCGA-24-2262	11	1	57	female	'--	'--	no
TCGA-24-2267	1446	1	58	female	'--	'--	yes
TCGA-24-2271	962	1	55	female	'--	'--	yes
TCGA-24-2280	2143	0	74	female	'--	'--	yes
TCGA-24-2281	1357	0	68	female	'--	'--	yes
TCGA-24-2288	25	1	70	female	'--	'--	yes
TCGA-24-2289	2049	1	68	female	'--	'--	yes
TCGA-24-2290	1102	1	56	female	'--	'--	yes
TCGA-24-2293	506	1	47	female	'--	'--	yes
TCGA-24-2297	1699	1	56	female	'--	'--	yes
TCGA-24-2298	1620	1	55	female	'--	'--	yes
TCGA-25-1313	820	1	62	female	'--	'--	yes
TCGA-25-1315	1583	1	50	female	'--	'--	yes
TCGA-25-1316	1279	1	55	female	'--	'--	yes
TCGA-25-1317	61	1	66	female	'--	'--	yes
TCGA-25-1318	1064	1	54	female	'--	'--	yes
TCGA-25-1319	1977	1	73	female	'--	'--	yes
TCGA-25-1320	1155	1	65	female	'--	'--	yes
TCGA-25-1321	1033	1	65	female	'--	'--	yes
TCGA-25-1322	91	1	62	female	'--	'--	yes
TCGA-25-1323	395	1	72	female	'--	'--	yes
TCGA-25-1326	1249	1	61	female	'--	'--	yes
TCGA-25-1328	2009	1	38	female	'--	'--	yes
TCGA-25-1329	457	1	76	female	'--	'--	yes
TCGA-25-1623	565	1	71	female	'--	'--	yes
TCGA-25-1626	518	1	65	female	'--	'--	yes
TCGA-25-1627	394	1	73	female	'--	'--	yes
TCGA-25-1628	627	1	67	female	'--	'--	yes
TCGA-25-1630	1162	1	73	female	'--	'--	yes
TCGA-25-1631	9	1	73	female	'--	'--	no
TCGA-25-1632	1799	1	68	female	'--	'--	yes
TCGA-25-1633	1891	1	64	female	'--	'--	yes
TCGA-25-1635	1583	1	71	female	'--	'--	yes
TCGA-25-1870	455	1	59	female	'--	'--	yes
TCGA-25-1877	730	1	81	female	'--	'--	yes
TCGA-25-2042	396	1	60	female	'--	'--	yes
TCGA-25-2391	1492	1	57	female	'--	'--	yes
TCGA-25-2392	31	1	75	female	'--	'--	no
TCGA-25-2393	1157	1	81	female	'--	'--	yes
TCGA-25-2398	1369	1	71	female	'--	'--	yes
TCGA-25-2399	608	1	80	female	'--	'--	yes
TCGA-25-2400	1278	1	76	female	'--	'--	yes
TCGA-25-2404	883	1	38	female	'--	'--	yes
TCGA-25-2409	821	1	71	female	'--	'--	yes
TCGA-29-1690	1448	1	66	female	'--	'--	yes
TCGA-29-1691	1470	1	51	female	'--	'--	yes
TCGA-29-1696	1032	1	43	female	'--	'--	yes
TCGA-29-1697	949	1	62	female	'--	'--	yes
TCGA-29-1701	515	1	56	female	'--	'--	yes
TCGA-29-1703	1815	1	56	female	'--	'--	yes
TCGA-29-1705	555	1	47	female	'--	'--	yes
TCGA-29-1707	1277	0	41	female	'--	'--	yes
TCGA-29-1710	951	1	54	female	'--	'--	yes
TCGA-29-1711	1053	0	45	female	'--	'--	yes
TCGA-29-1761	528	1	80	female	'--	'--	yes
TCGA-29-1762	2634	1	59	female	'--	'--	yes
TCGA-29-1766	1199	1	74	female	'--	'--	yes
TCGA-29-1768	952	1	50	female	'--	'--	yes
TCGA-29-1769	699	0	40	female	'--	'--	yes
TCGA-29-1770	741	0	54	female	'--	'--	yes
TCGA-29-1774	527	0	82	female	'--	'--	yes
TCGA-29-1776	360	0	63	female	'--	'--	yes
TCGA-29-1777	374	0	47	female	'--	'--	yes
TCGA-29-1778	454	0	77	female	'--	'--	yes
TCGA-29-1781	255	0	69	female	'--	'--	no
TCGA-29-1783	220	0	58	female	'--	'--	yes
TCGA-29-1784	163	0	55	female	'--	'--	yes
TCGA-29-1785	1104	1	55	female	'--	'--	yes
TCGA-29-2425	1977	0	60	female	'--	'--	yes
TCGA-29-2427	1900	0	60	female	'--	'--	yes
TCGA-29-2428	1372	0	58	female	'--	'--	yes
TCGA-29-A5NZ	1088	1	66	female	'--	'--	yes
TCGA-30-1718	1579	1	44	female	'--	'--	yes
TCGA-30-1853	1103	1	58	female	'--	'--	yes
TCGA-30-1857	8	1	64	female	'--	'--	no
TCGA-30-1862	186	1	65	female	'--	'--	no
TCGA-30-1866	1114	1	61	female	'--	'--	yes
TCGA-30-1891	914	1	61	female	'--	'--	yes
TCGA-30-1892	1484	1	52	female	'--	'--	yes
TCGA-31-1944	1386	0	47	female	'--	'--	yes
TCGA-31-1946	918	0	30	female	'--	'--	yes
TCGA-31-1950	571	0	76	female	'--	'--	yes
TCGA-31-1951	684	0	58	female	'--	'--	yes
TCGA-31-1953	204	0	52	female	'--	'--	yes
TCGA-31-1956	1342	0	60	female	'--	'--	yes
TCGA-31-1959	67	0	49	female	'--	'--	yes
TCGA-36-1568	875	0	52	female	'--	'--	yes
TCGA-36-1569	885	0	52	female	'--	'--	yes
TCGA-36-1570	655	0	49	female	'--	'--	yes
TCGA-36-1571	695	1	53	female	'--	'--	yes
TCGA-36-1574	686	0	48	female	'--	'--	yes
TCGA-36-1576	915	0	76	female	'--	'--	yes
TCGA-36-1580	737	1	82	female	'--	'--	yes
TCGA-36-1581	751	0	63	female	'--	'--	yes
TCGA-57-1582	731	1	50	female	'--	'--	yes
TCGA-57-1583	346	1	57	female	'--	'--	yes
TCGA-57-1584	643	0	47	female	'--	'--	yes
TCGA-57-1585	53	1	57	female	'--	'--	yes
TCGA-57-1586	679	0	66	female	'--	'--	yes
TCGA-57-1993	763	0	56	female	'--	'--	yes
TCGA-57-1994	761	0	63	female	'--	'--	no
TCGA-59-2351	3532	0	51	female	'--	'--	yes
TCGA-59-2354	1046	1	63	female	'--	'--	yes
TCGA-59-2355	65	1	58	female	'--	'--	yes
TCGA-59-2363	165	0	40	female	'--	'--	yes
TCGA-59-A5PD	624	1	55	female	'--	'--	yes
TCGA-5X-AA5U	361	0	61	female	'--	'--	yes
TCGA-61-1721	338	0	38	female	'--	'--	yes
TCGA-61-1724	637	1	47	female	'--	'--	yes
TCGA-61-1725	956	0	40	female	'--	'--	yes
TCGA-61-1728	848	0	59	female	'--	'--	yes
TCGA-61-1733	967	0	71	female	'--	'--	yes
TCGA-61-1736	1484	1	45	female	'--	'--	yes
TCGA-61-1737	1364	0	42	female	'--	'--	yes
TCGA-61-1738	1089	1	60	female	'--	'--	yes
TCGA-61-1741	1024	1	76	female	'--	'--	yes
TCGA-61-1900	176	0	51	female	'--	'--	yes
TCGA-61-1907	952	0	63	female	'--	'--	yes
TCGA-61-1910	1127	0	56	female	'--	'--	yes
TCGA-61-1911	1293	0	55	female	'--	'--	yes
TCGA-61-1914	1722	0	65	female	'--	'--	yes
TCGA-61-1918	479	1	45	female	'--	'--	yes
TCGA-61-1919	1161	1	58	female	'--	'--	yes
TCGA-61-1995	61	0	43	female	'--	'--	yes
TCGA-61-1998	168	0	48	female	'--	'--	yes
TCGA-61-2000	441	0	67	female	'--	'--	yes
TCGA-61-2002	547	0	46	female	'--	'--	yes
TCGA-61-2003	122	0	53	female	'--	'--	yes
TCGA-61-2008	932	0	40	female	'--	'--	yes
TCGA-61-2009	1212	0	65	female	'--	'--	yes
TCGA-61-2088	145	0	51	female	'--	'--	yes
TCGA-61-2092	1573	0	57	female	'--	'--	yes
TCGA-61-2097	1844	0	71	female	'--	'--	yes
TCGA-61-2098	1993	0	62	female	'--	'--	yes
TCGA-61-2101	1688	1	55	female	'--	'--	yes
TCGA-61-2102	197	1	74	female	'--	'--	yes
TCGA-61-2104	2338	0	53	female	'--	'--	yes
TCGA-61-2109	629	1	40	female	'--	'--	yes
TCGA-61-2111	3825	0	61	female	'--	'--	yes
TCGA-61-2113	676	1	53	female	'--	'--	yes
TCGA-OY-A56Q	576	0	78	female	'--	'--	yes
TCGA-VG-A8LO	24	1	55	female	'--	'--	yes
TCGA-WR-A838	304	1	72	female	'--	'--	yes

## Sheet: PAAD
Clinic parameters of enrolled PAAD patients.
sample_id	futime	fustat	age	gender	cli_stage	path_stage	chemotherapy
TCGA-2J-AAB1	66	1	65	male	'--	Stage IIB	yes
TCGA-2J-AAB4	729	0	48	male	'--	Stage IIB	yes
TCGA-2J-AAB6	293	1	75	male	'--	Stage IIA	yes
TCGA-2J-AAB8	80	0	71	male	'--	Stage IIB	yes
TCGA-2J-AABA	607	1	55	male	'--	Stage IIB	yes
TCGA-2J-AABH	1287	0	61	male	'--	Stage IIA	yes
TCGA-2J-AABP	463	0	58	female	'--	Stage IIB	yes
TCGA-2J-AABT	319	0	72	female	'--	Stage IIB	yes
TCGA-2J-AABU	277	1	56	male	'--	Stage IIB	yes
TCGA-2J-AABV	652	1	74	male	'--	Stage IIB	yes
TCGA-2L-AAQA	143	1	76	male	'--	Stage IIB	yes
TCGA-2L-AAQE	684	1	56	male	'--	Stage IIB	yes
TCGA-2L-AAQI	103	1	66	male	'--	Stage IIB	yes
TCGA-2L-AAQJ	394	1	49	female	'--	Stage III	yes
TCGA-2L-AAQL	292	1	82	male	'--	Stage IIB	no
TCGA-2L-AAQM	1383	0	52	male	'--	Stage IIB	no
TCGA-3A-A9IB	224	1	69	female	'--	Stage IIB	no
TCGA-3A-A9IH	1021	0	66	female	'--	Stage IA	yes
TCGA-3A-A9IJ	1854	0	65	male	'--	Stage IB	no
TCGA-3A-A9IL	2741	0	39	female	'--	Stage I	no
TCGA-3A-A9IO	1942	0	55	male	'--	'--	no
TCGA-3A-A9IR	1542	0	64	female	'--	Stage IB	no
TCGA-3A-A9IS	998	0	67	male	'--	Stage IB	no
TCGA-3A-A9IU	458	1	65	male	'--	Stage IIB	yes
TCGA-3A-A9IV	1103	0	59	female	'--	Stage IB	no
TCGA-3A-A9IZ	308	1	47	male	'--	Stage IIB	yes
TCGA-3A-A9J0	743	0	75	male	'--	Stage IIB	yes
TCGA-3E-AAAY	2285	0	67	male	'--	Stage IIB	yes
TCGA-3E-AAAZ	2182	1	71	male	'--	Stage IIA	yes
TCGA-F2-6879	334	1	57	male	'--	Stage IIB	yes
TCGA-F2-6880	295	0	70	male	'--	Stage IIB	yes
TCGA-F2-7276	216	1	64	male	'--	Stage IIB	yes
TCGA-F2-A7TX	95	1	77	male	'--	Stage IIB	no
TCGA-F2-A8YN	517	0	76	male	'--	Stage IIA	yes
TCGA-FB-A4P5	179	1	69	female	'--	Stage IIB	yes
TCGA-FB-A5VM	498	1	74	male	'--	Stage IB	yes
TCGA-FB-A78T	375	1	71	female	'--	Stage IIB	yes
TCGA-FB-AAPQ	1130	1	65	male	'--	Stage IIB	yes
TCGA-FB-AAPU	381	1	41	female	'--	Stage IIA	no
TCGA-FB-AAPZ	716	0	54	male	'--	Stage IIB	yes
TCGA-FB-AAQ0	473	1	68	male	'--	Stage IIA	no
TCGA-FB-AAQ1	123	1	49	male	'--	Stage IIB	no
TCGA-FB-AAQ2	153	1	81	female	'--	Stage IIB	no
TCGA-FB-AAQ3	31	1	65	female	'--	Stage IIB	no
TCGA-FB-AAQ6	244	1	85	male	'--	Stage IA	yes
TCGA-H6-A45N	397	1	88	female	'--	Stage IIB	no
TCGA-H8-A6C1	671	0	53	male	'--	Stage IIA	yes
TCGA-HV-A5A3	128	1	50	male	'--	Stage IIA	yes
TCGA-HV-A5A4	232	0	72	female	'--	Stage IIA	yes
TCGA-HV-A5A5	289	0	61	female	'--	Stage IIB	yes
TCGA-HV-A5A6	2036	1	65	female	'--	Stage IIB	yes
TCGA-HV-A7OL	252	0	70	male	'--	Stage IIA	no
TCGA-HV-AA8X	532	1	75	female	'--	Stage IIB	yes
TCGA-HZ-7923	314	0	65	male	'--	Stage IIA	yes
TCGA-HZ-7924	840	0	60	female	'--	Stage IIA	yes
TCGA-HZ-7925	614	1	66	male	'--	Stage IIB	yes
TCGA-HZ-7926	518	1	57	male	'--	Stage IIB	yes
TCGA-HZ-8001	706	0	69	male	'--	Stage III	yes
TCGA-HZ-8002	366	1	61	male	'--	Stage IIB	yes
TCGA-HZ-8003	596	1	65	female	'--	Stage IIB	yes
TCGA-HZ-8005	120	1	81	male	'--	Stage IIB	no
TCGA-HZ-8315	299	1	54	female	'--	Stage IIA	yes
TCGA-HZ-8636	545	1	58	female	'--	Stage IV	yes
TCGA-HZ-8638	151	1	84	female	'--	Stage IA	no
TCGA-HZ-A49H	491	0	68	female	'--	Stage IIB	yes
TCGA-HZ-A77O	160	1	77	female	'--	Stage IIB	yes
TCGA-HZ-A77P	330	0	77	male	'--	Stage IIB	yes
TCGA-HZ-A9TJ	603	0	70	male	'--	Stage IV	yes
TCGA-IB-7644	394	1	65	female	'--	Stage IV	yes
TCGA-IB-7645	1502	1	44	female	'--	Stage IIB	yes
TCGA-IB-7646	145	1	60	male	'--	Stage IIB	no
TCGA-IB-7649	467	1	73	female	'--	Stage IIB	no
TCGA-IB-7651	603	1	64	female	'--	Stage IIB	yes
TCGA-IB-7652	1116	0	49	female	'--	Stage IIB	yes
TCGA-IB-7654	476	1	80	male	'--	Stage IIB	no
TCGA-IB-7885	1257	0	78	female	'--	Stage IIB	yes
TCGA-IB-7886	123	1	80	male	'--	Stage IIB	no
TCGA-IB-7887	110	1	62	female	'--	Stage IIB	no
TCGA-IB-7889	481	1	85	female	'--	Stage IIB	yes
TCGA-IB-7890	598	1	73	male	'--	Stage IB	no
TCGA-IB-7891	913	1	49	female	'--	Stage IIB	yes
TCGA-IB-7893	117	1	64	male	'--	Stage IIA	no
TCGA-IB-7897	486	1	53	female	'--	Stage IIB	no
TCGA-IB-8126	462	0	79	female	'--	Stage III	yes
TCGA-IB-8127	522	0	59	male	'--	Stage IIB	yes
TCGA-IB-A5SO	365	1	71	male	'--	Stage IIB	yes
TCGA-IB-A5SP	482	0	77	male	'--	Stage IIA	yes
TCGA-IB-A5SQ	219	1	56	female	'--	Stage IB	no
TCGA-IB-A5SS	460	1	64	female	'--	Stage IIB	yes
TCGA-IB-A5ST	635	0	64	female	'--	Stage IIB	no
TCGA-IB-A6UF	666	0	63	male	'--	Stage IIB	yes
TCGA-IB-A6UG	41	1	65	male	'--	Stage IIB	no
TCGA-IB-A7LX	250	1	57	male	'--	Stage IIB	yes
TCGA-IB-A7M4	483	0	81	male	'--	Stage IIB	no
TCGA-IB-AAUM	8	0	76	male	'--	Stage IIB	no
TCGA-IB-AAUN	144	1	74	female	'--	Stage IB	no
TCGA-IB-AAUO	239	1	64	female	'--	Stage IIB	yes
TCGA-IB-AAUP	431	0	68	male	'--	Stage IIB	yes
TCGA-IB-AAUQ	183	1	50	male	'--	Stage IIB	yes
TCGA-IB-AAUR	338	0	67	male	'--	Stage IIB	no
TCGA-IB-AAUS	225	0	84	female	'--	Stage IIB	yes
TCGA-IB-AAUT	287	0	65	male	'--	Stage IIB	yes
TCGA-IB-AAUU	245	0	35	male	'--	Stage IIB	yes
TCGA-IB-AAUV	404	0	49	male	'--	Stage IIB	yes
TCGA-IB-AAUW	230	1	63	female	'--	Stage IIB	yes
TCGA-L1-A7W4	278	1	48	female	'--	Stage IIB	yes
TCGA-LB-A7SX	393	1	74	female	'--	Stage IIB	yes
TCGA-Q3-A5QY	416	0	58	male	'--	Stage IIB	yes
TCGA-Q3-AA2A	95	0	64	female	'--	Stage IB	no
TCGA-RB-A7B8	466	1	81	female	'--	Stage IIB	yes
TCGA-RL-AAAS	9	0	60	female	'--	Stage IB	no
TCGA-S4-A8RM	737	0	67	male	'--	Stage IIB	yes
TCGA-US-A774	695	1	76	female	'--	Stage IIB	yes
TCGA-US-A776	1216	0	61	male	'--	Stage IIA	no
TCGA-US-A77E	430	1	73	male	'--	Stage IIB	no
TCGA-US-A77G	12	1	64	male	'--	Stage IIB	no
TCGA-XD-AAUG	420	0	66	female	'--	Stage IV	yes
TCGA-XD-AAUI	366	1	50	female	'--	Stage IIB	yes
TCGA-XD-AAUL	498	0	56	male	'--	Stage IIA	yes
TCGA-Z5-AAPL	467	0	74	female	'--	Stage IIA	yes

## Sheet: SKCM
Clinic parameters of enrolled SKCM patients.
sample_id	futime	fustat	age	gender	cli_stage	path_stage	chemotherapy
TCGA-3N-A9WC	2022	0	82	male	'--	Stage IIA	no
TCGA-BF-A1PU	387	0	46	female	'--	Stage IIC	yes
TCGA-BF-A1PX	282	1	56	male	'--	Stage IIIB	no
TCGA-BF-A1PZ	853	0	71	female	'--	Stage IIB	no
TCGA-BF-A1Q0	831	0	80	male	'--	Stage IIC	no
TCGA-BF-A3DJ	464	0	36	female	'--	Stage IIIB	yes
TCGA-BF-A3DL	769	0	84	female	'--	Stage IIIB	no
TCGA-BF-A3DM	601	0	63	male	'--	Stage IIA	no
TCGA-BF-A3DN	717	0	81	female	'--	Stage IIIC	no
TCGA-BF-A5EO	703	0	65	male	'--	Stage IIC	no
TCGA-BF-A5EP	335	0	75	female	'--	Stage IIIC	no
TCGA-BF-A5EQ	323	0	63	male	'--	Stage IIC	no
TCGA-BF-A5ER	327	0	63	male	'--	Stage IIC	no
TCGA-BF-A5ES	490	0	76	female	'--	Stage IIC	no
TCGA-BF-A9VF	440	0	77	male	'--	Stage IIC	no
TCGA-BF-AAOU	476	0	73	female	'--	Stage IIC	no
TCGA-BF-AAOX	444	0	83	male	'--	Stage IIC	no
TCGA-BF-AAP0	454	0	40	female	'--	Stage IV	no
TCGA-BF-AAP1	409	0	86	male	'--	Stage IIC	no
TCGA-BF-AAP2	405	0	62	male	'--	Stage IIB	no
TCGA-BF-AAP4	335	0	61	male	'--	Stage IIC	no
TCGA-BF-AAP6	325	0	55	male	'--	Stage III	no
TCGA-BF-AAP7	318	0	76	female	'--	Stage IIC	no
TCGA-BF-AAP8	447	0	58	male	'--	Stage IIC	no
TCGA-D3-A1Q1	504	1	79	female	'--	Stage IIIC	yes
TCGA-D3-A1Q3	507	1	64	male	'--	Stage IIC	yes
TCGA-D3-A1Q4	3408	0	53	female	'--	Stage IIIC	no
TCGA-D3-A1Q9	961	1	72	male	'--	Stage IIIB	yes
TCGA-D3-A1QA	2765	0	55	male	'--	Stage IB	yes
TCGA-D3-A1QB	2912	0	75	female	'--	Stage III	yes
TCGA-D3-A2J6	1321	1	65	male	'--	Stage IIB	no
TCGA-D3-A2J8	1992	1	48	male	'--	Stage IB	yes
TCGA-D3-A2JB	5110	1	70	female	'--	Stage 0	yes
TCGA-D3-A2JC	2639	0	53	female	'--	Stage III	yes
TCGA-D3-A2JD	361	1	58	male	'--	Stage IIIC	yes
TCGA-D3-A2JF	1888	0	74	male	'--	Stage IA	no
TCGA-D3-A2JG	3453	1	30	female	'--	Stage IIIA	yes
TCGA-D3-A2JL	5219	0	43	female	'--	Not Reported	yes
TCGA-D3-A3C7	1429	0	57	female	'--	Stage III	yes
TCGA-D3-A3CB	5065	0	39	male	'--	Not Reported	yes
TCGA-D3-A3CC	2644	0	69	female	'--	Stage IIC	yes
TCGA-D3-A3MV	1378	0	38	female	'--	Stage IIIB	yes
TCGA-D3-A51E	5318	0	39	female	'--	Not Reported	yes
TCGA-D3-A51F	1695	0	51	male	'--	Stage IIIC	no
TCGA-D3-A51H	1714	0	60	male	'--	Stage IIIC	yes
TCGA-D3-A51K	1002	0	51	male	'--	Stage IIIB	no
TCGA-D3-A51N	688	0	56	female	'--	Stage IV	yes
TCGA-D3-A5GO	4195	0	61	male	'--	Stage II	no
TCGA-D3-A5GR	5424	0	23	female	'--	Stage III	yes
TCGA-D3-A5GS	553	0	58	male	'--	Stage IV	yes
TCGA-D3-A5GT	487	0	43	male	'--	Stage IIIC	yes
TCGA-D3-A8GD	718	0	63	female	'--	Stage IIIC	no
TCGA-D3-A8GE	804	0	26	male	'--	Stage IV	no
TCGA-D3-A8GI	1780	1	68	male	'--	Stage IA	no
TCGA-D3-A8GN	4897	0	27	female	'--	Not Reported	yes
TCGA-D3-A8GP	4638	0	77	male	'--	Stage III	no
TCGA-D3-A8GQ	884	1	66	male	'--	Stage II	no
TCGA-D3-A8GR	3943	1	54	female	'--	Stage 0	no
TCGA-D9-A149	1663	0	65	female	'--	'--	no
TCGA-D9-A1JW	111	1	82	male	'--	'--	no
TCGA-D9-A1JX	216	1	80	female	'--	'--	no
TCGA-D9-A3Z1	468	1	66	male	'--	Stage IIIC	no
TCGA-D9-A3Z3	678	0	39	female	'--	Stage IIIB	no
TCGA-D9-A3Z4	519	1	54	male	'--	Stage IIIC	no
TCGA-D9-A4Z2	190	1	50	male	'--	Stage IIIC	no
TCGA-D9-A4Z3	505	0	73	female	'--	Stage IIIC	no
TCGA-D9-A4Z5	218	0	68	male	'--	Stage IIB	no
TCGA-D9-A6E9	301	0	75	female	'--	Stage IIIA	no
TCGA-D9-A6EA	766	0	70	male	'--	Stage IIIC	no
TCGA-D9-A6EC	2359	0	56	male	'--	Stage IIIA	no
TCGA-D9-A6EG	698	1	56	male	'--	Stage IIIA	no
TCGA-DA-A1HW	1096	1	37	female	'--	Stage IIIB	no
TCGA-DA-A1HY	4407	0	42	male	'--	Stage III	no
TCGA-DA-A1I0	620	1	63	male	'--	Stage IV	no
TCGA-DA-A1I1	6768	0	55	male	'--	Stage III	yes
TCGA-DA-A1I2	5370	1	45	male	'--	Stage III	no
TCGA-DA-A1I5	4107	0	27	female	'--	Stage IV	no
TCGA-DA-A1I7	2703	0	62	male	'--	Stage IIIB	no
TCGA-DA-A1I8	1640	1	63	female	'--	Stage IIC	no
TCGA-DA-A1IC	2071	1	81	male	'--	Stage IIIB	no
TCGA-DA-A3F2	1032	1	55	male	'--	Stage IIIB	yes
TCGA-DA-A3F3	319	1	52	male	'--	Stage IIIB	no
TCGA-DA-A3F5	6873	1	45	male	'--	Stage I	no
TCGA-DA-A3F8	1319	0	39	male	'--	Stage IIIB	no
TCGA-DA-A95V	2193	0	83	female	'--	Stage IIC	no
TCGA-DA-A95W	1136	0	52	male	'--	Stage IIIB	no
TCGA-DA-A95X	2249	0	62	male	'--	Stage IB	no
TCGA-DA-A95Y	430	1	68	male	'--	Stage IIC	no
TCGA-DA-A95Z	396	0	87	male	'--	Stage IV	no
TCGA-DA-A960	804	0	73	male	'--	Stage IIB	no
TCGA-EB-A1NK	1039	0	48	male	'--	Stage IIC	no
TCGA-EB-A24C	632	0	56	male	'--	'--	yes
TCGA-EB-A24D	645	0	72	male	'--	Stage IIIB	yes
TCGA-EB-A299	378	0	63	male	'--	Stage IIA	no
TCGA-EB-A3XB	796	0	63	male	'--	Stage II	no
TCGA-EB-A3XC	650	0	74	male	'--	Stage IIC	yes
TCGA-EB-A3XD	1160	0	53	female	'--	Stage IIC	no
TCGA-EB-A3XE	180	0	77	female	'--	Stage IIA	no
TCGA-EB-A3XF	278	0	57	male	'--	Stage IIC	no
TCGA-EB-A3Y6	126	0	56	female	'--	Stage IIC	yes
TCGA-EB-A3Y7	326	1	86	female	'--	Stage IIIB	no
TCGA-EB-A41B	291	0	76	female	'--	Stage IIC	no
TCGA-EB-A42Y	721	1	73	female	'--	Stage IIC	no
TCGA-EB-A42Z	441	0	49	male	'--	Stage IIIC	no
TCGA-EB-A431	568	0	34	male	'--	Stage IIC	no
TCGA-EB-A44N	205	1	59	male	'--	Stage IIC	no
TCGA-EB-A44O	81	0	69	male	'--	Stage IIB	no
TCGA-EB-A44P	741	0	58	female	'--	Stage IIC	no
TCGA-EB-A44R	315	1	52	male	'--	Stage IIIB	no
TCGA-EB-A4IQ	636	1	42	female	'--	Stage IIIB	no
TCGA-EB-A4IS	774	0	77	male	'--	Stage IIB	no
TCGA-EB-A4OY	977	0	65	female	'--	Stage IIIB	yes
TCGA-EB-A4OZ	620	0	41	female	'--	Stage IIIC	yes
TCGA-EB-A4P0	326	1	82	male	'--	Stage IIC	no
TCGA-EB-A4XL	777	0	56	female	'--	Stage IIC	no
TCGA-EB-A51B	931	0	53	male	'--	Stage IIC	no
TCGA-EB-A550	264	1	75	female	'--	Stage IIC	yes
TCGA-EB-A551	590	0	78	female	'--	Stage IIIC	no
TCGA-EB-A553	226	0	62	male	'--	Stage IIC	yes
TCGA-EB-A57M	472	1	56	male	'--	Stage IIIB	yes
TCGA-EB-A5FP	454	1	65	female	'--	Stage IV	yes
TCGA-EB-A5KH	619	1	55	male	'--	Stage III	yes
TCGA-EB-A5SE	401	1	73	male	'--	Stage IIB	no
TCGA-EB-A5SF	369	1	78	female	'--	Stage IIC	no
TCGA-EB-A5SG	2076	0	57	female	'--	'--	no
TCGA-EB-A5SH	1643	0	60	female	'--	Stage III	yes
TCGA-EB-A5UL	891	0	71	male	'--	Stage III	yes
TCGA-EB-A5UM	779	0	48	female	'--	Stage IIC	no
TCGA-EB-A5UN	1792	0	49	male	'--	Stage IIC	no
TCGA-EB-A5VU	321	1	56	male	'--	Stage IIIB	no
TCGA-EB-A5VV	214	0	74	female	'--	Stage IIIB	no
TCGA-EB-A6L9	1109	0	55	male	'--	Stage IIIC	no
TCGA-EB-A6R0	608	1	58	female	'--	Stage IIC	yes
TCGA-EB-A82B	390	0	58	female	'--	Stage III	no
TCGA-EB-A85I	362	0	66	male	'--	Stage IIC	no
TCGA-EB-A97M	414	0	66	male	'--	Stage IIC	no
TCGA-EE-A17X	907	1	54	male	'--	Stage IA	no
TCGA-EE-A17Z	263	1	57	male	'--	Stage IIB	no
TCGA-EE-A181	1026	1	82	female	'--	Stage II	no
TCGA-EE-A182	447	1	84	female	'--	Stage IIIC	yes
TCGA-EE-A184	2073	1	72	male	'--	Stage IB	no
TCGA-EE-A185	151	1	55	female	'--	Stage IIIC	yes
TCGA-EE-A20B	4070	0	66	female	'--	Stage II	no
TCGA-EE-A29B	2588	1	67	male	'--	Stage IIB	no
TCGA-EE-A29E	1940	0	54	male	'--	Stage IIIB	no
TCGA-EE-A29G	2192	1	53	male	'--	Stage IIIA	no
TCGA-EE-A29H	1966	0	59	female	'--	Stage IA	yes
TCGA-EE-A29L	79	1	78	male	'--	Stage IIIC	no
TCGA-EE-A29M	1729	0	33	female	'--	Stage IB	no
TCGA-EE-A29N	566	1	78	male	'--	Not Reported	no
TCGA-EE-A29P	1716	0	73	female	'--	Stage IIC	no
TCGA-EE-A29R	440	0	48	female	'--	Stage IIIC	no
TCGA-EE-A29S	1864	1	79	male	'--	Stage IIA	no
TCGA-EE-A2A0	1424	1	77	female	'--	Stage IIA	no
TCGA-EE-A2A1	3527	0	46	male	'--	Stage IB	no
TCGA-EE-A2A2	1814	0	71	male	'--	Stage IIIC	no
TCGA-EE-A2A6	2620	0	43	male	'--	Stage IA	no
TCGA-EE-A2GC	2051	0	82	male	'--	Stage IIB	no
TCGA-EE-A2GD	10346	1	58	female	'--	Stage IIB	no
TCGA-EE-A2GH	6699	0	34	male	'--	Stage I	yes
TCGA-EE-A2GI	1482	0	39	male	'--	Stage IA	yes
TCGA-EE-A2GK	1665	0	46	female	'--	Stage I	no
TCGA-EE-A2GM	2296	0	70	female	'--	Stage IIC	no
TCGA-EE-A2GR	1301	1	78	male	'--	Stage II	no
TCGA-EE-A2GS	2470	1	28	female	'--	Stage IB	yes
TCGA-EE-A2GT	1365	0	77	male	'--	Stage IIA	no
TCGA-EE-A2GU	2884	0	65	female	'--	Stage IA	yes
TCGA-EE-A2M6	3932	0	61	male	'--	Stage I	yes
TCGA-EE-A2MC	1871	1	73	male	'--	Stage I	no
TCGA-EE-A2ME	3141	1	51	male	'--	Stage I	yes
TCGA-EE-A2MJ	2927	1	60	male	'--	Stage III	no
TCGA-EE-A2MK	5487	0	18	female	'--	Stage III	no
TCGA-EE-A2ML	6590	1	35	male	'--	Stage II	yes
TCGA-EE-A2MS	4942	0	72	male	'--	Stage II	no
TCGA-EE-A3AA	3781	0	47	male	'--	Stage III	yes
TCGA-EE-A3AC	1948	0	47	male	'--	Stage III	no
TCGA-EE-A3J3	5237	1	42	male	'--	Stage IB	no
TCGA-EE-A3J4	3869	1	72	male	'--	Stage II	no
TCGA-EE-A3J5	1124	1	71	male	'--	Stage III	no
TCGA-EE-A3J7	1949	0	43	male	'--	Stage I	no
TCGA-EE-A3J8	1044	1	59	male	'--	Stage IIIA	no
TCGA-EE-A3JB	6138	0	60	female	'--	Stage III	no
TCGA-EE-A3JD	832	1	70	male	'--	Stage III	no
TCGA-EE-A3JE	1562	0	75	male	'--	Stage IIIB	no
TCGA-EE-A3JH	4086	0	54	male	'--	Stage IB	no
TCGA-ER-A193	955	1	62	male	'--	Stage IIB	no
TCGA-ER-A194	1354	1	77	male	'--	'--	no
TCGA-ER-A195	1078	1	46	male	'--	'--	yes
TCGA-ER-A196	1785	0	64	female	'--	Stage IIC	no
TCGA-ER-A197	424	1	83	female	'--	Stage IIIB	no
TCGA-ER-A198	1544	1	45	male	'--	'--	yes
TCGA-ER-A19A	2365	0	79	male	'--	Stage IV	no
TCGA-ER-A19B	2993	1	42	male	'--	'--	yes
TCGA-ER-A19C	1487	1	77	male	'--	Stage I	no
TCGA-ER-A19D	383	1	46	female	'--	Stage IB	no
TCGA-ER-A19F	802	1	82	male	'--	'--	no
TCGA-ER-A19G	9188	0	48	female	'--	'--	yes
TCGA-ER-A19H	4634	1	40	male	'--	'--	yes
TCGA-ER-A19J	196	1	54	male	'--	Stage IV	yes
TCGA-ER-A19K	469	1	79	female	'--	Stage IIC	yes
TCGA-ER-A19S	1505	0	81	female	'--	'--	no
TCGA-ER-A2NB	857	1	57	male	'--	Stage IIIB	no
TCGA-ER-A2NC	1333	1	50	male	'--	Stage IB	yes
TCGA-ER-A2ND	710	1	57	female	'--	Stage IIIC	no
TCGA-ER-A2NF	877	1	53	male	'--	Stage IIIB	yes
TCGA-ER-A2NG	1490	1	43	female	'--	Stage IIIC	yes
TCGA-ER-A2NH	1264	0	49	male	'--	Stage IIIC	no
TCGA-ER-A3ES	7514	1	25	male	'--	'--	no
TCGA-ER-A3EV	1429	1	55	male	'--	Stage III	yes
TCGA-ER-A3PL	1010	0	30	male	'--	Stage IV	no
TCGA-ER-A42H	426	1	76	male	'--	'--	no
TCGA-ER-A42K	394	1	40	female	'--	Stage IIIC	no
TCGA-ER-A42L	4533	0	49	male	'--	Stage II	no
TCGA-FR-A2OS	368	1	49	female	'--	Stage IIC	yes
TCGA-FR-A3R1	685	0	69	male	'--	Stage IIC	no
TCGA-FR-A3YN	2828	0	44	male	'--	Stage IB	yes
TCGA-FR-A728	583	0	54	female	'--	Stage IIIB	yes
TCGA-FR-A729	6716	0	38	female	'--	Stage I	yes
TCGA-FR-A7U9	571	0	63	female	'--	Stage IIIC	yes
TCGA-FR-A8YC	1059	1	78	male	'--	Stage IIB	yes
TCGA-FR-A8YD	1103	1	56	female	'--	Stage IIC	yes
TCGA-FR-A8YE	3176	0	41	male	'--	Stage IA	no
TCGA-FS-A1YW	6598	1	52	male	'--	Stage IB	yes
TCGA-FS-A1YX	1478	1	39	female	'--	Stage I	no
TCGA-FS-A1YY	6953	1	55	female	'--	Stage IIA	no
TCGA-FS-A1Z3	636	1	72	female	'--	Stage IV	no
TCGA-FS-A1Z4	854	1	62	male	'--	Stage I	no
TCGA-FS-A1Z7	237	1	19	male	'--	Stage IIIC	no
TCGA-FS-A1ZA	843	1	45	female	'--	Stage IIIB	no
TCGA-FS-A1ZB	1486	1	57	male	'--	Stage II	no
TCGA-FS-A1ZC	10870	1	51	male	'--	Not Reported	no
TCGA-FS-A1ZD	1628	1	63	male	'--	Stage IIA	yes
TCGA-FS-A1ZE	1413	1	40	male	'--	Stage IIC	no
TCGA-FS-A1ZF	470	1	78	female	'--	Stage IIC	no
TCGA-FS-A1ZG	295	1	60	female	'--	Stage IIIC	no
TCGA-FS-A1ZH	996	1	71	female	'--	Stage IV	no
TCGA-FS-A1ZK	728	1	68	male	'--	Stage II	no
TCGA-FS-A1ZM	3080	0	74	male	'--	Stage III	no
TCGA-FS-A1ZN	730	1	43	male	'--	Stage IIIA	yes
TCGA-FS-A1ZP	2273	1	52	male	'--	Stage II	no
TCGA-FS-A1ZQ	4062	1	31	male	'--	Not Reported	yes
TCGA-FS-A1ZR	347	1	36	male	'--	Stage II	no
TCGA-FS-A1ZT	1617	0	55	male	'--	Stage III	yes
TCGA-FS-A1ZU	808	1	70	female	'--	Stage IIC	no
TCGA-FS-A1ZW	1505	0	65	male	'--	Stage IIIB	yes
TCGA-FS-A1ZY	824	1	71	male	'--	Stage IIB	no
TCGA-FS-A4F0	2367	0	67	female	'--	Stage IIB	yes
TCGA-FS-A4F2	1525	1	46	female	'--	Stage IIC	no
TCGA-FS-A4F4	2028	1	64	male	'--	Stage II	no
TCGA-FS-A4F5	874	1	77	female	'--	Stage IB	no
TCGA-FS-A4F8	5318	1	52	male	'--	Stage I	no
TCGA-FS-A4FB	813	1	46	female	'--	Stage III	no
TCGA-FS-A4FC	1655	1	75	female	'--	Stage IIA	no
TCGA-FS-A4FD	2454	1	39	male	'--	Stage IIIC	no
TCGA-FW-A3I3	531	0	59	female	'--	Stage IV	no
TCGA-FW-A3R5	1124	0	68	male	'--	Stage III	yes
TCGA-FW-A3TU	1691	1	72	female	'--	'--	no
TCGA-FW-A3TV	411	0	57	female	'--	Stage IIIB	yes
TCGA-FW-A5DX	640	0	71	male	'--	Stage IIIC	no
TCGA-FW-A5DY	587	0	48	female	'--	Stage III	no
TCGA-GF-A2C7	21	0	48	male	'--	Stage IIC	no
TCGA-GF-A769	1070	1	39	male	'--	Stage IIC	no
TCGA-GN-A262	4255	0	47	female	'--	'--	no
TCGA-GN-A263	467	1	24	male	'--	Stage IV	yes
TCGA-GN-A4U4	1197	0	73	male	'--	Stage IIA	yes
TCGA-GN-A4U5	1156	0	61	female	'--	Stage IB	yes
TCGA-GN-A4U7	317	1	56	female	'--	Stage IIIC	yes
TCGA-GN-A8LL	650	1	68	female	'--	Stage IIC	no
TCGA-GN-A8LN	772	0	68	male	'--	Stage IIC	yes
TCGA-HR-A2OG	7	0	50	female	'--	'--	no
TCGA-LH-A9QB	11217	0	24	female	'--	'--	no
TCGA-QB-A6FS	220	0	49	male	'--	Stage IIIC	no
TCGA-QB-AA9O	549	1	73	male	'--	Stage IIIC	yes
TCGA-RP-A693	10	0	77	male	'--	Stage IV	no
TCGA-RP-A694	21	0	71	male	'--	Stage IV	no
TCGA-W3-A824	6940	0	63	male	'--	Stage I	yes
TCGA-W3-A825	1917	1	60	female	'--	Stage II	yes
TCGA-W3-A828	3683	1	66	male	'--	Stage II	yes
TCGA-W3-AA1O	122	1	85	male	'--	Stage III	yes
TCGA-W3-AA1V	1280	1	63	male	'--	Stage II	yes
TCGA-W3-AA21	3195	1	26	male	'--	Stage I	yes
TCGA-WE-A8JZ	731	0	70	male	'--	Stage IIIB	yes
TCGA-WE-A8K1	1492	0	74	male	'--	Stage IIIC	no
TCGA-WE-A8K4	614	0	85	male	'--	Stage IIB	no
TCGA-WE-A8K6	546	0	79	male	'--	Stage IIIB	yes
TCGA-WE-A8ZN	1794	0	57	male	'--	Stage IIB	yes
TCGA-WE-A8ZQ	1923	0	48	male	'--	Stage IIA	yes
TCGA-WE-A8ZT	359	0	25	female	'--	Stage IV	no
TCGA-WE-A8ZY	1506	1	62	male	'--	Stage IIA	no
TCGA-WE-AA9Y	370	0	37	male	'--	Stage IIIC	no
TCGA-WE-AAA3	651	0	84	female	'--	Stage IIIC	no
TCGA-WE-AAA4	760	0	56	female	'--	Stage IIIC	yes
TCGA-XV-A9W2	417	0	81	male	'--	Stage I	no
TCGA-XV-A9W5	392	0	51	male	'--	Not Reported	yes
TCGA-XV-AAZV	412	0	56	female	'--	Stage II	no
TCGA-XV-AAZW	393	1	62	female	'--	Stage II	no
TCGA-XV-AAZY	405	0	76	female	'--	Stage IIIC	yes
TCGA-XV-AB01	403	0	54	female	'--	Stage II	yes
TCGA-YD-A89C	210	0	43	female	'--	Stage IA	yes
TCGA-YD-A9TA	1496	0	75	male	'--	'--	yes
TCGA-YG-AA3N	306	0	67	male	'--	Stage IIC	yes
TCGA-YG-AA3P	439	0	63	female	'--	Stage IIB	yes
TCGA-Z2-A8RT	839	0	42	female	'--	Stage IIB	yes
TCGA-Z2-AA3V	486	0	57	female	'--	Stage IA	yes

## Sheet: STAD
Clinic parameters of enrolled STAD patients.
sample_id	futime	fustat	age	gender	cli_stage	path_stage	chemotherapy
TCGA-B7-5818	356	0	62	male	'--	Stage IB	no
TCGA-B7-A5TI	595	0	52	male	'--	Stage IIIC	yes
TCGA-B7-A5TJ	335	0	74	male	'--	Stage IIB	no
TCGA-B7-A5TK	288	0	51	male	'--	Stage IIIA	yes
TCGA-B7-A5TN	287	0	60	male	'--	Stage IIB	yes
TCGA-BR-4187	141	1	56	male	'--	'--	no
TCGA-BR-4191	558	1	72	male	'--	'--	yes
TCGA-BR-4201	940	1	66	female	'--	'--	yes
TCGA-BR-4253	124	1	80	female	'--	Stage IIIA	no
TCGA-BR-4256	284	1	80	male	'--	'--	no
TCGA-BR-4257	294	1	79	female	'--	'--	no
TCGA-BR-4267	188	1	51	male	'--	Stage IB	no
TCGA-BR-4279	291	1	43	male	'--	Stage II	yes
TCGA-BR-4280	201	1	78	female	'--	Stage III	no
TCGA-BR-6452	1055	0	78	female	'--	Stage IIA	no
TCGA-BR-6453	485	0	54	male	'--	Stage IIA	no
TCGA-BR-6455	422	1	59	male	'--	Stage IIB	yes
TCGA-BR-6456	526	1	74	female	'--	Stage IIB	no
TCGA-BR-6457	416	0	69	male	'--	Stage IIA	yes
TCGA-BR-6458	588	1	57	female	'--	Stage IIB	yes
TCGA-BR-6563	1190	0	60	male	'--	Stage IIB	no
TCGA-BR-6564	794	1	46	female	'--	Stage IIIA	no
TCGA-BR-6565	279	1	67	male	'--	Stage IIB	no
TCGA-BR-6566	997	0	64	female	'--	Stage IIA	no
TCGA-BR-6705	779	1	68	female	'--	Stage IIIB	no
TCGA-BR-6707	605	1	75	male	'--	Stage IIA	yes
TCGA-BR-6709	370	1	57	female	'--	Stage IIIB	yes
TCGA-BR-6710	273	0	41	male	'--	Stage IB	yes
TCGA-BR-6801	1223	0	70	male	'--	Stage IIA	no
TCGA-BR-6802	940	0	65	male	'--	Stage IIIA	yes
TCGA-BR-6803	949	0	54	female	'--	Stage IIA	no
TCGA-BR-6852	1367	0	64	female	'--	Stage IIA	no
TCGA-BR-7196	666	0	64	male	'--	Stage IV	yes
TCGA-BR-7197	280	0	69	male	'--	Stage II	no
TCGA-BR-7704	1072	0	69	female	'--	Stage II	no
TCGA-BR-7707	1090	0	69	female	'--	Stage IB	no
TCGA-BR-7715	1023	0	65	male	'--	Stage IIA	no
TCGA-BR-7716	1210	0	62	female	'--	Stage IIB	no
TCGA-BR-7717	552	1	63	male	'--	Stage IV	no
TCGA-BR-7722	466	1	62	male	'--	Stage IIB	no
TCGA-BR-7723	874	1	59	male	'--	Stage IIIB	yes
TCGA-BR-7851	574	1	74	male	'--	Stage IIB	no
TCGA-BR-7901	105	1	74	male	'--	Stage IIB	no
TCGA-BR-7957	276	1	50	female	'--	Stage IV	no
TCGA-BR-7958	899	0	60	male	'--	Stage IIIB	no
TCGA-BR-7959	1010	0	59	male	'--	Stage IIIA	yes
TCGA-BR-8058	1133	0	53	female	'--	Stage IIIB	no
TCGA-BR-8059	439	1	72	male	'--	Stage III	no
TCGA-BR-8060	348	1	75	female	'--	Stage IIB	no
TCGA-BR-8080	292	1	72	female	'--	Stage IIIC	no
TCGA-BR-8081	981	0	71	female	'--	Stage IIB	no
TCGA-BR-8284	245	1	72	female	'--	Stage IIIC	no
TCGA-BR-8286	895	0	49	male	'--	Stage II	no
TCGA-BR-8289	81	1	57	male	'--	Stage IV	no
TCGA-BR-8291	607	1	61	male	'--	Stage IIB	yes
TCGA-BR-8295	67	1	60	female	'--	Stage IIB	no
TCGA-BR-8296	474	1	58	female	'--	Stage IIIC	yes
TCGA-BR-8297	225	0	58	male	'--	Stage IIIC	yes
TCGA-BR-8361	946	0	71	female	'--	Stage IIIC	no
TCGA-BR-8364	675	0	42	female	'--	Stage IIIC	no
TCGA-BR-8365	533	1	70	female	'--	Stage IIA	no
TCGA-BR-8366	29	0	80	female	'--	Stage IIA	no
TCGA-BR-8367	801	1	55	male	'--	Stage IIIB	yes
TCGA-BR-8368	131	0	84	female	'--	Stage IB	no
TCGA-BR-8371	359	1	62	male	'--	Stage IIIB	yes
TCGA-BR-8372	951	0	63	male	'--	Stage IIIC	yes
TCGA-BR-8373	450	0	65	female	'--	Stage IIIA	yes
TCGA-BR-8380	21	1	55	male	'--	Stage IIIC	yes
TCGA-BR-8381	224	0	51	male	'--	Stage IIB	yes
TCGA-BR-8382	762	1	67	female	'--	Stage IIIC	no
TCGA-BR-8384	113	0	69	male	'--	Stage IIIC	no
TCGA-BR-8483	164	0	59	male	'--	Stage IIIA	yes
TCGA-BR-8484	766	1	61	male	'--	Stage IIIA	no
TCGA-BR-8485	280	0	68	female	'--	Stage IIIC	no
TCGA-BR-8487	34	0	64	female	'--	Stage IIA	no
TCGA-BR-8588	389	0	55	female	'--	Stage IIB	no
TCGA-BR-8589	825	0	56	male	'--	Stage IIIB	no
TCGA-BR-8590	284	1	62	male	'--	Stage IIIC	yes
TCGA-BR-8591	856	0	79	male	'--	Stage IIIC	no
TCGA-BR-8592	191	1	63	female	'--	Stage IIIB	yes
TCGA-BR-8676	229	0	59	male	'--	Stage IIIB	no
TCGA-BR-8677	813	0	74	female	'--	Stage IIIB	no
TCGA-BR-8678	754	0	76	male	'--	Stage IB	no
TCGA-BR-8680	972	0	45	male	'--	Stage IV	yes
TCGA-BR-8682	991	0	52	male	'--	Stage IIB	yes
TCGA-BR-8686	635	1	69	male	'--	Stage IIIB	no
TCGA-BR-8687	250	1	67	female	'--	Stage IIIC	no
TCGA-BR-8690	325	0	54	female	'--	Stage IIIB	yes
TCGA-BR-A44T	1038	0	53	female	'--	Stage IIA	yes
TCGA-BR-A44U	422	1	70	male	'--	Stage IIIB	no
TCGA-BR-A4CS	45	1	77	male	'--	Stage IIIC	no
TCGA-BR-A4IV	869	1	47	male	'--	Stage IIIB	yes
TCGA-BR-A4J6	20	0	69	female	'--	Stage IIA	no
TCGA-BR-A4J7	989	0	49	male	'--	Stage IIB	no
TCGA-BR-A4J8	411	0	71	female	'--	Stage IIIB	yes
TCGA-BR-A4J9	14	0	55	male	'--	Stage IIA	no
TCGA-BR-A4PF	35	0	72	male	'--	Stage IIIB	no
TCGA-BR-A4QL	491	1	75	female	'--	Stage IIIB	yes
TCGA-CD-5798	408	0	82	male	'--	Stage II	yes
TCGA-CD-5799	396	0	45	male	'--	Stage II	yes
TCGA-CD-5800	400	0	51	female	'--	Stage II	no
TCGA-CD-5801	401	1	69	male	'--	Stage IIIA	no
TCGA-CD-5803	341	1	78	female	'--	Stage II	no
TCGA-CD-5813	377	1	60	male	'--	Stage II	no
TCGA-CD-8526	381	0	73	female	'--	Stage IIIA	yes
TCGA-CD-8527	218	1	72	female	'--	Stage II	yes
TCGA-CD-8532	354	1	52	male	'--	Stage II	no
TCGA-CD-8533	468	0	48	male	'--	Stage II	yes
TCGA-CD-8534	367	0	41	male	'--	Stage II	no
TCGA-CD-8535	390	0	59	male	'--	Stage IIIA	yes
TCGA-CD-A486	192	1	68	male	'--	Stage IIA	yes
TCGA-CD-A487	374	0	51	male	'--	Stage IIB	yes
TCGA-CD-A489	344	1	58	male	'--	Stage IIA	no
TCGA-CD-A48C	353	1	79	female	'--	Stage IIB	no
TCGA-CD-A4MG	200	1	76	male	'--	Stage IIA	no
TCGA-CG-4305	485	0	69	male	'--	Stage II	yes
TCGA-CG-4436	243	0	57	male	'--	Stage IB	no
TCGA-CG-4437	245	0	83	male	'--	Stage II	no
TCGA-CG-4460	669	1	66	female	'--	Stage IV	yes
TCGA-CG-4466	577	0	81	female	'--	Stage IB	no
TCGA-CG-4475	699	0	76	male	'--	Stage IIB	no
TCGA-CG-5717	212	1	58	male	'--	Stage II	yes
TCGA-CG-5718	1095	1	78	female	'--	Stage II	no
TCGA-CG-5721	183	0	58	male	'--	Stage IV	no
TCGA-CG-5723	2496	0	83	male	'--	Stage II	no
TCGA-CG-5724	366	1	59	male	'--	Stage IV	yes
TCGA-CG-5725	457	1	72	male	'--	Stage IB	yes
TCGA-CG-5732	2100	1	66	male	'--	Stage IV	yes
TCGA-D7-5577	782	1	53	female	'--	Stage IIIA	yes
TCGA-D7-5578	385	0	80	male	'--	Stage IIIA	no
TCGA-D7-6521	564	0	65	male	'--	'--	yes
TCGA-D7-6522	566	0	58	male	'--	Stage IB	no
TCGA-D7-6524	543	0	53	male	'--	Stage II	no
TCGA-D7-6525	406	1	58	male	'--	Stage IIIA	yes
TCGA-D7-6526	523	0	67	female	'--	Stage IIIA	yes
TCGA-D7-6528	463	0	70	female	'--	Stage IB	no
TCGA-D7-6815	486	0	70	female	'--	Stage IIB	no
TCGA-D7-6822	375	0	77	male	'--	Stage IB	no
TCGA-D7-8570	752	0	44	male	'--	Stage IIIB	yes
TCGA-D7-8572	511	0	57	male	'--	Stage IIB	no
TCGA-D7-8573	593	0	57	male	'--	Stage IIA	no
TCGA-D7-8574	523	0	72	male	'--	Stage IIIA	no
TCGA-D7-8575	554	1	75	male	'--	Stage IIIA	no
TCGA-D7-8576	446	1	54	female	'--	Stage IIIB	no
TCGA-D7-8578	643	0	72	male	'--	Stage IB	no
TCGA-D7-A4YU	500	0	73	male	'--	Stage IIIB	yes
TCGA-D7-A4YX	1108	0	63	male	'--	Stage IIB	no
TCGA-D7-A6EV	342	0	71	female	'--	Stage IIB	no
TCGA-D7-A6EX	344	0	72	female	'--	Stage IIIA	no
TCGA-D7-A6EY	348	1	72	female	'--	Stage IIIB	no
TCGA-D7-A6EZ	618	1	66	male	'--	Stage IIIA	no
TCGA-D7-A6F0	678	0	79	female	'--	Stage IB	no
TCGA-D7-A6F2	476	0	62	male	'--	Stage IB	no
TCGA-D7-A747	255	1	57	male	'--	Stage IIB	yes
TCGA-D7-A74A	607	0	61	female	'--	Stage IIIA	no
TCGA-F1-6874	440	0	79	male	'--	Stage IB	no
TCGA-F1-6875	2197	1	79	male	'--	Stage IA	no
TCGA-F1-A72C	346	0	68	male	'--	Stage IIA	yes
TCGA-FP-7735	106	1	77	male	'--	Stage IB	no
TCGA-FP-7916	428	1	77	male	'--	Stage IIIC	no
TCGA-FP-7998	678	0	77	male	'--	Stage IIIC	yes
TCGA-FP-8099	519	0	79	male	'--	Stage IIA	no
TCGA-FP-A4BF	168	1	68	male	'--	Stage IIIA	no
TCGA-HF-7134	1588	0	'--	male	'--	Stage IA	no
TCGA-HU-8238	46	0	56	male	'--	'--	yes
TCGA-HU-8244	742	0	77	female	'--	Stage IA	no
TCGA-HU-8249	881	0	76	male	'--	Stage IIIA	yes
TCGA-HU-8602	679	0	58	female	'--	Stage IIB	yes
TCGA-HU-8604	694	0	82	female	'--	Stage IIA	yes
TCGA-HU-8610	23	0	75	male	'--	Stage IA	no
TCGA-HU-A4G2	739	0	45	male	'--	Stage IIB	yes
TCGA-HU-A4G3	170	0	54	male	'--	Stage IIB	yes
TCGA-HU-A4G8	690	0	71	female	'--	Stage IIB	yes
TCGA-HU-A4G9	736	0	67	female	'--	Stage IA	no
TCGA-HU-A4GC	99	0	74	male	'--	Stage IIIB	no
TCGA-HU-A4GD	692	0	56	male	'--	Stage IIB	yes
TCGA-HU-A4GF	785	0	69	male	'--	Stage IIA	no
TCGA-HU-A4GH	358	0	75	male	'--	Stage IA	no
TCGA-HU-A4GJ	650	0	60	female	'--	Stage IIIC	yes
TCGA-HU-A4GP	273	0	62	female	'--	Stage IIA	yes
TCGA-HU-A4GQ	3	1	71	male	'--	Stage IIIC	no
TCGA-HU-A4GT	198	0	71	female	'--	Stage IIA	yes
TCGA-HU-A4GU	200	0	73	male	'--	Stage IIB	no
TCGA-HU-A4GX	616	0	70	female	'--	Stage IIIC	yes
TCGA-HU-A4GY	8	0	76	female	'--	Stage IIIA	no
TCGA-HU-A4H0	64	0	72	male	'--	Stage IIIC	no
TCGA-HU-A4H2	394	0	58	female	'--	Stage IIIB	no
TCGA-HU-A4H4	725	0	53	female	'--	Stage IIB	yes
TCGA-HU-A4H5	724	0	71	male	'--	Stage IB	yes
TCGA-HU-A4H6	644	0	72	female	'--	Stage IIIA	yes
TCGA-HU-A4H8	428	1	77	male	'--	Stage IB	yes
TCGA-HU-A4HB	477	1	68	male	'--	Stage IIB	yes
TCGA-HU-A4HD	1016	0	73	male	'--	Stage IIIA	no
TCGA-IN-7806	1106	0	50	male	'--	Stage IIB	yes
TCGA-IN-7808	105	1	59	male	'--	'--	no
TCGA-IN-8663	103	1	68	male	'--	Stage IIB	no
TCGA-IN-A6RI	559	0	45	male	'--	Stage I	no
TCGA-IN-A6RJ	379	0	64	male	'--	Stage IA	no
TCGA-IN-A6RL	406	1	84	male	'--	'--	no
TCGA-IN-A6RN	594	0	72	female	'--	Stage IIA	no
TCGA-IN-A6RR	205	1	84	male	'--	'--	yes
TCGA-IN-A6RS	383	0	76	male	'--	Stage IA	no
TCGA-IN-A7NR	198	0	64	female	'--	Stage IV	yes
TCGA-IN-A7NT	323	0	73	female	'--	Stage IIB	yes
TCGA-IN-A7NU	356	0	69	male	'--	Stage IIIB	yes
TCGA-IN-AB1V	479	0	63	male	'--	Stage IA	no
TCGA-IN-AB1X	411	0	78	female	'--	Stage IIA	yes
TCGA-KB-A93G	613	0	68	male	'--	Stage IB	no
TCGA-KB-A93H	1145	0	79	female	'--	Stage IIB	no
TCGA-MX-A5UG	113	1	78	male	'--	Stage IIIA	no
TCGA-MX-A5UJ	600	0	86	female	'--	Stage IIIA	no
TCGA-MX-A663	300	1	66	male	'--	Stage IIA	no
TCGA-MX-A666	427	0	61	male	'--	Stage IIA	yes
TCGA-R5-A7O7	1389	0	51	male	'--	Stage IV	no
TCGA-R5-A7ZE	554	1	66	female	'--	Stage IIIA	no
TCGA-R5-A7ZF	259	1	65	female	'--	Stage IV	no
TCGA-R5-A7ZI	2267	0	44	female	'--	Stage IV	no
TCGA-R5-A7ZR	185	1	70	female	'--	Stage III	no
TCGA-RD-A7BT	262	1	66	male	'--	Stage IV	no
TCGA-RD-A7C1	507	1	82	male	'--	Stage IB	no
TCGA-RD-A8N2	3540	0	59	female	'--	Stage IB	no
TCGA-RD-A8N6	272	1	78	female	'--	Stage IIIA	no
TCGA-RD-A8NB	513	1	80	female	'--	Stage IIIA	no
TCGA-SW-A7EA	579	0	61	female	'--	Stage IB	no
TCGA-SW-A7EB	176	0	45	male	'--	Stage IIIA	yes
TCGA-VQ-A8DU	166	1	63	male	'--	Stage IIIA	yes
TCGA-VQ-A8DV	403	1	48	male	'--	Stage IB	no
TCGA-VQ-A8DZ	396	1	70	male	'--	Stage IV	yes
TCGA-VQ-A8E3	661	1	79	male	'--	Stage IIA	yes
TCGA-VQ-A8E7	1138	0	59	male	'--	Stage IV	yes
TCGA-VQ-A8P8	942	0	72	female	'--	Stage IIB	no
TCGA-VQ-A8PC	1407	1	65	male	'--	Stage IIIA	no
TCGA-VQ-A8PE	675	1	78	male	'--	Stage IIIB	yes
TCGA-VQ-A8PF	76	1	76	male	'--	Stage IIIB	no
TCGA-VQ-A8PJ	82	1	53	male	'--	Stage IV	no
TCGA-VQ-A8PK	543	1	58	male	'--	Stage IIIB	yes
TCGA-VQ-A8PM	57	1	56	male	'--	Stage IV	no
TCGA-VQ-A8PO	282	1	74	male	'--	Stage IIB	no
TCGA-VQ-A8PP	712	1	76	male	'--	Stage IV	yes
TCGA-VQ-A8PQ	476	1	50	female	'--	Stage IV	yes
TCGA-VQ-A8PX	1964	0	51	male	'--	Stage IA	no
TCGA-VQ-A91D	356	1	70	male	'--	Stage IIIC	yes
TCGA-VQ-A91U	52	1	78	male	'--	Stage IIIA	no
TCGA-VQ-A91X	289	1	74	male	'--	Stage IIIB	no
TCGA-VQ-A91Y	296	1	67	male	'--	Stage IIIC	yes
TCGA-VQ-A91Z	1690	0	67	female	'--	Stage IIIA	yes
TCGA-VQ-A922	275	1	70	male	'--	Stage IV	yes
TCGA-VQ-A924	1686	1	69	male	'--	Stage II	no
TCGA-VQ-A925	138	1	66	male	'--	Stage IIIA	no
TCGA-VQ-A927	200	1	81	male	'--	Stage IIIB	no
TCGA-VQ-A928	174	1	49	male	'--	Stage IV	yes
TCGA-VQ-A92D	2032	0	67	male	'--	Stage IB	no
TCGA-VQ-A94O	640	1	74	male	'--	Stage IIIC	yes
TCGA-VQ-A94P	81	1	57	male	'--	'--	no
TCGA-VQ-A94T	342	1	73	male	'--	Stage IIIB	yes
TCGA-VQ-AA6J	838	0	75	male	'--	Stage IIIB	no
TCGA-ZA-A8F6	525	0	71	male	'--	Stage IB	no
TCGA-ZQ-A9CR	24	1	79	female	'--	Stage IIIC	no

[truncated: 1 more sheets: UCEC]
