# Supplementary material for: Identifies Immune Feature Genes for Prediction of Chemotherapy Benefit in Cancer
Source: J Cancer. 2022 Jan 1;13(2):496–507. doi: 10.7150/jca.65646 (PMC8771530; doi:10.7150/jca.65646)
Supplement: Supplementary file 2 — Supplementary table 2: Grouping of cancer patients. [file jcav13p0496s2.xlsx]

## Sheet: Sheet2
Table S2. Grouping of cancer patients
Cancer type	Group
	chemo+& high ICI	chemo+& low ICI	chemo-&high ICI	chemo-&low ICI
BLCA	93	47	171	92
BRCA	680	158	180	51
COAD	112	37	220	64
LUAD	177	8	305	10
LUSC	116	28	307	42
OV	241	112	16	6
PAAD	123	5	40	8
SKCM	141	39	207	67
STAD	153	15	167	15
UCEC	125	89	210	115
