# Supplementary material for: Identifies Immune Feature Genes for Prediction of Chemotherapy Benefit in Cancer
Source: J Cancer. 2022 Jan 1;13(2):496–507. doi: 10.7150/jca.65646 (PMC8771530; doi:10.7150/jca.65646)
Supplement: Supplementary file 3 — Supplementary table 3: Correlation network of pan-cancer. [file jcav13p0496s3.xlsx]

## Sheet: Sheet1
Table S3. Correlation network of pan-cancer
BLCA			BRCA			COAD			LUAD			LUSC			OV			PAAD			SKCM			STAD			UCEC
from	to	weight	from	to	weight	from	to	weight	from	to	weight	from	to	weight	from	to	weight	from	to	weight	from	to	weight	from	to	weight	from	to	weight
PLAT	SERPINE1	999	IL2RB	IL2	999	KRT14	KRT5	999	AGRP	MC4R	999	LY86	CD180	999	IL2RB	IL2	999	LY86	CD180	999	IL2RB	IL2	999	IL2RB	IL2	999	IL2RB	IL2	999
MMP2	TIMP2	999	CCR7	CCL21	999	LY86	CD180	999	ITGAX	ITGB2	999	CCL3	CCR5	999	LY86	CD180	999	CCR7	CCL21	999	TNFRSF10A	TNFSF10	999	LY86	CD180	999	LY86	CD180	999
LCP2	ZAP70	999	LCP2	ZAP70	999	CCR7	CCL21	999	CD80	CTLA4	999	CCL4	CCR5	999	CCR7	CCL21	999	NMUR2	NMU	999	LY86	CD180	999	CCR7	CCL21	999	CCR7	CCL21	999
CCL2	CCR2	999	CCL2	CCR2	999	CCL2	CCR2	999	IL7	IL7R	999	CCR5	CCL5	999	CCL2	CCR2	999	LCP2	ZAP70	999	CCR7	CCL21	999	LCP2	ZAP70	999	LCP2	ZAP70	999
CCL3	CCR5	999	CCL4	CCR5	999	CCL3	CCR5	999	CD80	CD28	999	CCL4	CCR1	999	CCL3	CCR5	999	CCL2	CCR2	999	LCP2	ZAP70	999	TNNI2	TNNT3	999	CCL3	CCR5	999
CCL4	CCR5	999	CCR5	CCL5	999	CCL4	CCR5	999	CTLA4	CD86	999	ITGAX	ITGB2	999	CCL4	CCR5	999	CCL3	CCR5	999	CCL2	CCR2	999	ESR1	TFF1	999	CCL4	CCR5	999
CCR5	CCL5	999	CCL4	CCR1	999	CCR5	CCL5	999	CD3D	CD3E	999	CD80	CTLA4	999	CCR5	CCL5	999	CCR5	CCL5	999	CCL4	CCR5	999	CCL3	CCR5	999	CCR5	CCL5	999
CCL4	CCR1	999	CD80	CTLA4	999	CCL4	CCR1	999	FAS	FASLG	999	CD80	CD28	999	CCL4	CCR1	999	AGRP	MC4R	999	CCR5	CCL5	999	CCL4	CCR5	999	ITGAX	ITGB2	999
TIMP1	MMP3	999	FGB	FGA	999	ITGAX	ITGB2	999	BIRC3	CD40	999	ICAM3	ITGAL	999	ITGAX	ITGB2	999	UGT1A6	UGT1A1	999	CCL4	CCR1	999	CCR5	CCL5	999	CD80	CTLA4	999
ICAM1	ITGB2	999	CCR7	CCL19	999	CCR7	CCL19	999	CXCL10	CXCR3	999	CD3D	CD3E	999	CD80	CTLA4	999	IL7	IL7R	999	IL12B	IL12A	999	CCL4	CCR1	999	FGB	FGA	999
ITGAX	ITGB2	999	CD80	CD28	999	CD80	CD28	999	CXCL11	CXCR3	999	CXCL10	CXCR3	999	FGB	FGA	999	FGB	FGA	999	TAC3	TACR3	999	IGFBP1	IGF1	999	CCR7	CCL19	999
CD80	CTLA4	999	CTLA4	CD86	999	CCKAR	CCK	999	LY96	TLR4	999	CXCL11	CXCR3	999	CCR7	CCL19	999	CCR7	CCL19	999	CD80	CTLA4	999	ICAM1	ITGB2	999	CD80	CD28	999
GHRH	GHRHR	999	ZAP70	LCK	999	ICAM3	ITGAL	999	C1QB	C1QA	999	IL2RB	IL2RG	999	GAL	GALR2	999	FGB	FGG	999	CCR7	CCL19	999	ITGAX	ITGB2	999	GAL	GALR2	999
CD80	CD28	999	LCP2	GRAP2	999	CD3D	CD3E	999	C1QC	C1QA	999	C1QB	C1QA	999	CTLA4	CD86	999	FGA	FGG	999	DOCK2	ELMO1	999	CCR7	CCL19	999	CTLA4	CD86	999
AXL	GAS6	999	KLRD1	KLRC1	999	ERBB4	NRG2	999	TNFRSF17	TNFSF13B	999	C1QC	C1QA	999	FGB	FGG	999	ZAP70	LCK	999	CD80	CD28	999	GHR	GH1	999	ZAP70	LCK	999
CTLA4	CD86	999	CD3D	CD3E	999	C3	CFH	999	TNFRSF13B	TNFSF13B	999	TNFRSF17	TNFSF13B	999	FGA	FGG	999	UGT1A6	UGT1A10	999	CTLA4	CD86	999	CD80	CD28	999	LCP2	GRAP2	999
RCVRN	GRK1	999	ZAP70	CD247	999	C1QB	C1QA	999	TNFRSF13C	TNFSF13B	999	TNFRSF13B	TNFSF13B	999	LCP2	GRAP2	999	UGT1A1	UGT1A10	999	ZAP70	LCK	999	NKX2-5	GATA4	999	FGF4	FGFR3	999
ZAP70	LCK	999	LCK	CD247	999	C1QC	C1QA	999	PDCD1	CD274	999	IL2RB	IL2RA	999	ICAM3	ITGAL	999	UGT1A6	UGT1A9	999	ICAM3	ITGAL	999	ICAM3	ITGAL	999	FGF3	FGFR3	999
LCP2	GRAP2	999	LCK	PTPRC	999	TNFRSF17	TNFSF13B	999	PRL	PRLR	999	LCP2	ITK	999	CD3D	CD3E	999	UGT1A1	UGT1A9	999	KLRD1	KLRC1	999	ICAM1	ITGAL	999	ICAM3	ITGAL	999
ICAM3	ITGAL	999	CXCL10	CXCR3	999	TNFRSF13B	TNFSF13B	999	SPTA1	SPTB	999	LCP2	FYB1	999	RAC2	NCF2	999	UGT1A10	UGT1A9	999	CD3D	CD3E	999	CD3D	CD3E	999	KLRD1	KLRC1	999
ICAM1	ITGAL	999	CXCL11	CXCR3	999	IL2RB	IL2RA	999	FOXP3	NFATC2	999	CR2	CD19	999	S100A8	S100A9	999	ICAM3	ITGAL	999	ZAP70	CD247	999	ZAP70	CD247	999	CD3D	CD3E	999
ERBB4	NRG1	999	IL2RB	IL2RG	999	LCP2	ITK	999	CSF2	CSF2RB	999	SLAMF1	SH2D1A	999	SERPINE1	PLAU	999	ERBB4	NRG1	999	LCK	CD247	999	IL6	IL6R	999	ZAP70	CD247	999
KLRD1	KLRC1	999	IL2	IL2RG	999	LCP2	FYB1	999	LCP2	ITK	999	SELPLG	SELP	998	CXCL10	CXCR3	999	CD3D	CD3E	999	TNNC1	TNNT2	999	S100A8	S100A9	999	LCK	CD247	999
CD3D	CD3E	999	C1QB	C1QA	999	SLAMF1	SH2D1A	999	LCP2	VAV1	999	CCL5	CCR1	998	CXCL11	CXCR3	999	SHH	GLI2	999	TNNI2	TNNT2	999	CXCL10	CXCR3	999	LCK	PTPRC	999
LCK	PTPRC	999	C1QC	C1QA	999	LRRC4C	NTNG1	999	TNFSF8	TNFRSF8	998	CXCL9	CXCR3	998	LY96	TLR4	999	ZAP70	CD247	999	LCK	PTPRC	999	CXCL11	CXCR3	999	RAC2	NCF2	999
RAC2	NCF2	999	TNFRSF17	TNFSF13B	999	APOB	MTTP	998	PPBP	CXCR2	998	CD3E	CD3G	998	IL2RB	IL2RG	999	LCK	CD247	999	RAC2	NCF2	999	IL2RB	IL2RG	999	CXCL10	CXCR3	999
FAS	FASLG	999	TNFRSF13B	TNFSF13B	999	CCL5	CCR1	998	CSF1R	CSF1	998	CD4	CD8A	997	IL2	IL2RG	999	ERBB4	NRG2	999	BIRC3	CD40	999	IL2	IL2RG	999	CXCL11	CXCR3	999
BIRC3	CD40	999	IL2RB	IL2RA	999	POMC	MC4R	998	IL22RA2	IL22	998	CCL3	CCR1	997	C1QB	C1QA	999	STRIP2	TRAF3IP3	999	CD40LG	CD40	999	C1QB	C1QA	999	IL2RB	IL2RG	999
CD40LG	CD40	999	IL2	IL2RA	999	C3	CR1	998	CXCL9	CXCR3	998	IL21	IL21R	997	C1QC	C1QA	999	KISS1R	KISS1	999	SERPINE1	PLAU	999	C1QC	C1QA	999	IL2	IL2RG	999
TIMP1	MMP9	999	GRAP2	MAP4K1	999	CD3E	CD3G	998	TSLP	CRLF2	998	ITGB2	ITGAL	997	TNFRSF17	TNFSF13B	999	LCK	PTPRC	999	PLAUR	PLAU	999	TNFRSF17	TNFSF13B	999	C1QB	C1QA	999
SERPINE1	PLAU	999	CSF2	CSF2RB	999	C3	VSIG4	998	RET	GFRA1	998	C1QB	C1QC	997	TNFRSF13B	TNFSF13B	999	RAC2	NCF2	999	CXCL10	CXCR3	999	TNFRSF13B	TNFSF13B	999	C1QC	C1QA	999
UGT1A1	UGT1A4	999	LCP2	ITK	999	KCND2	KCNIP1	998	CD3E	CD3G	998	PIK3CG	PIK3R5	997	IL2RB	IL2RA	999	SHH	PTCH2	999	CXCL11	CXCR3	999	IL2RB	IL2RA	999	TNFRSF17	TNFSF13B	999
UGT1A1	UGT1A8	999	LCP2	FYB1	999	APOB	APOE	997	CD4	CD8A	997	SPI1	IRF8	996	IL2	IL2RA	999	TNNI2	TNNC2	999	IL2RB	IL2RG	999	IL2	IL2RA	999	TNFRSF13B	TNFSF13B	999
UGT1A4	UGT1A8	999	CR2	CD19	999	CD4	CD8A	997	SERPINB2	PLAU	997	CXCL13	CXCR5	996	CSF2	CSF2RB	999	UGT1A6	UGT1A7	999	IL2	IL2RG	999	PDCD1	CD274	999	IL2RB	IL2RA	999
CXCL10	CXCR3	999	NCF2	NCF4	999	CCL3	CCR1	997	EDAR	EDA	997	CCL1	CCR8	996	CSF2	CSF2RA	999	UGT1A1	UGT1A7	999	C1QB	C1QA	999	CSF2	CSF2RB	999	IL2	IL2RA	999
CXCL11	CXCR3	999	SLAMF1	SH2D1A	999	IL21	IL21R	997	C1QB	C1QC	997	SIRPG	CGA	996	LCP2	ITK	999	UGT1A10	UGT1A7	999	C1QC	C1QA	999	IGFBP1	IGF2	999	PDCD1	CD274	999
IL2RB	IL2RG	999	TNFSF8	TNFRSF8	998	ITGB2	ITGAL	997	CRH	AVP	997	KRT2	PRSS33	996	LCP2	FYB1	999	UGT1A9	UGT1A7	999	LCP2	SYK	999	CSF2	CSF2RA	999	LCP2	ITK	999
C1QB	C1QA	999	CCL5	CCR1	998	C3	CR2	997	IGFBP6	IGF2	997	PRSS33	HRH2	996	NCF2	NCF4	999	UGT1A6	UGT1A8	999	BLNK	SYK	999	LCP2	ITK	999	LCP2	FYB1	999
C1QC	C1QA	999	LCP2	LCK	998	C1QB	C1QC	997	PIK3CG	PIK3R5	997	IL2RG	IL2RA	996	IL15	IL15RA	999	UGT1A1	UGT1A8	999	TYROBP	SYK	999	LCP2	FYB1	999	NCF2	NCF4	999
F3	F7	999	CD8A	LCK	998	IGFBP6	IGF2	997	DPYS	CPS1	997	CCR5	CCL8	996	NPHS2	NPHS1	999	UGT1A10	UGT1A8	999	TNFRSF17	TNFSF13B	999	CR2	CD19	999	SLAMF1	SH2D1A	999
TNFRSF17	TNFSF13B	999	ZAP70	CD3E	998	PIK3CG	PIK3R5	997	DPYSL5	CPS1	997	PDCD1	PDCD1LG2	996	SLAMF1	SH2D1A	999	UGT1A9	UGT1A8	999	TNFRSF13B	TNFSF13B	999	ICAM1	ITGAM	999	LCP2	LCK	998
TNFRSF13B	TNFSF13B	999	CXCL9	CXCR3	998	DPYS	CPS1	997	SPI1	IRF8	996	SPI1	CSF1R	995	CCL5	CCR1	998	UGT1A7	UGT1A8	999	IL2RB	IL2RA	999	CASP1	NLRP1	999	CD8A	LCK	998
TNFSF4	TNFRSF4	999	CD3E	CD3G	998	DPYSL5	CPS1	997	CXCL13	CXCR5	996	CD3E	CD247	995	GLI1	SHH	998	CXCL10	CXCR3	999	IL2	IL2RA	999	SLAMF1	SH2D1A	999	ZAP70	CD3E	998
IL2RB	IL2RA	999	CD4	CD8A	997	DPYSL4	CPS1	997	LBP	CD14	996	CCR4	CXCL12	994	CXCL9	CXCR3	998	IL2RB	IL2RG	999	PDCD1	CD274	999	OTC	RASGRP2	998	PLG	MMP9	998
PDCD1	CD274	999	NTS	NTSR2	997	C3	ITGAM	997	DST	COL17A1	996	GCGR	GCG	994	CSF2RB	CSF2RA	998	C1QB	C1QA	999	CCR9	CCL25	999	SELPLG	SELP	998	CXCL9	CXCR3	998
GRAP2	MAP4K1	999	IL21	IL21R	997	ACTL6B	GABRA4	996	SIRPG	CGA	996	RXFP1	RLN3	994	CD3E	CD3G	998	C1QC	C1QA	999	NOG	BMP7	999	ICAM1	VCAM1	998	CD3E	CD3G	998
CSF2	CSF2RB	999	LGR5	RSPO1	997	CXCL13	CXCR5	996	SIRPA	CGA	996	KLRC4-KLRK1	HCST	993	CCL3	CCR1	997	TNFSF9	TNFRSF9	999	CSF2	CSF2RB	999	CCL5	CCR1	998	CD4	CD8A	997
GLP1R	GCG	999	C1QB	C1QC	997	CCL1	CCR8	996	PDCD1	PDCD1LG2	996	KIT	PIK3CG	993	IL2RB	IL15	997	GRP	GRPR	999	CXCL12	CXCR4	999	PPBP	CXCR2	998	ITGB2	ITGAL	997
CSF2	CSF2RA	999	SPI1	IRF8	996	SIRPG	CGA	996	ITK	VAV1	996	CD244	CD48	993	IL21	IL21R	997	EFNB1	EPHB1	999	IGFBP1	IGF2	999	IL22RA2	IL22	998	C1QB	C1QC	997
LCP2	ITK	999	LBP	CD14	996	CCR5	CCL8	996	CD19	VAV1	996	CD79A	CD79B	993	NEUROG3	PAX4	997	CSF2	CSF2RB	999	IGFBP3	IGF2	999	MYL9	MYLK	998	PIK3CG	PIK3R5	997
LCP2	FYB1	999	CD8A	CD8B	996	LCP2	MAP4K1	996	SPI1	CSF1R	995	IL5RA	CSF2RB	992	ITGB2	ITGAL	997	LCP2	ITK	999	CSF2	CSF2RA	999	ZAP70	CD3E	998	CXCL13	CXCR5	996
CR2	CD19	999	SIRPG	CGA	996	OSM	IL6	995	CXCL6	CXCR1	995	CD244	SH2D1A	992	IL15	IL2RG	997	CR2	CD19	999	LCP2	ITK	999	CXCL9	CXCR3	998	CCL1	CCR8	996
HLA-B	B2M	999	IL2RG	IL2RA	996	SPI1	CSF1R	995	SPI1	GATA1	995	GZMB	SRGN	991	C1QB	C1QC	997	NCF2	NCF4	999	LCP2	FYB1	999	RET	GFRA1	998	CD8A	CD8B	996
LCP2	VAV1	999	CCR5	CCL8	996	CCL2	CCL5	995	FOXP3	GATA3	995	CD4	CCR5	991	DPYSL5	CPS1	997	IL10RA	IL10	999	SKAP1	FYB1	999	CSF2RB	CSF2RA	998	SIRPG	CGA	996
ZAP70	VAV1	999	LCP2	MAP4K1	996	CXCL6	CXCR1	995	GRIN2B	RASGRF1	995	CD79A	CD19	991	ACTL6B	GABRA4	996	TNNI2	TNNT1	999	CR2	CD19	999	IL1B	CASP1	998	IL2RG	IL2RA	996
LCK	VAV1	999	PDCD1	PDCD1LG2	996	CD3E	CD247	995	CD70	CD27	994	CCL5	CXCL10	990	LBP	CD14	996	TNNI3	TNNT1	999	CCL5	CCR3	999	ADCYAP1R1	ADCYAP1	998	CCR5	CCL8	996
NCF2	NCF4	999	SPI1	CSF1R	995	TYROBP	CD300E	995	IL7R	CRLF2	994	ICAM3	CD209	990	IL2RG	IL2RA	996	TNFSF11	TNFRSF11B	999	CCL11	CCR3	999	CD3E	CD3G	998	PDCD1	PDCD1LG2	996
IL15	IL15RA	999	CCL2	CCL5	995	NLGN1	NRXN1	995	FGF9	FGFR1	994	TRAT1	CD247	990	CCR5	CCL8	996	SLAMF1	SH2D1A	999	LCP2	VAV1	999	APOC3	APOE	997	RAC2	DOCK2	995
ICAM1	ITGAM	999	CD3E	CD247	995	CCL2	CCR5	994	CD28	VAV1	994	SPI1	IRF4	990	IL2RB	IL15RA	996	SELPLG	SELP	998	ZAP70	VAV1	999	SNAP25	SYT1	997	SPI1	CSF1R	995
TNFSF11	TNFRSF11B	999	IL2	FOXP3	995	CCR2	CCL11	993	KLRC4-KLRK1	HCST	993	CD84	SH2D1A	990	RAC2	DOCK2	995	CCL5	CCR1	998	LCK	VAV1	999	CD4	CD8A	997	CD3E	CD247	995
CASQ2	TRDN	999	IL2RB	JAK3	995	CD244	CD48	993	IL1A	IL1B	993	TBX21	IFNG	989	SPI1	CSF1R	995	GLI1	SHH	998	SYK	VAV1	999	CCL3	CCR1	997	IL2	FOXP3	995
SLAMF1	SH2D1A	999	GRAP2	FYB1	995	AVPR1A	AVP	993	XCR1	XCL2	993	IRF8	CIITA	989	CCL2	CCL5	995	LCP2	LCK	998	NCF2	NCF4	999	IL21	IL21R	997	SPI1	GATA1	995
TIMP1	MMP2	998	TYROBP	CD300E	995	CD79A	CD79B	993	AVPR1A	AVP	993	CD8A	CD3G	989	FGA	F2	995	CD8A	LCK	998	NR5A1	NR0B1	999	ITGB2	ITGAL	997	GRAP2	FYB1	995
TNFSF8	TNFRSF8	998	CCL2	CCR5	994	CCR5	CCL11	992	EDN1	AVP	993	CD22	CD19	989	HNF1A	HNF4A	995	ZAP70	CD3E	998	IL10RA	IL10	999	APOA1	APOA2	997	CD70	CD27	994
ICAM1	VCAM1	998	SST	SSTR5	994	CTSG	SERPINB4	992	CD79A	CD79B	993	ITGB2	ITGAM	989	CD3E	CD247	995	IHH	PTCH2	998	IL15	IL15RA	999	C1QB	C1QC	997	IL2	LCK	994
CCL5	CCR1	998	IL2	LCK	994	IL5RA	CSF2RB	992	CASP5	NLRP1	993	CCL23	CCR1	988	GRAP2	FYB1	995	CXCL9	CXCR3	998	TNFSF11	TNFRSF11B	999	C1R	C1QA	997	CD28	LCK	994
CSF1R	CSF1	998	CD28	LCK	994	C3	CFHR1	992	CRH	MC4R	992	ASCL1	NEUROG2	988	IL2RG	IL15RA	995	IL1B	CASP1	998	SLAMF1	SH2D1A	999	SHH	GPC3	997	CD28	GRAP2	994
LCP2	LCK	998	CD28	GRAP2	994	CD244	SH2D1A	992	CTSG	SERPINB4	992	CD74	CTSS	988	TYROBP	CD300E	995	CD3E	CD3G	998	SELPLG	SELP	998	BMPR1B	BMP7	997	MAFA	PDX1	994
CD8A	LCK	998	UNC79	UNC80	994	LY86	LY96	991	TBX21	GATA3	992	TYROBP	TREM2	988	CCL2	CCR5	994	EFNA2	EPHA5	997	TNFSF8	TNFRSF8	998	ACTA2	MYH11	997	GZMB	IL2	993
ITGA5	FN1	998	GZMB	IL2	993	CD4	CCR5	991	IL5RA	CSF2RB	992	CD79B	CD19	988	GCGR	GCG	994	CD4	CD8A	997	CCL5	CCR1	998	PIK3CG	PIK3R5	997	RAG2	PAX5	993
MYL9	MYLK	998	KLRK1	HCST	993	CD8A	EOMES	991	CD8A	HLA-B	992	CCL21	CXCL13	987	GZMB	IL2	993	CCL3	CCR1	997	CSF1R	CSF1	998	DPYSL5	CPS1	997	CD244	CD48	993
ZAP70	CD3E	998	XCR1	XCL2	993	CXCR1	CXCL5	991	LY86	LY96	991	CD22	PTPRC	987	CCR2	CCL11	993	IL2RB	IL15	997	LCP2	LCK	998	SDC1	FGF2	996	CCR6	CCL20	992
C3	CR1	998	CD244	CD48	993	CXCR1	PPBP	991	CD8A	EOMES	991	CCR1	CCL7	987	NEUROG3	ONECUT1	993	BMP4	SHH	997	CD8A	LCK	998	KRT1	KRT10	996	CD244	SH2D1A	992
CXCL9	CXCR3	998	CD79A	CD79B	993	SST	SSTR3	991	CXCR1	PPBP	991	GLP2R	GCG	987	NR0B2	HNF4A	993	IL1B	IL1R2	997	CD72	SEMA4D	998	CXCL13	CXCR5	996	GZMB	SRGN	991
IL1RL1	IL33	998	IL2	JAK3	993	CCL5	CXCL10	990	ANXA1	FPR1	991	PTPRC	ITGAM	987	PYY	NPY1R	993	PROC	F5	997	ZAP70	CD3E	998	LBP	CD14	996	IL2	CD8A	991
CSF2RB	CSF2RA	998	IL2RG	JAK3	993	ICAM3	CD209	990	CD79A	CD19	991	TYROBP	CD300LB	987	XCR1	XCL2	993	IL15	IL2RG	997	NPY	NPY1R	998	KRT10	KRT2	996	LY86	LY96	991
SPP1	CD44	998	IL2	CSF2	992	CD80	CD86	990	WNT3A	SOST	990	GZMB	PRF1	986	CD244	CD48	993	C1QB	C1QC	997	C3	CR1	998	CCL1	CCR8	996	CD4	CCR5	991
CD3E	CD3G	998	CTSG	SERPINB4	992	CD28	CD86	990	TLR2	CD14	990	CTLA4	FOXP3	986	IL2	CSF2	992	ERBB4	NRG4	997	CXCL9	CXCR3	998	WNT3A	DKK1	996	CD8A	EOMES	991
CD8A	B2M	998	CD244	SH2D1A	992	TRAT1	CD247	990	CCL5	CXCL10	990	FGF10	PDX1	986	CCR5	CCL11	992	PIK3CG	PIK3R5	997	LCK	SYK	998	IL2RG	IL2RA	996	CTLA4	LCK	991
HLA-A	B2M	998	GZMB	SRGN	991	SPI1	IRF4	990	UTS2	UTS2R	990	CCL5	CCR4	985	FGB	F2	992	USH1C	USH1G	997	CSF2RB	CSF2RA	998	CCR5	CCL8	996	IL7R	IL2RG	991
C3	VSIG4	998	IL2	CD8A	991	CD84	SH2D1A	990	CD80	CD86	990	CD3D	CD247	985	CTSG	SERPINB4	992	SPI1	IRF8	996	CD3E	CD3G	998	LCP2	MAP4K1	996	NEUROD1	PDX1	991
CD4	CD8A	997	CD4	CCR5	991	TBX21	IFNG	989	CD28	CD86	990	CCR2	CCL8	985	GAL	NPY1R	992	CD8A	CD8B	996	KRT8	KRT18	998	PDCD1	PDCD1LG2	996	CCL5	CXCL10	990
CCL3	CCR1	997	CD8A	EOMES	991	CTSG	MMP1	989	CD84	SH2D1B	990	ITGB2	ITGAD	985	CLPS	PNLIP	992	FASN	PRSS33	996	C3	VSIG4	998	GFRA3	ARTN	996	ICAM3	CD209	990
IL2RB	IL15	997	SST	SSTR3	991	CD8A	CD3G	989	GATA4	EDN1	990	IGLL1	VPREB1	985	CD244	SH2D1A	992	FBN2	MFAP2	996	CD4	CD8A	997	LEP	GCG	996	UTS2	UTS2R	990
IL21	IL21R	997	CTLA4	LCK	991	ITGB2	ITGAM	989	CD8A	VAV1	990	SPI1	FLT3	984	GZMB	SRGN	991	CCR5	CCL8	996	FCN2	MASP1	997	C8A	C8B	996	CD80	CD86	990
ITGB2	ITGAL	997	IL7R	IL2RG	991	TYROBP	TREM2	988	CD84	SH2D1A	990	CD79A	JCHAIN	984	IL2	CD8A	991	LCP2	MAP4K1	996	IL2RB	IL15	997	OSM	IL6	995	CD28	CD86	990
C3	CR2	997	CD79A	CD19	991	C3	ITGAX	987	TBX21	IFNG	989	CCL5	CXCR3	983	LY86	LY96	991	PHGDH	PSAT1	996	IL21	IL21R	997	SPI1	CSF1R	995	TRAT1	CD247	990
THBS1	MMP9	997	CCL5	CXCL10	990	CCL21	CXCL13	987	IRF8	CIITA	989	CCL13	CCR2	982	CD8A	EOMES	991	RAC2	DOCK2	995	ITGB2	ITGAL	997	SHH	GAS1	995	SPI1	IRF4	990
IL15	IL2RG	997	ICAM3	CD209	990	CCL2	CCR1	987	CDH2	FGFR1	989	CD69	CD8A	981	NEUROG3	INSM1	991	CCL2	CCL5	995	C3	CR2	997	KRT1	KRT2	995	CD84	SH2D1A	990
C1QB	C1QC	997	CD80	CD86	990	CCL17	CCR8	987	CD8A	CD3G	989	SELPLG	SELE	981	IL7R	IL2RG	991	CD3E	CD247	995	MMRN1	F5	997	GATA4	HAND2	995	PROKR2	PROK2	989
C1R	C1QA	997	CD28	CD86	990	CD22	PTPRC	987	CD22	CD19	989	CD4	FOXP3	981	NEUROD1	PDX1	991	TAGLN	MYOCD	995	THBS1	MMP9	997	ZBTB16	SYPL2	995	LCK	CD3E	989
C3	CFI	997	TRAT1	CD247	990	CCR1	CCL7	987	ITGB2	ITGAM	989	CD8A	FOXP3	981	TLR2	CD14	990	TYROBP	CD300E	995	IL15	IL2RG	997	CD3E	CD247	995	MYOD1	PAX7	989
ACTA2	MYH11	997	SPI1	IRF4	990	POMC	AVP	987	RAMP1	CALCA	988	CXCR3	CXCL12	981	CCL5	CXCL10	990	CD70	CD27	994	C1QB	C1QC	997	FST	BMP7	995	CD8A	CD3G	989
PIK3CG	PIK3R5	997	CD84	SH2D1A	990	IL12B	IL12RB1	987	SLC9A3	ZNF311	988	MUC7	MUC5B	981	CD80	CD86	990	CCL2	CCR5	994	HCLS1	SYK	997	SCTR	ADCYAP1	995	ITGB2	ITGAM	989
SOCS1	VAV1	997	TBX21	IFNG	989	PTPRC	ITGAM	987	CLDN16	CLDN14	988	STAT4	IL12RB1	981	FGF8	OTX2	990	CXCL5	CXCR2	994	PIK3CG	PIK3R5	997	TAGLN	MYOCD	995	UPK1A	UPK2	989
C3	ITGAM	997	IRF8	CIITA	989	TYROBP	CD300LB	987	IL7R	TSLP	988	IL2RB	CD8A	980	TRAT1	CD247	990	CD28	LCK	994	BLNK	VAV1	997	KCNMB1	KCNMA1	995	KNG1	PLG	988
ACTL6B	GABRA4	996	CTSG	MMP1	989	DCN	MMP2	986	FCER1G	FCER1A	988	CD80	CD8A	980	TYMP	DPYD	990	TNNI2	TPM2	994	SOCS1	VAV1	997	TYROBP	CD300E	995	SLC5A1	SLC2A2	988
SPI1	IRF8	996	LCK	CD3E	989	ESR1	TAS2R50	986	TYROBP	TREM2	988	CCR2	CCL5	980	SPI1	IRF4	990	GZMA	RAB7B	994	C3	ITGAM	997	CD79A	BLNK	994	IL2RB	LCK	988
CXCL13	CXCR5	996	IL7R	JAK3	989	CCR7	CXCL13	985	SLC9A3	EDN1	988	CCL5	CXCL9	980	CD84	SH2D1A	990	IL7	IL2RG	994	SPI1	IRF8	996	CD70	CD27	994	LCK	CD5	988
LBP	CD14	996	SOCS1	JAK3	989	CCL22	CCR4	985	ALOX5	ALOX5AP	988	CCL21	CXCL12	980	TBX21	IFNG	989	IL1A	IL1B	993	CXCL13	CXCR5	996	GRIA2	CDH2	994	FCER1G	FCER1A	988
CCL1	CCR8	996	CD8A	CD3G	989	CCL5	CCR4	985	CD79B	CD19	988	CCR5	CXCL12	980	GAL	HTR1A	989	BMP4	NKX2-5	993	CCL1	CCR8	996	HCN2	HCN1	994	CD74	CTSS	988
CD8A	CD8B	996	CCL23	CCR1	988	IAPP	CALCB	985	CCL21	CXCL13	987	CD14	TLR4	978	ONECUT1	PDX1	989	EGF	ERBB4	993	CD8A	CD8B	996	IL6	LEP	994	TYROBP	TREM2	988
FBN1	MFAP5	996	IL2	SOCS1	988	CD3D	CD247	985	CD22	PTPRC	987	CCR1	CXCL12	978	CD8A	CD3G	989	NTF4	NTRK3	993	IL2RG	IL2RA	996	TNNI2	TPM2	994	CCL21	CXCL13	987
SIRPG	CGA	996	IL2RB	LCK	988	CCR2	CCL8	985	PTPRC	ITGAM	987	ICAM3	ITGAD	978	ITGB2	ITGAM	989	CD244	CD48	993	CCR5	CCL8	996	DAB1	RELN	994	CCL17	CCR8	987
SIRPA	CGA	996	LCK	CD5	988	HP	CD163	985	CSF1R	IL34	987	CCL3	CCL4	977	CCL23	CCR1	988	CD79A	CD79B	993	LCP2	MAP4K1	996	RBP1	STRA6	994	PTPRC	ITGAM	987
IL2RG	IL2RA	996	FCER1G	FCER1A	988	TREM1	TYROBP	984	AGXT	HAO2	986	ICAM3	ITGB2	977	ASCL1	NEUROG2	988	ARHGDIG	RAC2	992	PDCD1	PDCD1LG2	996	GZMB	IL2	993	GZMB	PRF1	986
CCR5	CCL8	996	CD74	CTSS	988	APOB	LIPC	984	CTLA4	FOXP3	986	TYROBP	SIGLEC14	977	FCER1G	FCER1A	988	AMH	AMHR2	992	ITK	VAV1	996	KLRC4-KLRK1	HCST	993	CTLA4	FOXP3	986
CXCR1	CXCL1	996	CD79B	CD19	988	CXCL13	CCL19	984	DES	NEB	986	CXCL13	CXCR3	977	CD74	CTSS	988	BMP4	IHH	992	CD19	VAV1	996	IL6	IL17A	993	OMG	MAG	986
LCP2	MAP4K1	996	NPY	SST	987	NCF2	CYBB	984	ESR1	PGR	985	TYROBP	KLRC2	977	TYROBP	TREM2	988	CCR6	CCL20	992	IL2RB	IL15RA	996	XCR1	XCL2	993	PNMT	DBH	986
PDCD1	PDCD1LG2	996	CCL2	CCR1	987	CD79A	JCHAIN	984	ITGB2	ITGAD	985	CCL21	CXCR3	976	ALOX5	ALOX5AP	988	CCR5	CXCR4	992	RAC2	DOCK2	995	CD244	CD48	993	CCR7	CXCL13	985
ITK	VAV1	996	CCL17	CCR8	987	OLIG2	NKX2-2	983	HP	CD163	985	BTLA	VTCN1	976	PRLH	PRLHR	988	CD244	SH2D1A	992	SPI1	CSF1R	995	CD79A	CD79B	993	CCL22	CCR4	985
CD19	VAV1	996	SYCE1	SYCP1	987	CCR7	CCL25	983	SPI1	FLT3	984	CD8A	CD3D	975	CCL21	CXCL13	987	LY86	LY96	991	CCL2	CCL5	995	ESR1	ERBB2	992	CCL5	CCR4	985
IL2RB	IL15RA	996	CCR1	CCL7	987	CCL13	CCR2	982	CXCL13	CCL19	984	CD22	CD79B	975	CCL2	CCR1	987	CD4	CCR5	991	C3	CFD	995	IL2	CSF2	992	CD3D	CD247	985
C8A	C8B	996	IL12B	IL12RB1	987	C3	C3AR1	982	SLCO1B1	NR1I2	984	SELP	ITGAM	975	CCL17	CCR8	987	CD8A	EOMES	991	CD3E	CD247	995	TNNT3	TPM2	992	LCN2	MMP9	985
SPHK1	SPHKAP	996	TYROBP	CD300LB	987	TAS2R50	GABRA4	981	TLR2	LY96	983	CD22	CD79A	974	MMP9	PLAU	987	IL1A	IL1R2	991	FCER1G	SYK	995	GRIN2A	CAMK2B	992	CCR2	CCL8	985
RAC2	DOCK2	995	GZMB	PRF1	986	CD69	CD8A	981	CCL5	CXCR3	983	NLRP3	P2RX7	974	CCR1	CCL7	987	CTLA4	LCK	991	IL2	FOXP3	995	IL5RA	CSF2RB	992	WNT7A	SFRP4	985
OSM	IL6	995	CTLA4	FOXP3	986	POMC	SST	981	LTA	LTB	983	GZMB	CD8A	973	PTPRC	ITGAM	987	TNNI3	MYH6	991	FOXP3	GATA3	995	CD244	SH2D1A	992	HP	CD163	985
SPI1	CSF1R	995	CCL5	CCR4	985	CD4	FOXP3	981	IFNG	IL18R1	982	PIK3CG	IRS4	973	TYROBP	CD300LB	987	XCR1	XCL1	991	FST	BMP7	995	GZMB	SRGN	991	CXCL13	CCL19	984
CCL2	CCL5	995	IL2	STAT4	985	CD8A	FOXP3	981	CXCL6	CXCR2	982	CD4	IL2RA	973	GZMB	PRF1	986	IL7R	IL2RG	991	IL2RB	JAK3	995	APOA1	APOE	991	NEUROD1	MAFA	984
CXCL6	CXCR1	995	CD3D	CD247	985	GALNT14	MUC2	981	PDE6G	PDE6B	982	CXCR5	CCL5	972	APOC3	APOA2	986	CD79A	CD19	991	CD40	JAK3	995	IL2	CD8A	991	NCF2	CYBB	984
THBS1	CD36	995	CCR2	CCL8	985	IL2RB	CD8A	980	CD69	CD8A	981	CD247	CD2	972	FGF10	PDX1	986	TPM2	TNNT1	991	MEFV	PSTPIP1	995	WNT3A	WIF1	991	KLRD1	KLRC2	984
KRT1	KRT2	995	NCF2	CYBB	984	SELL	CD8A	980	HTR1A	HTR1B	981	CCR2	CCL7	972	CCR7	CXCL13	985	NRTN	GFRA2	991	IL2RG	IL15RA	995	KCNH2	KCNE2	991	CD79A	JCHAIN	984
C3	CFD	995	ANK1	NRCAM	984	CD80	CD8A	980	ENO3	ALDOB	981	CD247	CD3G	972	GLI1	IHH	985	CCL5	CXCL10	990	TYROBP	CD300E	995	CD4	CCR5	991	CD4	CD38	983
HBEGF	ERBB4	995	CD79A	JCHAIN	984	CCR2	CCL5	980	CD4	FOXP3	981	FCER1G	FCGR3A	971	CCL22	CCR4	985	UTS2	UTS2R	990	CD79A	BLNK	994	CD8A	EOMES	991	CCL5	CXCR3	983
MMP9	CD44	995	CD4	CD38	983	IGFBP6	IGF1	980	CD8A	FOXP3	981	FXYD2	ATP1A4	971	CCL5	CCR4	985	LEF1	PAX5	990	CD70	CD27	994	ANXA1	FPR1	991	FPR2	CAMP	983
GRAP2	FYB1	995	CD79A	PIGR	983	CCL11	CXCL10	980	SELL	CD8A	980	CCL21	CCL25	971	CD3D	CD247	985	TRAT1	CD247	990	CCL2	CCR5	994	ATP4A	ATP4B	991	CCL13	CCR2	982
MEFV	PSTPIP1	995	CCL5	CXCR3	983	CCL5	CXCL9	980	CD80	CD8A	980	CCR2	CXCL12	971	LCN2	MMP9	985	TNNI3	TNNC2	990	CXCL16	CXCR6	994	LEP	GHRL	991	FEV	LMX1B	982
IL2RG	IL15RA	995	LTA	LTB	983	SST	CCK	979	CCL5	CXCL9	980	CXCL11	CXCL12	971	CCR2	CCL8	985	SPI1	IRF4	990	IL2	LCK	994	NKX2-5	HAND2	991	KCNQ2	KCNQ3	982
TAGLN	MYOCD	995	CCL13	CCR2	982	UNC5A	DCC	979	IVL	FLG	980	GHRH	GCG	971	HP	CD163	985	DUOXA2	DUOX2	990	CD28	LCK	994	APOE	APOA2	991	KNG1	KLK4	981
TYROBP	CD300E	995	CD69	CD8A	981	ESR1	NR0B1	979	SPTA1	GATA1	979	CCR5	CXCL10	970	TREM1	TYROBP	984	KLB	FGF19	989	RPS4Y2	NT5DC4	994	IL7R	IL2RG	991	CD4	FOXP3	981
CD70	CD27	994	CD4	FOXP3	981	CHGA	SCG3	977	ESR1	NR0B1	979	CD226	ITGAL	970	CXCL13	CCL19	984	IRF8	CIITA	989	CCR4	CXCL12	994	CD79A	CD19	991	CD8A	FOXP3	981
CCL2	CCR5	994	CD8A	FOXP3	981	CCL3	CCL4	977	CCL4	ACKR2	978	CCL5	CXCL12	970	NCF2	CYBB	984	DUOXA1	DUOX1	989	CD28	VAV1	994	IL6	ERBB2	990	GCK	PDX1	981
CD28	LCK	994	STAT4	IL12RB1	981	ICAM3	ITGB2	977	CD14	TLR4	978	CD28	ITK	970	TLR2	LY96	983	LCK	CD3E	989	GZMB	IL2	993	PPY	SST	990	IL2RB	CD8A	980
CD28	GRAP2	994	GHRH	CRH	980	TYROBP	SIGLEC14	977	ICAM3	ITGAD	978	CCL21	CCR1	969	CCL5	CXCR3	983	IHH	PTHLH	989	IRF1	IRF8	993	CCL5	CXCL10	990	SELL	CD8A	980
TIMP2	MMP9	994	IL2RB	CD8A	980	TNNT3	ACTN2	977	CCL3	CCL4	977	ITGB2	CD14	969	PF4	CXCR3	983	CD8A	CD3G	989	IL1B	IL18	993	ICAM3	CD209	990	CD80	CD8A	980
IL7R	CRLF2	994	SELL	CD8A	980	IL6	IL1B	976	ICAM3	ITGB2	977	TRAT1	CD3E	969	CCL13	CCR2	982	CD22	CD19	989	CCR2	CCL11	993	CD80	CD86	990	CCR2	CCL5	980
MMP7	SPP1	994	CD80	CD8A	980	TYROBP	KLRD1	976	SCN2B	SCN5A	977	CD8A	CD247	968	SHH	FGF8	982	IL23A	IL12RB1	989	IRF1	CIITA	993	CD28	CD86	990	CCL5	CXCL9	980
CCR4	CXCL12	994	CCR2	CCL5	980	HPGDS	PTGDS	976	TYROBP	SIGLEC14	977	CCL4	CXCR3	968	NR0B2	GABRA4	981	CCL23	CCR1	988	PYY	NPY1R	993	DACH1	EYA1	990	ZAP70	PTPRC	979
DAB1	RELN	994	CCL5	CXCL9	980	CD8A	CD3D	975	MS4A2	FCER1A	977	FOXP3	HDAC9	968	CD69	CD8A	981	IL2RB	LCK	988	XCR1	XCL2	993	TRAT1	CD247	990	LCK	CD2	979
CD28	VAV1	994	GHRH	SST	979	CD22	CD79B	975	CXCL13	CXCR3	977	CCL21	CXCR5	966	SELPLG	SELE	981	IL7R	TSLP	988	CD244	CD48	993	RSPO1	LGR6	990	IL2	IFNG	978
RXFP1	RLN3	994	NPY	PMCH	979	SELP	ITGAM	975	TYROBP	KLRC2	977	CD4	PTPRC	966	CCL11	CXCR3	981	LCK	CD5	988	NOG	BMP5	993	HSD3B2	CYP17A1	990	CD4	LCK	978
MMP2	THBS1	993	ZAP70	PTPRC	979	CD22	CD79A	974	IL5RA	CSF2	976	CD48	CD2	966	NEUROG3	NKX2-2	981	FCER1G	FCER1A	988	CD79A	CD79B	993	TYMP	DPYD	990	CCL3	CCL4	977
IRF1	IRF8	993	LCK	CD2	979	CXCL6	CXCL11	974	HPGDS	PTGDS	976	BTK	TLR4	966	IL2RB	CD8A	980	CD74	CTSS	988	IL2	JAK3	993	SPI1	IRF4	990	ICAM3	ITGB2	977
CCR2	CCL11	993	IL2	IFNG	978	CXCL5	CXCL11	974	CCL21	CXCR3	976	FOXP3	IL2RA	966	SELL	CD8A	980	TYROBP	TREM2	988	IL2RG	JAK3	993	GPC3	IGF2	990	TYROBP	SIGLEC14	977
IRF1	CIITA	993	CD4	LCK	978	PPBP	CXCL11	974	IKZF1	GATA1	976	DNALI1	DNAI2	965	CD80	CD8A	980	ARHGDIG	RHOH	988	SYK	CD19	993	CD84	SH2D1A	990	CXCL13	CXCR3	977
LOX	FBLN5	993	CHGA	SCG3	977	RAMP1	CALCB	974	CD8A	CD3D	975	CD28	CD247	965	CCR2	CCL5	980	CD79B	CD19	988	C3	CFP	992	TBX21	IFNG	989	TYROBP	KLRC2	977
CD79A	CD79B	993	ICAM3	ITGB2	977	CXCL6	CXCL9	974	CD22	CD79B	975	TAC1	GCG	965	CCL11	CXCL10	980	CCL21	CXCL13	987	IL2	CSF2	992	CTSG	MMP1	989	TYROBP	KLRD1	976
C3	CFP	992	TYROBP	SIGLEC14	977	SFRP1	WNT2	973	SPI1	CEBPA	975	CD3D	CD3G	965	POMC	PENK	980	CCL2	CCR1	987	CCR5	CCL11	992	WNT3A	GPC3	989	CCL21	CXCR3	976
CCR5	CCL11	992	TYROBP	KLRD1	976	CCR7	CD8A	973	CD22	CD79A	974	TYROBP	CLEC5A	965	CCL5	CXCL9	980	CXCL3	CXCR2	987	IRF1	SOCS1	992	CD8A	CD3G	989	IKZF1	GATA1	976
TLR2	CD36	992	BIRC3	CD40LG	976	DCN	IGF1	973	OXT	CRH	974	KLRC4-KLRK1	TYROBP	964	HNF1A	PDX1	980	CCL17	CCR8	987	TBX21	GATA3	992	CD22	CD19	989	DDC	DBH	976
FGB	F2	992	CCL21	CXCR3	976	PPBP	CXCL10	973	CXCL6	CXCL11	974	CCR5	CXCL9	964	POMC	GCG	980	CD22	PTPRC	987	IL5RA	CSF2RB	992	ITGB2	ITGAM	989	CD8A	CD3D	975
IRF1	SOCS1	992	KCNA4	KCNH6	976	CMA1	MMP1	973	PPBP	CXCL11	974	CCL25	CXCL12	964	PNLIP	CEL	979	CP	TF	987	CCR5	CXCR4	992	KCNA5	KCNH2	988	BMP4	SOSTDC1	975
CTSG	SERPINB4	992	CD8A	CD3D	975	CYP7A1	HSD3B2	973	RAMP1	CALCB	974	SPI1	PTPRC	963	IL2	IFNG	978	PTPRC	ITGAM	987	CD8A	HLA-B	992	ICAM1	ITGAX	988	ZAP70	GRAP2	975
IL12RB2	STAT4	992	SOCS1	LCK	975	CD4	IL2RA	973	CXCL6	CXCL9	974	CXCL13	CXCL12	963	CD14	TLR4	978	ACTA2	MYOCD	987	CD244	SH2D1A	992	CCL23	CCR1	988	LTF	LYZ	974
CCR6	CCL20	992	ZAP70	GRAP2	975	CXCR5	CCL5	972	CD86	CD40	974	TNFRSF1B	LTA	963	CHGA	SCG3	977	TYROBP	CD300LB	987	GZMB	SRGN	991	LEP	ADIPOQ	988	NTS	KNG1	974
MYL2	MYLK	992	ZAP70	CD8A	974	CD247	CD2	972	NLRP3	P2RX7	974	STAP1	KIT	962	CCL3	CCL4	977	MMP2	LEF1	986	IL18R1	IL18	991	SDC1	MMP1	988	ZAP70	CD8A	974
CD8A	HLA-B	992	NOS1	RYR2	974	CCR2	CCL7	972	SELPLG	SELL	973	CD4	CD69	961	ICAM3	ITGB2	977	ERBB4	NRG3	986	IL2	CD8A	991	FCER1G	FCER1A	988	CYP2C9	UGT1A6	974
IL6	IL11	991	SELPLG	SELL	973	CD247	CD3G	972	PPBP	CXCL10	973	TBX21	CD8A	961	SERPINE1	F2	977	CTLA4	FOXP3	986	CD4	CCR5	991	TYROBP	TREM2	988	RAC2	ARHGAP9	974
CD4	CCR5	991	GZMB	CD8A	973	CCL5	CXCL5	971	PNOC	PENK	973	CCR2	CXCL10	961	TYROBP	SIGLEC14	977	DES	NEB	986	CTLA4	LCK	991	ACKR4	CCL25	988	SELPLG	SELL	973
CD8A	EOMES	991	CCR7	CD8A	973	CD8A	CD86	971	ANXA1	FPR2	973	CCR1	CXCL11	961	MS4A2	FCER1A	977	CCR7	CXCL13	985	SERPINE1	PLAUR	991	BAMBI	BMP7	988	GZMB	CD8A	973
CXCR1	CXCL5	991	EGFR	SHH	973	CCL17	CCR4	971	PIK3CG	IRS4	973	CD8A	CXCR3	961	CXCL13	CXCR3	977	GLI1	IHH	985	XCR1	XCL1	991	OTC	CPS1	988	CCR7	CD8A	973
CTLA4	LCK	991	CMA1	MMP1	973	FCER1G	FCGR3A	971	CD80	CD40	973	CD8A	IL2RA	961	TYROBP	KLRC2	977	CCL22	CCR4	985	IL7R	IL2RG	991	CD79B	CD19	988	SRGN	PLG	973
IRF1	STAT4	991	PNOC	PENK	973	CCL21	CCL25	971	CCL19	CXCR3	973	CTLA4	PTPN22	961	CCL21	CXCR3	976	CCL5	CCR4	985	LCK	DAPP1	991	AMDHD1	UROC1	988	CCL19	CXCR3	973
APOE	APOA2	991	PIK3CG	IRS4	973	ESR1	IGF1	970	BIRC3	TLR4	973	IL2RB	GZMB	960	CD8A	CD3D	975	CD3D	CD247	985	CD79A	CD19	991	ACTN2	LDB3	988	CD4	IL2RA	973
IL7R	IL2RG	991	CCL19	CXCR3	973	CCR5	CXCL10	970	CD4	IL2RA	973	APOE	LIPC	960	FGF10	SHH	974	CCR2	CCL8	985	GRIA4	CACNG2	990	APOC3	APOA1	987	CXCR5	CCL5	972
CD79A	CD19	991	CD4	IL2RA	973	CD226	ITGAL	970	CXCR5	CCL5	972	CCR5	CXCL11	960	PF4	CXCL10	974	CXCL13	CCL19	984	CCL5	CXCL10	990	CCL21	CXCL13	987	CD247	CD2	972
IRF1	ICAM1	990	NPY	CRH	972	CD28	ITK	970	CMA1	REN	971	CD8A	ITGAL	960	PF4	CXCL11	974	NCF2	CYBB	984	ICAM3	CD209	990	CCL17	CCR8	987	CCR2	CCL7	972
SERPINE1	KNG1	990	CXCR5	CCL5	972	BMPR1B	GDF6	969	CD8A	CD86	971	CCR5	CCL7	960	PF4	CXCL9	974	CD79A	JCHAIN	984	UTS2	UTS2R	990	CD22	PTPRC	987	CD247	CD3G	972
SERPING1	C1R	990	CD247	CD2	972	CCL21	CCR1	969	FCER1G	FCGR3A	971	CXCL10	CXCL12	960	RAC2	ARHGAP9	974	CD4	CD38	983	CD80	CD86	990	CCR1	CCL7	987	GCK	NEUROD1	971
GRIA4	CACNG2	990	CCR2	CCL7	972	ITGB2	CD14	969	FXYD2	ATP1A4	971	SELP	ITGB2	959	SELPLG	SELL	973	EFNB1	LCK	983	CD28	CD86	990	QRFP	QRFPR	987	CD8A	CD86	971
TLR2	CD14	990	CD247	CD3G	972	CXCL5	CXCL10	969	TNNC2	MYH8	971	SIGLEC1	SPN	959	GZMB	CD8A	973	CD79A	PIGR	983	C3	C5AR1	990	MYL9	MYH11	987	CCL17	CCR4	971
CCL5	CXCL10	990	NTS	TRH	971	TRAT1	CD3E	969	ANOS1	FGFR1	971	CCR1	CCL8	959	CCR7	CD8A	973	TNNI3	TPM2	983	BTK	PLCG2	990	SST	GCG	987	FCER1G	FCGR3A	971
ICAM3	CD209	990	CD8A	CD86	971	CD8A	CD247	968	ALDH1A1	ADH1C	970	GSTA3	GSTM5	958	CCL19	CXCR3	973	CCL5	CXCR3	983	TRAT1	CD247	990	NLRP3	CASP1	987	CCR5	CXCL10	970
KNG1	TAC1	990	CCL17	CCR4	971	VSTM1	HSD3B2	968	MMP7	CD44	970	GZMA	PRF1	958	PENK	OPRM1	973	ALB	TF	983	CD84	SH2D1B	990	IL12B	IL12RB1	987	CD226	ITGAL	970
UTS2	UTS2R	990	FCER1G	FCGR3A	971	CACNG2	CACNA1B	968	CD28	ITK	970	RSPO2	RSPO1	958	CD247	CD2	972	IL23R	IL12RB1	983	GPC3	IGF2	990	PTPRC	ITGAM	987	CD28	ITK	970
CD80	CD86	990	SRGN	ALB	970	LHCGR	CGA	967	VCAM1	ITGAD	970	SELPLG	SPN	958	CCR2	CCL7	972	TNNC2	TNNT1	983	CD8A	VAV1	990	MYL9	MYLK3	987	ITGB2	CD14	969
CD28	CD86	990	CCR5	CXCL10	970	CCL17	CCR7	966	PRKAR2B	ADCY8	969	CCL4	CCR2	957	CD247	CD3G	972	LTA	LTB	983	DCC	UNC5C	990	ACTA2	MYOCD	987	CD38	LCK	969
DACH1	EYA1	990	CD28	ITK	970	CCL21	CXCR5	966	ITGB2	CD14	969	CCR2	CCR5	957	POMC	GAL	971	CCL13	CCR2	982	CD84	SH2D1A	990	TYROBP	CD300LB	987	DOK2	LCK	969
FGF8	OTX2	990	CCL21	CCR1	969	CD4	PTPRC	966	TRAT1	CD3E	969	LCP2	CD8A	956	CD8A	CD86	971	SCNN1G	SCNN1B	982	TBX21	IFNG	989	IKZF1	SYPL2	986	CXCL10	CCL20	969
C3	C5AR1	990	ITGB2	CD14	969	CD48	CD2	966	IL7	IL2RA	969	CCL21	CCR5	956	CCL17	CCR4	971	CD69	CD8A	981	IRF8	CIITA	989	APOC3	APOA2	986	TRAT1	CD3E	969
VEGFC	NRP2	990	CD38	LCK	969	FOXP3	IL2RA	966	OXT	AVPR1A	968	CCL21	CXCL11	956	FCER1G	FCGR3A	971	CD4	FOXP3	981	EBI3	IL27	989	CCR7	CXCL13	985	MYOG	PAX7	969
TYMP	DPYD	990	DOK2	LCK	969	CYP7A1	NR1H4	966	VCAM1	ITGB2	968	CCL5	CXCL11	956	CCR5	CXCL10	970	CD8A	FOXP3	981	LCK	CD3E	989	ESR1	PGR	985	NPSR1	CASR	969
SPI1	IRF4	990	TRAT1	CD3E	969	SLC32A1	GAD2	965	SSTR5	DRD2	968	CD8A	CD28	956	CCL21	CCR1	969	NRG2	NRG4	981	LCK	SH2D2A	989	CCL22	CCR4	985	CD8A	CD247	968
IL5	CSF2RB	990	MUC7	MUC17	968	ESR1	POU4F2	965	HAO2	HOGA1	968	CD4	CD2	956	ITGB2	CD14	969	MSX2	BMP4	980	ITGB2	ICAM2	989	CCL5	CCR4	985	CCL4	CXCR3	968
IL12RB2	IL12RB1	990	VCAM1	ITGB2	968	DCN	ERBB4	965	CCL4	CXCR3	968	CD5	CD2	956	CXCL10	CCL20	969	IL1RN	IL1A	980	IL7R	JAK3	989	IL2	STAT4	985	PLG	SERPINA1	967
CD8A	VAV1	990	CD8A	CD247	968	CD28	CD247	965	CATSPER1	KCNU1	968	PLA2G7	PLA2G2A	956	TRAT1	CD3E	969	IL2RB	CD8A	980	SOCS1	JAK3	989	CD3D	CD247	985	CCL17	CCR7	966
IGF1	IGFALS	990	CCL4	CXCR3	968	CD3D	CD3G	965	CCL3	ACKR2	967	CXCR3	CCL25	956	WIF1	SHH	968	SELL	CD8A	980	CD8A	CD3G	989	CCR2	CCL8	985	TYROBP	ZAP70	966
C4BPA	C4B	990	CCL17	CCR7	966	TYROBP	CLEC5A	965	ITGB7	VCAM1	967	CXCL9	CXCL12	956	HNF1A	ONECUT1	968	CCR2	CCL5	980	GATA3	IL10	989	ITGB2	ITGAD	985	CCL21	CXCR5	966
CD84	SH2D1A	990	TYROBP	ZAP70	966	CCR1	CCL19	964	CD8A	HLA-G	967	POU3F2	PAX3	956	VCAM1	ITGB2	968	FBN2	MFAP5	980	ITGB2	ITGAM	989	IGLL1	VPREB1	985	CD3D	CD8B	966
TBX21	IFNG	989	CCL21	CXCR5	966	POMC	HTR7	964	FCGR2A	HCK	967	CXCL13	CXCL10	955	POMC	HTR1A	968	IHH	GLI2	980	TNNC1	TNNI2	988	HP	CD163	985	CD4	PTPRC	966
IRF8	CIITA	989	CD3D	CD8B	966	CCR5	CXCL9	964	CCL21	CXCR5	966	CCR1	CXCL10	955	NPY5R	PYY	968	CCL5	CXCL9	980	IRF1	VCAM1	988	SPI1	FLT3	984	CD48	CD2	966
EBI3	IL27	989	CD4	PTPRC	966	MGAT4C	MGAT5B	964	CD4	PTPRC	966	SLA2	CD247	955	CD8A	CD247	968	NRG3	NRG4	980	CCL23	CCR1	988	TREM1	TYROBP	984	FOXP3	IL2RA	966
LCK	CD3E	989	CD48	CD2	966	SIRPG	ERBB4	963	CD48	CD2	966	CD27	CD40LG	955	CCL4	CXCR3	968	GATM	GAMT	980	LEP	ADIPOQ	988	CXCL13	CCL19	984	NKX2-1	SFTPB	966
IRF1	IFIT3	989	FOXP3	IL2RA	966	SPI1	PTPRC	963	BTK	TLR4	966	PIK3CG	FGR	955	SRGN	PF4	967	MYH6	MYBPC3	980	IL2	SOCS1	988	NEUROD1	MAFA	984	GRIN2B	GRM5	965
HBEGF	MMP9	989	DEFB1	CCR6	965	SIGLEC14	MDGA2	963	FOXP3	IL2RA	966	CXCR6	CXCL12	955	FGF4	SHH	967	CR1	C4A	980	IL2RB	LCK	988	CD79A	JCHAIN	984	CD28	CD247	965
CD8A	CD3G	989	CD28	CD247	965	CCL2	IL6	962	ACKR2	CCL5	965	MASP1	FCN1	955	F2	PLAU	967	BMP4	WNT1	979	LCK	CD5	988	CD4	CD38	983	CD3D	CD3G	965
CD22	CD19	989	PRKCB	CARD11	965	CD79A	BLK	962	GRIN2B	GRM5	965	CCL13	CCR5	954	FCGR2A	HCK	967	ZAP70	PTPRC	979	TYROBP	TREM2	988	APOA5	APOC3	983	OTX2	LMX1B	964
ITGB2	ITGAM	989	CD3D	CD3G	965	CCL2	IL1B	962	AGXT	GLDC	965	CD28	CD2	954	CCL17	CCR7	966	LCK	CD2	979	ALOX5	ALOX5AP	988	KCNH2	KCNA4	983	CCL5	CCL20	964
ICAM1	ITGAX	988	KLRK1	TYROBP	964	IL6	ADIPOQ	962	CD3D	CD3G	965	CCR1	CCL25	954	ASCL1	SHH	966	GLI1	PTCH2	979	SYK	CD79B	988	KCNH2	KCNA3	983	CCL19	CCL20	964
IRF1	VCAM1	988	CCR1	CCL19	964	SLN	PLN	962	TYROBP	CLEC5A	965	CXCL11	CCL25	954	CCL11	F2	966	GNGT1	PDE6G	978	PLCG2	DAPP1	988	CYSLTR2	CYSLTR1	983	CCR5	CXCL9	964
CCL23	CCR1	988	CCR5	CXCL9	964	CCK	PYY	962	KLRC4-KLRK1	TYROBP	964	SPI1	ITGAM	954	CD48	CD2	966	CD4	LCK	978	CD79B	CD19	988	CCL5	CXCR3	983	PLG	IGF2	964
ASCL1	NEUROG2	988	GSTM5	GSTA2	964	MMP2	THBS2	962	EREG	NRG4	964	CCL13	CXCR3	952	MMP10	MMP9	966	TNNI2	MYH6	978	CXCL12	VAV1	988	ITGB2	ITGA8	983	GHRH	ADCYAP1	964
IL2RB	LCK	988	KCNA3	KCNH6	964	CCL19	CCL25	962	MSX2	WNT7A	963	LCP2	TYROBP	951	BTK	TLR4	966	FGF21	KLB	977	CCL21	CXCL13	987	KCNH2	KCNA1	983	KNG1	ITGB2	963
LCK	CD5	988	NPY	PENK	963	BLK	CD79B	962	EDAR	EDARADD	963	CCL21	CXCL10	951	DPYD	CPS1	966	F13A1	FGA	977	CCL2	CCR1	987	CCR7	CCL25	983	CCL20	CXCL9	963
FCER1G	FCER1A	988	IL2RB	SOCS1	963	MUC16	MUC2	962	SPI1	PTPRC	963	CCL5	CCR8	951	CD3D	CD3G	965	EREG	ERBB4	977	MMP9	PLAU	987	LTA	LTB	983	SPI1	PTPRC	963
TYROBP	TREM2	988	SPI1	PTPRC	963	MEOX1	PAX1	962	ESR1	POU4F1	963	CD4	CD5	951	TYROBP	CLEC5A	965	ALB	SERPINA1	977	CCR1	CCL7	987	CCL13	CCR2	982	TNFRSF1B	LTA	963
CHAT	SLC18A3	988	LCK	JAK3	963	CCL17	CCL2	961	ADCY8	PDE10A	963	CCL21	CXCL9	951	KLRK1	TYROBP	964	CCR7	AGT	977	IL12B	IL12RB1	987	MYL9	PPP1R12B	982	LCK	PTPN22	963
CD79B	CD19	988	TNFRSF1B	LTA	963	CD4	CD69	961	SIGLEC14	MDGA2	963	CXCL13	CCL25	951	CCR1	CCL19	964	CXCL13	CXCR3	977	PTPRC	ITGAM	987	NKX2-5	FOXH1	982	SIGLEC14	MDGA2	963
CXCL12	VAV1	988	CD79A	BLK	962	MMP2	IL1B	961	CD79A	BLK	962	CD4	HLA-DRB1	950	POMC	HTR7	964	TYROBP	KLRC2	977	TYROBP	NCR2	987	CD69	CD8A	981	FGF4	BMP4	962
C3	ITGAX	987	CCL2	IL1B	962	TBX21	CD8A	961	CRHBP	CRH	962	CD8A	IL2RG	950	CCL5	CCL20	964	TNNI2	MYH8	977	TYROBP	CD300LB	987	SST	GAST	981	CD79A	BLK	962
CCL21	CXCL13	987	GHRH	TRH	962	CCL5	CXCR1	961	ESR1	PRL	962	CXCR3	CCL7	950	CCL19	CCL20	964	GLI2	PTCH2	976	GZMB	PRF1	986	STAT4	IL12RB1	981	BMP4	FGF3	962
CCL2	CCR1	987	SST	PENK	962	CCL22	CCL11	961	ITGB7	FLNA	962	CXCR5	CXCL12	950	CCR5	CXCL9	964	CCL21	CXCR3	976	CTLA4	FOXP3	986	ACKR4	CCL21	980	IL17A	FOXP3	962
CD22	PTPRC	987	BLK	CD79B	962	CCR2	CXCL10	961	CD40	TLR4	962	CCL5	CXCR6	949	NEUROG3	NKX6-2	964	CD8A	CD3D	975	PNMT	DBH	986	IL2RB	CD8A	980	CCR2	CXCL10	961
MMP9	PLAU	987	STAT4	JAK3	962	CCR1	CXCL11	961	BLK	CD79B	962	IFNG	STAT4	949	COL9A3	COL2A1	964	ERBB4	SHC3	975	SPI1	IRF1	985	SELL	CD8A	980	CCR7	CCL20	961
CD8A	HLA-A	987	CCL17	CCL2	961	SST	PYY	961	ADCY8	PDE6B	962	CD4	CD247	949	CCL20	CXCL9	963	CD22	CD79B	975	IFNG	IRF1	985	CD80	CD8A	980	CD8A	CXCR3	961
CCR1	CCL7	987	CD4	CD69	961	IL7R	FOXP3	961	FLT3	CEBPA	962	CD247	FCGR3A	949	SPI1	PTPRC	963	TNNI3	MYBPC3	975	CCR7	CXCL13	985	CCR2	CCL5	980	IL7R	FOXP3	961
MYL9	MYH11	987	GHRH	GHSR	961	CD8A	IL2RA	961	MUC13	MUC12	962	PDX1	GCG	949	F2	F11	963	SELP	ITGAM	975	CCL22	CCR4	985	ACKR4	CCL19	980	CD8A	IL2RA	961
GLP2R	GCG	987	TBX21	CD8A	961	SELL	ITGAM	961	CD4	CD69	961	CXCL13	CXCL9	948	CCL2	IL1B	962	CD22	CD79A	974	CCL5	CCR4	985	GAST	CCKBR	980	LCK	ITK	961
NLRP3	CASP1	987	CCL2	VCAM1	961	POMC	CRHR1	961	TBX21	CD8A	961	CCR2	CXCL9	948	SCTR	GCG	962	ZAP70	CD8A	974	CD3D	CD247	985	CCL5	CXCL9	980	SELL	ITGAM	961
IL12B	IL12RB1	987	CCR2	CXCL10	961	APOE	LIPC	960	CCL5	CXCR1	961	CCR1	CXCL9	948	GSX2	SP8	962	CYP2C9	UGT1A6	974	VSTM1	HSD3B1	985	DNM1	SH3GL2	980	CTLA4	PTPN22	961
PTPRC	ITGAM	987	CCR1	CXCL11	961	CCR5	CXCL11	960	CRH	HTR7	961	STAT4	IL2RA	948	CCL17	CCL2	961	UGT1A1	CYP2B6	974	CCR2	CCL8	985	GATA4	BMP7	980	IL2RB	GZMB	960
MYL9	MYLK3	987	CD8A	CXCR3	961	CXCR5	CCL19	960	CD8A	CXCR3	961	CCR5	CCL25	948	TBX21	CD8A	961	NOS1	RYR2	974	RHOH	VAV1	985	RASGRP2	CPS1	980	SGCG	SGCA	960
ACTA2	MYOCD	987	IL7R	FOXP3	961	CD8A	ITGAL	960	IL7R	FOXP3	961	GRIN2A	RELN	948	CCL2	VCAM1	961	RAC2	ARHGAP9	974	ITGB2	ITGAD	985	SFRP1	WNT3A	979	PPY	GAL	960
TYROBP	NCR2	987	CD8A	IL2RA	961	CCR5	CCL7	960	OXT	EDN1	961	CD4	CD3G	948	CCL22	CCL11	961	SELPLG	SELL	973	HP	CD163	985	ZAP70	PTPRC	979	CD38	CD8A	960
TYROBP	CD300LB	987	LCK	ITK	961	IL12B	IL1B	959	REN	EDN1	961	CD14	ITGAM	948	CCR2	CXCL10	961	GZMB	CD8A	973	SPI1	FLT3	984	IL2	IFNG	978	CCR5	CXCL11	960
DCN	MMP2	986	IL2RB	GZMB	960	SELP	ITGB2	959	CD8A	IL2RA	961	CCL21	CCL5	947	CCR1	CXCL11	961	CCR7	CD8A	973	TREM1	TYROBP	984	C1R	C1QB	978	CXCR5	CCL19	960
DCN	VCAN	986	CMA1	ACE2	960	DPYSL5	DPYSL4	959	FLG	FGFR1	961	CXCL13	CCL5	947	CCR7	CCL20	961	MYH6	TPM2	973	SLC11A1	IRF8	984	GATA4	BMP5	978	CD8A	ITGAL	960
COL8A1	COL8A2	986	CD38	CD8A	960	CYP3A4	FMO1	959	VCAM1	CD44	961	CXCL13	CXCL11	947	CD8A	CXCR3	961	CCL19	CXCR3	973	CXCL13	CCL19	984	ACTG2	MYH11	978	CCR5	CCL7	960
AGXT	HAO2	986	IL1B	CSF2	960	APOE	HP	959	PDE6H	PDE6B	961	IL9R	IL2RG	947	CD8A	IL2RA	961	C5	C8B	973	LIN28A	SOX2	984	ICAM3	ITGAD	978	MEPE	PHEX	960
TAC3	TAC1	986	CCR5	CXCL11	960	CHRNB2	CHRNA4	959	SELL	ITGAM	961	GHRH	GCGR	947	SELL	ITGAM	961	CYP2C9	UGT1A1	972	LCP2	PLCG2	984	CHGA	SCG3	977	RGS1	GNAT3	960
CTLA4	FOXP3	986	CXCR5	CCL19	960	CCR1	CCL8	959	CTLA4	PTPN22	961	DPP4	GCG	947	CTLA4	PTPN22	961	IL1RN	IL1R2	972	PLCG2	SYK	984	CCL3	CCL4	977	RGS18	GNAT3	960
IHH	BOC	986	CSF1R	SOCS1	960	MMP9	ITGAM	959	NFATC2	EGR4	961	CCL4	CXCR5	946	IL2RB	GZMB	960	CD247	CD2	972	CD3E	SYK	984	ICAM3	ITGB2	977	PLIN1	CIDEC	960
SPI1	IRF1	985	CCR5	CCL7	960	CD180	LY96	958	IL1B	CSF2	960	IL2RB	PRF1	946	CD38	CD8A	960	CD247	CD3G	972	FGR	SYK	984	APOA1	APOL1	977	KCNH5	KCNA3	959
IFNG	IRF1	985	IL12B	IL1B	959	RSPO2	RSPO1	958	CXCR5	CCL19	960	CHRM1	RGS18	946	IL1B	CSF2	960	MYH7	MYBPC3	972	NCF2	CYBB	984	RARA	ZBTB16	977	MMP9	ITGAM	959
CCL22	CCR4	985	LCP2	TXK	959	CYP7B1	HSD3B2	958	CSF2	CD40	960	FCGR2A	ITGAM	946	CCR5	CXCL11	960	CCL5	CXCL5	971	CCL13	CCR3	984	TYROBP	SIGLEC14	977	SLA2	ZAP70	958
CCL5	CCR4	985	SPI1	GFI1	959	THBS2	MMP9	958	AKR1D1	HSD11B1	959	CXCR5	CXCL10	945	CD8A	ITGAL	960	UGT1A6	CYP2B6	971	CCL7	CCR3	984	TNNT3	ACTN2	977	CD180	LY96	958
CCR2	CCL8	985	EGFR	PRKCB	959	CCL4	CCR2	957	DNAI1	DNAI2	959	WNT1	OTX2	945	CCR5	CCL7	960	CCL17	CCR4	971	CD79A	JCHAIN	984	MS4A2	FCER1A	977	GZMA	PRF1	958
RHOH	VAV1	985	SIGLEC1	SPN	959	CCR2	CCR5	957	UGT2B7	CYP1A2	959	CXCL9	CCL25	945	CHRNB2	CHRNA4	959	TACR3	KISS1	971	CD4	CD38	983	CXCL13	CXCR3	977	GRAP2	CD247	958
ITGB2	ITGAD	985	CHRNB2	CHRNA4	959	LHCGR	TSHR	957	RSPO4	RSPO1	959	SPI1	LYZ	944	CCR1	CCL8	959	TPM2	MYH8	971	CD79A	PIGR	983	ADAM28	ITGA4	977	CCL4	CCR2	957
WNT7A	SFRP4	985	CCR1	CCL8	959	CCL22	CCL2	956	SIGLEC1	SPN	959	CXCR6	CXCL10	944	MMP9	ITGAM	959	TNNC2	MYH8	971	CYSLTR2	CYSLTR1	983	KLRB1	CLEC2D	977	CCR2	CCR5	957
MYL2	MYLK3	985	SLA2	ZAP70	958	LCP2	CD8A	956	SHC4	NTRK3	959	CXCL10	CCR8	944	CD180	LY96	958	AIM2	CASP1	971	CCL5	CXCR3	983	CALML5	TGM3	977	ABI3	ABI3BP	957
SPI1	FLT3	984	BLK	EGFR	958	CCL21	CCR5	956	SCML2	COMMD3-BMI1	959	TAC1	CCKBR	944	GZMA	PRF1	958	CCR5	CXCL10	970	PF4	CXCR3	983	IL6	IL1B	976	FGF4	MYOG	956
SLC11A1	IRF8	984	GZMA	PRF1	958	CCR7	CXCL11	956	DOCK2	VAV1	959	LCP2	CD247	944	SELL	SELE	958	CD226	ITGAL	970	CD2	SYK	983	IL5RA	CSF2	976	CD4	ZAP70	956
F2RL2	F2	984	SELPLG	SPN	958	CCL21	CXCL11	956	GZMA	PRF1	958	CXCR6	CXCL9	944	GRAP2	CD247	958	MYH6	TNNC2	970	ITGB2	ITGA8	983	GNAT1	PDE6G	976	LCP2	CD8A	956
CXCL13	CCL19	984	GRAP2	CD247	958	CCL5	CXCL11	956	SELPLG	SPN	958	CD247	PTPRC	944	THBS2	MMP9	958	CD28	ITK	970	CCR7	CCL25	983	BIRC3	CD40LG	976	CCL21	CCR5	956
NCF2	CYBB	984	ALDH3A1	ADH7	958	CCR5	CCL19	956	SGCG	SSPN	957	CIITA	IRF4	944	MATN4	MATN1	958	CEACAM6	CEACAM8	970	CCL4	CCR3	983	CCL21	CXCR3	976	CCR7	CXCL11	956
KLRD1	KLRC2	984	CCL4	CCR2	957	CXCL11	CCL19	956	TNC	MMP3	957	CCL3	CXCR5	943	CCL4	CCR2	957	CCL21	CCR1	969	IL12A	IL12RB1	983	CHRD	BMP7	976	CCL21	CXCL11	956
CD79A	JCHAIN	984	CCR2	CCR5	957	FABP4	ADIPOQ	956	CYP3A5	UGT2B7	957	CD4	CD3D	943	CCR2	CCR5	957	CXCL5	CXCL10	969	LTA	LTB	983	GAST	GCG	976	CCL5	CXCL11	956
CD4	CD38	983	EGFR	FGR	957	CD8A	CD28	956	ABCB11	NR1I2	957	CCL4	CCR8	943	GNA15	CXCR2	957	F13A1	FGG	969	FPR2	CAMP	983	KCNA4	KCNH6	976	CCR5	CCL19	956
BDKRB1	KNG1	983	CD4	ZAP70	956	CD4	CD2	956	RSPO1	RSPO3	957	CD79A	CD40LG	943	TCAP	MYH6	957	CD38	LCK	969	IFNG	IL18R1	982	CD8A	CD3D	975	CXCL11	CCL19	956
TLR2	LY96	983	LCP2	CD8A	956	KCNA4	KCNA3	956	AMHR2	SMAD9	957	S100A8	TLR4	943	NR0B2	RXRG	957	DOK2	LCK	969	IL18BP	IL18	982	WNT3A	AXIN2	975	CD8A	CD28	956
CYSLTR2	CYSLTR1	983	CCL21	CCR5	956	TNFRSF18	IL2RA	956	LCP2	CD8A	956	GZMB	FOXP3	943	CCL22	CCL2	956	CXCL10	CCL20	969	CCL13	CCR2	982	UGT1A1	CYP3A4	975	IL2	CD247	956
CCL5	CXCR3	983	CCR7	CXCL11	956	CCK	AVP	956	CCL21	CXCL11	956	CD40LG	ITGAM	943	LCP2	CD8A	956	TRAT1	CD3E	969	C3	C3AR1	982	APOA1	HP	975	CD4	CD2	956
SOD2	SOD3	983	CCL21	CXCL11	956	KCNA4	KCNA1	956	CCL5	CXCL11	956	CCL3	CCR2	942	CCL21	CCR5	956	BMP4	BMP5	969	WNT1	LEP	982	KCNH2	KCNQ2	975	CD5	CD2	956
MAPT	CAMK2A	983	CCL5	CXCL11	956	KCNA3	KCNA1	956	CXCL11	CCL19	956	CD8A	CD3E	942	SIX3	SHH	956	IRX4	NKX2-5	968	SPI1	ARG1	982	CD22	CD79B	975	KCNH5	KCNQ3	956
LTA	LTB	983	CCR5	CCL19	956	EGR2	POU3F1	956	CXCR1	CXCR2	956	CCL5	CCL25	942	CCR7	CXCL11	956	CCL21	CCR9	968	CXCR1	CXCL2	982	SELP	ITGAM	975	CXCL13	CXCL10	955
TIMP2	MMP10	982	CXCL11	CCL19	956	TAS2R50	CYP7A1	955	CD8A	CD28	956	CXCL10	CCL25	942	CCL21	CXCL11	956	ACTG2	TPM2	968	IL18RAP	IL18	981	CD22	CD79A	974	NTS	CCKBR	955
CCL13	CCR2	982	CD8A	CD28	956	CXCL13	CXCL10	955	GNRH2	KISS1	956	KIT	CXCL12	942	CCL5	CXCL11	956	CD8A	CD247	968	CD69	CD8A	981	OSM	EPOR	974	SLA2	CD247	955
CXCR1	CXCL3	982	IL2	CD247	956	CCR1	CXCL10	955	NPFFR1	KISS1	956	GUCA1A	CNGB1	941	CCR5	CCL19	956	HAO2	HOGA1	968	NPY	LEP	981	LTF	LYZ	974	CD27	CD40LG	955
C3	C3AR1	982	CD4	CD2	956	CCL2	MMP1	955	CD4	CD2	956	FABP6	NR1H4	941	CXCL11	CCL19	956	TNNI3	MYH8	968	CCL11	CXCR3	981	ZAP70	CD8A	974	PIK3CG	FGR	955
F2	F3	982	CD5	CD2	956	POMC	PYY	955	CD5	CD2	956	CCL21	CCR2	939	ONECUT1	HNF4A	956	CCL3	ACKR2	967	CARD9	SYK	981	FGF10	SHH	974	ZAP70	PTPN22	955
SPI1	ARG1	982	KCNA4	KCNA3	956	PIK3CG	FGR	955	MUC21	MUC12	956	FCN3	MASP1	939	FABP4	ADIPOQ	956	CXCL3	CXCL10	967	CD4	FOXP3	981	PPBP	CXCL11	974	CCL17	CCL4	954
CXCR1	CXCL2	982	KCNQ2	KCNH6	956	MASP1	FCN1	955	CYP2A6	UGT2B7	955	SIM1	POU3F2	939	POMC	NPY1R	956	CYP2B6	UGT1A10	967	CD8A	FOXP3	981	MADCAM1	ITGA4	974	KNG1	GAL	954
MUC4	MUC5B	982	CCR1	CXCL10	955	CCL17	CCL4	954	CXCL13	CXCL10	955	IFNG	IL12RB1	939	IL2	CD247	956	FCGR2A	HCK	967	CCR7	CXCL12	981	MUC17	MUC16	974	CCL13	CCR5	954
CD69	CD8A	981	CCL2	MMP1	955	CCL13	CCR5	954	HOXB4	PTPRC	955	PIP	AZGP1	939	CD5	CD2	956	CCL17	CCR7	966	CCL19	CXCL12	981	BSN	UNC13A	974	LYZ	FGA	954
UGT1A1	CYP1A2	981	NTS	CCKBR	955	CCL5	PPBP	954	PIK3CG	FGR	955	IFNG	CD80	938	CCKAR	GCG	956	TYROBP	ZAP70	966	CXCR3	CXCL12	981	SELPLG	SELL	973	KCNG3	KCNH5	954
IFIT3	IFIT2	981	SLA2	CD247	955	CXCR1	CXCL10	954	SPN	CD44	955	CCL21	CCR6	938	KCNC1	KCNC2	956	IL23A	IL23R	966	TNNT2	MYBPC3	981	IL6	ICAM1	973	CXCL11	CCL20	954
CCL11	CXCR3	981	CD27	CD40LG	955	CD28	CD2	954	SCGB3A2	MARCO	955	CCKBR	GCG	938	FGG	ITGAM	956	CD3D	CD8B	966	IL2RB	CD8A	980	GZMB	CD8A	973	SERPINB4	CTSS	954
CD4	FOXP3	981	PIK3CG	FGR	955	POMC	CNR1	954	CCL17	CCL4	954	TBX21	IL12RB1	938	CXCL13	CXCL10	955	CD4	PTPRC	966	SELL	CD8A	980	CCR7	CD8A	973	CD28	CD2	954
CD8A	FOXP3	981	IL2	CD69	954	CCR1	CCL25	954	CCL5	PPBP	954	HSD11B1	CYP11B1	937	CCR1	CXCL10	955	CD48	CD2	966	CD80	CD8A	980	PPBP	CXCL10	973	MUC13	MUC2	954
UGT1A1	CYP1A1	981	CCL17	CCL4	954	CXCL11	CCL25	954	CXCR1	CXCL10	954	CD8A	PDCD1	937	POMC	PYY	955	CYP2B6	UGT1A7	966	CCR2	CCL5	980	CMA1	MMP1	973	SPI1	ITGAM	954
CCL19	CXCL12	981	CCL13	CCR5	954	SPI1	ITGAM	954	CXCL11	CXCR2	954	TNNT3	MYBPC2	937	SLA2	CD247	955	SHH	GPC5	966	CCL11	CXCL10	980	PNOC	PENK	973	CCL19	CCRL2	954
CXCR3	CXCL12	981	LYZ	FGA	954	DCN	DPT	953	CXCR5	CCL28	954	FCER1G	FCGR2B	937	IL2	CD69	954	NRG1	NRG4	966	NPY	NPY5R	980	ANXA1	FPR2	973	CALCA	ADCYAP1	953
PTGIS	TBXAS1	981	SERPINB4	CTSS	954	IFNG	IL12B	952	CD28	CD2	954	CD4	CD3E	937	CCL17	CCL4	954	ACKR2	CCL5	965	CCL5	CXCL9	980	IL22	IL17A	973	CCL13	CXCR3	952
STAT4	IL12RB1	981	CD28	CD2	954	IL12B	IL6	952	OXT	PTGFR	954	CD4	CXCR3	937	CCL13	CCR5	954	ACTA2	TPM2	965	SLAMF1	SH2D1B	980	PIK3CG	IRS4	973	LCK	FYB1	952
PDYN	NPY	980	IFNG	IL12B	952	ACTN2	CTNNA3	952	CALCB	ADCYAP1	954	TBX21	CXCR3	937	LYZ	FGA	954	CD28	CD247	965	CCL21	CXCL12	980	CCL19	CXCR3	973	CCR7	CCL4	951
IL2RB	CD8A	980	CCL13	CXCR3	952	NEUROD1	NKX2-2	952	FCER1A	VAV1	954	SELPLG	ITGAM	937	CXCL11	CXCR2	954	PRKCB	CARD11	965	CCR5	CXCL12	980	KREMEN2	DKK1	973	LCP2	TYROBP	951
CD80	CD8A	980	LCK	FYB1	952	APOB	OLR1	952	SPI1	ITGAM	954	CD226	ITGB2	936	FGF8	NKX2-1	954	CD3D	CD3G	965	CXCL10	CCR3	980	CD4	IL2RA	973	RAC2	ARHGAP15	951
CCR2	CCL5	980	CCR7	CCL4	951	CCR7	CCL4	951	FOSL1	IVL	953	OASL	GBP1	936	CXCL11	CCL20	954	KLRC4-KLRK1	TYROBP	964	WIF1	WNT1	979	BSN	RIMS1	973	CCR7	CXCL10	951
CCL11	CXCL10	980	LCP2	TYROBP	951	LCP2	TYROBP	951	CBX2	COMMD3-BMI1	953	PTGIS	PTGDS	936	SERPINB4	CTSS	954	IL10RA	IL22RA1	964	NPY	PMCH	979	KCNH2	KCNC1	972	CCL21	CXCL10	951
F13A1	F2	980	CCR7	CXCL10	951	POMC	PNOC	951	ADCY8	PDE1C	953	LY86	TLR4	936	HTR7	GCG	954	CCL2	ACKR2	964	MYL2	TNNT2	979	CXCR5	CCL5	972	CCL5	CCR8	951
NPY	NPY5R	980	CCL21	CXCL10	951	MMP2	IGF1	951	CALCA	ADCYAP1	953	CXCL13	CCR5	935	SPI1	ITGAM	954	CCR1	CCL19	964	ZAP70	PTPRC	979	GHR	IGF1	972	CD4	CD5	951
CCL5	CXCL9	980	CCL5	CCR8	951	CCR7	CXCL10	951	ADCY10	PDE10A	953	SULT1E1	UGT2B7	935	CCL19	CCRL2	954	GRP	CCKBR	964	LCK	CD2	979	CYP2C9	UGT1A1	972	KCNH5	KCNQ2	951
CCL21	CXCL12	980	CD4	CD5	951	CCL21	CXCL10	951	GSTA1	CYP1A2	952	LCP2	CD3E	935	SHH	NKX2-2	953	DPYSL5	DPYSL3	964	IL2	IFNG	978	ESR1	CAV1	972	CCL21	CXCL9	951
CCR5	CXCL12	980	CCL21	CXCL9	951	CCL5	CCR8	951	CCL13	CXCR3	952	GPR65	RGS18	935	CCL13	CXCR3	952	CYP2B6	UGT1A9	964	TAC3	TACR1	978	CD247	CD2	972	CCL19	CXCL9	951
CR1	C4A	980	CCL19	CXCL9	951	CCL21	CXCL9	951	ZBTB32	GATA3	952	FCGR2A	FGR	935	NEUROD1	NKX2-2	952	CCL19	CCR9	964	GDF6	NOG	978	CCR2	CCL7	972	CCL20	CXCR3	951
PTGIS	PTGS1	979	ZAP70	FYB1	951	CCL19	CXCL9	951	FGF10	FGFR1	952	IL21	IL2RG	935	CCR7	CCL4	951	CCL5	CCL20	964	CD4	LCK	978	CD247	CD3G	972	ZAP70	FYB1	951
ZAP70	PTPRC	979	CD4	HLA-DRB1	950	SST	CNR1	951	ADCY10	PDE6B	952	CCR8	CXCL12	935	LCP2	TYROBP	951	CCL19	CCL20	964	LCK	SKAP1	978	FGF2	TNC	971	WNT7A	LMX1B	950
LCK	CD2	979	CD8A	IL2RG	950	GPR18	CNR1	951	LCP2	TYROBP	951	FOXP3	PIM2	935	RAC2	ARHGAP15	951	CCR5	CXCL9	964	CCR1	CXCL12	978	CD8A	CD86	971	CD4	HLA-DRB1	950
C1R	C1QB	978	CXCR3	CCL7	950	HTR7	AVP	951	CCL21	CXCL10	951	CD8A	TRAT1	934	CCR7	CXCL10	951	EREG	NRG4	964	CXCL9	CCR3	978	CCL17	CCR4	971	CD8A	IL2RG	950
CD4	LCK	978	CCR7	CCL5	949	CXCL13	CCL25	951	CCL19	CXCR2	951	CCL1	CCR1	934	CCL21	CXCL10	951	WNT8B	SFRP4	964	ICAM3	ITGAD	978	FCER1G	FCGR3A	971	CXCR3	CCL7	950
CCR1	CXCL12	978	CCR7	CCL23	949	BMPR1B	GREM1	950	CD4	CD5	951	CCL3	CCR4	934	CCL19	CXCR2	951	TF	HEPH	964	ICAM3	ITGB2	977	ZBTB16	COMMD3-BMI1	971	CCR7	CCL5	949
ACTG2	MYH11	978	CCL5	CXCR6	949	CD4	HLA-DRB1	950	CCL21	CXCL9	951	CXCL13	CCR1	933	CCL5	CCR8	951	CYP3A5	UGT1A1	963	BLNK	PLCG2	977	CCL21	CCL25	971	CCR7	CCL23	949
ICAM3	ITGAD	978	IFNG	STAT4	949	CCR7	CCL5	949	CCL19	CXCL9	951	CD80	HLA-DRB1	933	CCL21	CXCL9	951	SIRPG	ERBB4	963	TYROBP	SIGLEC14	977	AIM2	CASP1	971	CCL5	CXCR6	949
CHGA	SCG3	977	CD4	CD247	949	CCL5	CXCR6	949	HTR7	AVP	951	CCR8	CXCL9	933	CCL19	CXCL9	951	CCL20	CXCL9	963	CXCL13	CXCR3	977	FST	INHBB	970	SPI1	PAX5	949
CCL3	CCL4	977	CD247	FCGR3A	949	CD4	CD247	949	WNT3A	EN2	950	CIITA	GBP1	933	CCL20	CXCR3	951	SPI1	PTPRC	963	RAC2	VAV1	977	ESR1	IGF1	970	CD4	CD247	949
TIMP1	MMP10	977	GRAP2	ITK	949	CD247	FCGR3A	949	CD4	HLA-DRB1	950	ALOX15	ALOX5AP	933	SERPINE1	CFD	950	LCK	PTPN22	963	IL5RA	CSF2	976	CCR5	CXCL10	970	CD247	FCGR3A	949
ICAM3	ITGB2	977	GHSR	NTS	948	IL6	MMP9	949	KL	FGFR1	950	GCG	CASR	933	CD8A	IL2RG	950	CD79A	BLK	962	TYROBP	KLRD1	976	CD226	ITGAL	970	GRAP2	ITK	949
SERPINE1	F2	977	GHSR	TRH	948	TNFRSF18	FOXP3	949	GPC5	HS3ST6	950	CD8A	PRF1	932	CXCR3	CCL7	950	CCL2	IL1B	962	BIRC3	CD40LG	976	CD28	ITK	970	CXCL10	CCL19	948
SCN2B	SCN5A	977	CXCL10	CCL19	948	DCN	NCAN	948	TNFSF11	CTSK	949	IL2RB	CD247	932	CCR7	CCL5	949	CYP3A5	UGT1A6	962	CCL21	CXCR3	976	VCAM1	ITGAD	970	CD8A	KLRD1	948
CXCL13	CXCR3	977	CD8A	KLRD1	948	C3	ITGB2	948	IL1A	CSF2	949	CD3E	PTPRC	932	CCR7	CCL23	949	EGF	NRG1	962	IRF1	ISG15	976	APOA5	APOE	969	CXCL13	CCL20	948
TYROBP	KLRC2	977	CCR7	CXCL9	948	CXCL10	CCL19	948	SPI1	PAX5	949	CD40LG	IRF4	932	CCL5	CXCR6	949	EREG	NRG2	962	KCND2	DPP10	976	BMPR1B	GDF6	969	CCR5	CCL20	948
NOS1	CAMK2A	977	CCR2	CXCL9	948	CD8A	KLRD1	948	CDH2	CTNNA2	949	CCR2	CCL25	932	GAL	PENK	949	BLK	CD79B	962	SFRP1	WNT1	975	CCL21	CCR1	969	CCR7	CXCL9	948
RAC2	VAV1	977	CCR1	CXCL9	948	SFTPC	NKX2-1	948	TWIST1	CDH2	948	FGR	ITK	932	CD247	FCGR3A	949	FOXP3	IL10	962	GRIA1	CACNG2	975	ITGB2	CD14	969	CXCL13	CXCL9	948
AGXT	HAO1	977	STAT4	IL2RA	948	CCR7	CXCL9	948	CXCL10	CCL19	948	WNT1	PAX3	932	PDX1	GCG	949	CCL17	CCL2	961	CD8A	CD3D	975	ACE2	MME	969	CCR2	CXCL9	948
TIMP1	SERPINE1	976	CD4	CD3G	948	CXCL13	CXCL9	948	CCL21	CXCR2	948	CCR1	CCL14	932	POMC	OPRM1	949	CD4	CD69	961	TNNI2	MYL1	975	TRAT1	CD3E	969	CD4	CD3G	948
LUM	COL1A2	976	CACNG7	CACNG6	947	CCR2	CXCL9	948	CCL5	CXCR2	948	APOE	MSR1	931	GRAP2	ITK	949	MMP2	IL1B	961	SOCS1	LCK	975	NPSR1	CASR	969	CD14	ITGAM	948
TYROBP	KLRD1	976	CCL21	CCL5	947	CCR1	CXCL9	948	IL10RA	IL22	948	CCR2	CXCL11	931	FGF20	FGF19	948	TBX21	CD8A	961	CD79A	SYK	975	WIF1	SHH	968	ASCL1	PHOX2A	948
BIRC3	CD40LG	976	IL9R	IL2RG	947	CCR5	CCL25	948	BIRC3	FAS	948	TLR8	BTK	931	SERPINE1	PF4	948	CCR2	CXCL10	961	RORC	FOXP3	975	VCAM1	ITGB2	968	CCL21	CCL5	947
HPGDS	PTGDS	976	CCL4	IL1B	946	GRIN2A	RELN	948	CXCL13	CXCL9	948	FGB	F13B	931	CXCL10	CCL19	948	CYP2B6	NR1I2	961	SPI1	CEBPA	975	FGF2	ANGPT2	968	CXCL13	CCL5	947
CCL21	CXCR3	976	CCL4	CXCR5	946	CD4	CD3G	948	CD4	CD3G	948	LCP2	CD3G	931	CCL21	CXCR2	948	CCR7	CCL20	961	SELP	ITGAM	975	ACTG2	TPM2	968	CXCL13	CXCL11	947
KCNA4	KCNH6	976	IL2RB	PRF1	946	CD14	ITGAM	948	CSF2	ITGAM	948	LCP2	CD3D	930	CCL5	CXCR2	948	ALB	F5	961	LTF	LYZ	974	CD8A	CD247	968	NKX6-1	MAFA	947
RAB3B	RPH3A	976	CXCR5	CXCL10	945	CACNG7	CACNG6	947	CD14	ITGAM	948	CD3D	PTPRC	930	CXCL13	CCL20	948	CYP2B6	UGT1A8	961	ZAP70	CD8A	974	VSTM1	HSD3B2	968	IL9R	IL2RG	947
TIMP1	MMP7	975	LCK	GRAP2	945	CCL21	CCL5	947	CCL21	CCL5	947	SPI1	KIT	929	CCR5	CCL20	948	CD8A	CXCR3	961	PF4	CXCL10	974	CCL4	CXCR3	968	CSF1R	GATA1	947
CD8A	CD3D	975	SPI1	LYZ	944	CXCL13	CCL5	947	CXCL13	CCL5	947	LCP2	FCER1G	929	CCR1	CCL20	948	IL7R	FOXP3	961	PF4	CXCL11	974	FGF4	SHH	967	GHRH	GCGR	947
SOCS1	LCK	975	HRG	ALB	944	CXCL13	CXCL5	947	FXYD2	ATP1A3	947	CXCL13	CXCR6	929	CCR7	CXCL9	948	LCK	ITK	961	CALCB	CALCR	974	DLX5	SP7	967	IGF2BP1	IGF2	947
ZAP70	GRAP2	975	CXCR6	CXCL10	944	CXCL13	CXCL11	947	CXCL13	CXCL11	947	CXCR5	CXCL9	929	CXCL13	CXCL9	948	SELL	ITGAM	961	PF4	CXCL9	974	TPM2	ACTN2	967	CCL4	CXCR5	946
CD22	CD79B	975	CXCL10	CCR8	944	CCL4	IL1B	946	CXCL10	CXCR2	947	CD247	FASLG	929	CCR2	CXCL9	948	CTLA4	PTPN22	961	TAC3	KISS1	974	BMPR1B	BAMBI	967	IL2RB	PRF1	946
IFITM1	CD19	975	LCP2	CD247	944	CCL4	CXCR5	946	PENK	DRD2	947	PIK3CG	INPP5B	929	CCR1	CXCL9	948	IL2RB	GZMB	960	CD86	CD40	974	FCGR2A	HCK	967	UGT1A6	CYP3A7	946
CD8B	B2M	975	CXCR6	CXCL9	944	TAS2R50	NR1H4	946	NR1I2	ABCC2	947	CCR6	CXCL12	929	CSF2	CSF3R	948	CD38	CD8A	960	CD72	SYK	974	CNR1	GPR55	967	CHRM1	RGS18	946
CD22	CD79A	974	CD247	PTPRC	944	CXCR5	CXCL10	945	MCHR1	PTGFR	947	HTR4	GCG	929	CSF2	ITGAM	948	IL1B	CSF2	960	RAC2	ARHGAP9	974	TPM2	MYH11	967	RGS7	GNAT3	946
FSTL3	INHBA	974	CIITA	IRF4	944	CXCL9	CCL25	945	LDHC	ALDOB	947	LAG3	CD8A	928	CD14	ITGAM	948	GSTT2	GSTM1	960	SELPLG	SELL	973	VCAM1	ITGA4	967	FCGR2A	ITGAM	946
LTF	LYZ	974	IL1B	CCL5	943	PPBP	CCR1	944	CSF1R	GATA1	947	CXCL13	CCR2	928	CACNG7	CACNG6	947	CD8A	ITGAL	960	GZMB	CD8A	973	MAP4K1	DAPP1	967	CXCR5	CXCL10	945
ZAP70	CD8A	974	CD4	CD3D	943	CXCR6	CXCL10	944	MCHR1	GCGR	947	CCL21	CCR8	928	MCHR1	POMC	947	SPI1	GFI1	959	CCR7	CD8A	973	TNFSF10	TNFRSF11B	967	LCK	GRAP2	945
ITGA5	ITGB2	974	CCL4	CCR8	943	IGF1	MMP1	944	IGF2BP1	IGF2	947	CD79A	FCGR2B	928	CCL21	CCL5	947	SIGLEC1	SPN	959	CLDN16	CLDN19	973	CCL17	CCR7	966	ARHGAP15	RHOH	945
CXCL6	CXCL11	974	SNAP25	CPLX2	943	CXCL10	CCR8	944	ITGB2	VAV1	947	PENK	CNR2	928	CXCL13	CCL5	947	CCR1	CCL8	959	AGRP	LEP	973	TYROBP	ZAP70	966	SPI1	LYZ	944
CXCL3	CXCL11	974	CD79A	CD40LG	943	LCP2	CD247	944	MSX2	TWIST1	946	MMP8	ELANE	927	CXCL13	CXCL11	947	HCN1	PEX5L	959	PIK3CG	IRS4	973	CCL21	CXCR5	966	CXCR6	CXCL10	944
CXCL5	CXCL11	974	IL2	CD40LG	943	CXCR6	CXCL9	944	CCL4	IL1B	946	CDH17	CDH2	927	CXCL10	CXCR2	947	SLA2	ZAP70	958	CD80	CD40	973	ASCL1	SHH	966	CXCL10	CCR8	944
UGT1A1	CYP2B6	974	GZMB	FOXP3	943	LY96	TLR1	944	CCL4	CXCR5	946	CCL21	CXCR6	927	HNF1A	NKX6-2	947	CD180	LY96	958	CCL19	CXCR3	973	IL12B	NOS2	966	CCR2	CCL20	944
APOE	MAPT	974	BIRC3	TNFRSF1B	943	CD247	PTPRC	944	MCHR1	EDN2	946	CXCL11	CCR8	927	LY96	S100A9	947	MMP7	MMP1	958	CD4	IL2RA	973	GNGT2	GNG4	966	LCP2	CD247	944
RAMP1	CALCB	974	CD8B	CD3G	943	IL6	FOXP3	944	UTS2	EDN1	946	CXCL11	DPP4	927	IL9R	IL2RG	947	SELPLG	SPN	958	GP1BA	ITGAM	973	CD4	PTPRC	966	CXCR6	CXCL9	944
CXCL6	CXCL9	974	SCG3	SCG2	942	RASGRP1	APBB1IP	944	FCGR2A	ITGAM	946	CD80	CD247	927	MCHR1	GCGR	947	MATN4	MATN3	958	ICAM2	ITGAM	973	CD48	CD2	966	CD247	PTPRC	944
TAC3	KISS1	974	CD8A	CD3E	942	CCK	HTR2A	944	CXCR5	CXCL10	945	IRF8	GBP1	927	CCL4	IL1B	946	CCR2	CCR5	957	CXCR5	CCL5	972	SHH	GPC5	966	CCL3	CXCR5	943
CD86	CD40	974	IL2	PTPRC	942	CIITA	IRF4	944	SPI1	LYZ	944	COMP	COL2A1	927	IL2RB	PRF1	946	GSTT2	GSTA2	957	CD247	CD2	972	ARTN	GFRA1	966	CD4	CD3D	943
RAC2	ARHGAP9	974	IL2	CD2	942	MFAP5	FBLN2	944	CTSG	REN	944	CTSS	TLR7	927	FGF10	PTF1A	946	CCL22	CCL2	956	ITGB7	ITGA8	972	DPYD	CPS1	966	PVALB	CALB2	943
NLRP3	P2RX7	974	GHRH	NPY	941	SLC32A1	SNAP25	943	OPRK1	PENK	944	FPR2	CXCL12	927	FCGR2A	ITGAM	946	CD4	ZAP70	956	CCR2	CCL7	972	ACTA2	TPM2	965	CCL4	CCR8	943
BSN	UNC13A	974	CCL2	CSF2	941	CCL3	CXCR5	943	CXCR2	CXCL9	944	CXCL12	CASR	927	ARHGAP15	RHOH	945	LCP2	CD8A	956	CXCL11	CXCL2	972	CD28	CD247	965	CD79A	CD40LG	943
DCN	MMP7	973	SHH	NKX2-1	941	IL1B	CCL5	943	CXCL6	CXCR3	944	CCL3	CXCR3	926	SPI1	LYZ	944	CCL21	CCR5	956	CD247	CD3G	972	CD3D	CD3G	965	IL2	CD40LG	943
IL6	ICAM1	973	KCNQ2	NRCAM	940	CD4	CD3D	943	PIK3CG	VAV1	944	GCGR	CASR	926	CXCR6	CXCL10	944	CCR5	CCL19	956	CD8A	CD86	971	TYROBP	CLEC5A	965	GZMB	FOXP3	943
DCN	IGF1	973	TBX21	IL12B	939	CCL4	CCR8	943	CCL3	CXCR5	943	CD3E	FYB1	926	CXCL10	CCR8	944	MUC17	MUC13	956	TACR3	KISS1	971	TLL1	CHRD	964	CD8B	CD3G	943
IFITM1	CR2	973	CCL21	CCR2	939	ALDH1A2	ADH7	943	IL1B	CCL5	943	SPI1	ELANE	925	CCR2	CCL20	944	CD8A	CD28	956	SERPINE1	F5	971	KLRC4-KLRK1	TYROBP	964	CD40LG	ITGAM	943
NPY	VIP	973	CD69	LCK	939	MMP2	ITGAM	943	CD4	CD3D	943	IFNG	CD247	925	LCP2	CD247	944	ISG20	IRF7	956	FCER1G	FCGR3A	971	CCR1	CCL19	964	CCL3	CCR2	942
PIK3CG	IRS4	973	IL2RA	JAK3	939	TYROBP	SIGLEC11	943	WNT3A	KREMEN2	943	GZMB	IL2RA	925	CXCR6	CXCL9	944	CXCL3	CCL20	956	FXYD2	ATP1A4	971	ERBB2	PGR	964	CD8A	CD3E	942
CD80	CD40	973	ZAP70	SLA	939	APOE	IL6	942	OPRK1	NPW	943	COL8A1	COL2A1	925	CXCR2	CXCL9	944	CXCL5	CCL20	956	CCL21	CCL25	971	PPY	NPY1R	964	IL2	PTPRC	942
CCL19	CXCR3	973	IFNG	IL12RB1	939	POMC	VSTM1	942	PPBP	CXCR3	943	CD247	ITK	925	CD247	PTPRC	944	CD4	CD2	956	CCR2	CXCL12	971	CCR5	CXCL9	964	IL2	CD2	942
PTGS1	PLA2G5	973	IFNG	CD80	938	CCL3	CCR2	942	IL1B	TLR4	943	PTPRC	CD3G	925	IL1B	CCL5	943	CD5	CD2	956	CXCL11	CXCL12	971	KCNA3	KCNH6	964	KNG1	SERPINA1	941
CD4	IL2RA	973	VCAM1	ALB	938	IL6	IGF1	942	CDH2	CTNND2	942	OTX2	NKX2-2	924	CCL4	CCR8	943	PLA2G7	PLA2G2A	956	HTR7	NPS	971	MYCN	NTRK1	964	CCL21	CCR2	939
KNG1	REN	972	CCR2	CCL19	938	DCN	DSE	942	CD8A	CD3E	942	CCL13	CCR1	923	GAL	PYY	943	PLA2G7	PLA2G10	956	SOCS1	PIM2	971	ASCL1	HES6	963	GCK	MAFA	939
CXCR5	CCL5	972	IFNG	CD86	938	CD8A	CD3E	942	SLCO1B1	FABP6	942	CXCR6	CXCL11	923	IL2	CD40LG	943	FGG	ITGAM	956	CCR5	CXCL10	970	FABP4	PLIN1	963	SIM1	POU3F2	939
CYP2C9	UGT1A1	972	CCL21	CCR6	938	CYP7A1	CYP1A1	942	PPBP	CCL19	941	IFNG	IL27	923	IL1B	TLR4	943	HOGA1	HAO1	956	CCL5	CXCL12	970	GHR	PRL	963	MUC13	MUC21	939
SPARC	FN1	972	BIRC3	FASLG	938	CYP3A4	CYP1A1	942	HTR7	HTR3A	941	CXCL10	DPP4	923	S100A8	TLR4	943	APOL1	HPR	956	KISS1	NPS	970	ESR1	AXIN2	963	ZAP70	SLA	939
ICAM1	CD40	972	ZAP70	CD3G	938	CCL5	CCL25	942	VCAM1	EDN1	941	CXCR5	RGS1	923	CD40LG	ITGAM	943	FOXJ1	DNAH11	956	CD28	ITK	970	FGF2	SOX2	963	IFNG	IL12RB1	939
CCR2	CCL7	972	LCK	CD3G	938	CXCL10	CCL25	942	C1QA	C4B	941	NKX2-2	PDX1	923	MCHR1	GAL	942	ALDH3A1	ADH4	955	CXCL11	CCR3	970	CCKAR	GAST	963	IFNG	CD80	938
CXCL11	CXCL2	972	TBX21	IL12RB1	938	TBR1	RELN	942	PKP2	DSG1	940	APOE	RELN	923	CCL3	CCR2	942	CXCL13	CXCL10	955	VCAM1	ITGAD	970	SPI1	PTPRC	963	DLX2	ASCL1	938
ELANE	SLPI	972	LIN28A	PRDM14	937	CCL11	IL13	941	SECTM1	CD7	940	CD3D	IL2RG	922	CD8A	CD3E	942	CCR1	CXCL10	955	CCL21	CCR1	969	ESR1	POU4F1	963	PPARGC1A	CD36	938
CMA1	REN	971	IL2	PRF1	937	ALDH1A2	ADH1B	941	CYP3A5	CYP1A2	940	RGS1	CXCL12	922	IL2	PTPRC	942	CCL2	MMP1	955	ITGB2	CD14	969	PLA2G4A	ALOX15B	963	CCR2	CCL19	938
CCL5	CXCL5	971	CD8A	PDCD1	937	CXCL5	CCL19	941	FOSL1	NFATC2	940	CTSG	IGF2	922	IL2	CD2	942	SLA2	CD247	955	CD38	LCK	969	PDILT	CLGN	963	IFNG	CD86	938
CD8A	CD86	971	CD8A	GRAP2	937	PPBP	CCL19	941	CYP3A5	CYP2A6	939	CCR5	CASR	922	FGA	PLAU	942	CD27	CD40LG	955	DOK2	LCK	969	RIMS1	UNC13A	963	CCL21	CCR6	938
GHRH	VIP	971	CD4	CD3E	937	TSHR	NKX2-1	941	OXT	KISS1	939	CNR2	CASR	922	PAX4	GCG	942	PIK3CG	FGR	955	TRAT1	CD3E	969	IL2	IL6	962	ZAP70	CD3G	938
FCER1G	FCGR3A	971	LCP2	FCER1A	937	TAS2R50	RORB	941	CRH	GLP1R	939	TBX21	IL2RB	921	CCL2	CSF2	941	CRP	C1QA	955	PIK3CG	SYK	969	CD79A	BLK	962	LCK	CD3G	938
CCL21	CCL25	971	CD4	CXCR3	937	SFRP1	SFRP2	940	MC4R	GLP1R	939	CXCL10	CXCL11	921	SHH	NKX2-1	941	ZAP70	PTPN22	955	FCGR3A	SYK	969	ESR1	PRL	962	MUC21	MUC5B	938
CCL5	CXCL1	971	TBX21	CXCR3	937	UGT2B4	CYP3A4	940	ITGB2	HCK	939	P2RY12	CXCL9	921	FN1	SERPINA1	941	MYH6	TNNT1	955	KLK3	IGFBP3	969	IL6	ADIPOQ	962	OPRK1	PNOC	937
CXCL10	CXCL1	971	KCNC1	KCNH6	937	TBX21	IL12B	939	MUC13	MUC21	939	FCGR3B	CD2	921	NKX6-2	GCG	941	CCL13	CCR5	954	PROKR2	TAC3	968	SST	PENK	962	IL2	PRF1	937
CCR2	CXCL12	971	CD226	ITGB2	936	DCN	TGFB3	939	HTR2B	EDN1	939	GPR18	CNR2	921	HCRT	GCGR	940	LYZ	FGA	954	VCAM1	ITGB2	968	CHRD	BMP5	962	CD8A	PDCD1	937
CXCL11	CXCL12	971	IFNG	SOCS1	936	IL6	POMC	939	AQP1	AVP	939	CD3E	IL2RA	921	CCL21	CCR2	939	GSTM1	CYP2B6	954	CCL21	CCR9	968	CCL19	CCL25	962	CD8A	GRAP2	937
GHRH	GCG	971	PENK	PMCH	936	CCL21	CCR2	939	CTLA4	NFATC2	939	CXCR5	CCL25	921	SULT2A1	CYP2B6	939	CYP2C9	UGT1A9	954	NPY5R	PYY	968	BLK	CD79B	962	CD79A	PAX5	937
LCK	CD44	971	ZAP70	MAP4K1	936	POMC	LHCGR	939	HTR1A	RGS4	939	C5AR1	CXCL12	921	MS4A2	FCGR2B	939	EREG	NRG1	954	CD8A	CD247	968	BLNK	MAP4K1	962	FCER1G	FCGR2B	937
AIM2	CASP1	971	IL12B	CCL4	935	CXCL6	CCR1	939	IFNG	IL12RB1	939	TNFSF13B	PIM2	921	IL1B	MMP9	939	PLCB2	PIK3CG	954	CCL4	CXCR3	968	SCTR	GCG	962	CD4	CD3E	937
CCR5	CXCL10	970	SULT1E1	UGT2B7	935	MS4A2	FCGR2B	939	KLRC4-KLRK1	RAET1G	939	CDH17	CDH6	920	ITGB2	HCK	939	CD28	CD2	954	MYL2	MYBPC3	968	GPR119	GCG	962	LCP2	FCER1A	937
CD226	ITGAL	970	NPY	P2RY12	935	IL1B	MMP9	939	ESR1	OXT	938	LY86	CD14	920	IFNG	IL12RB1	939	TPM2	NEB	954	ITGB7	VCAM1	967	SLC2A2	GCG	962	CD4	CXCR3	937
FN1	TGM2	970	TYROBP	LCK	935	ITGB2	HCK	939	PHOX2B	NEUROD4	938	CXCR5	CXCL11	920	IFNG	CD80	938	SPI1	ITGAM	954	SRGN	PF4	967	SYT1	RIMS1	962	SELPLG	ITGAM	937
ISG20	IFIT2	970	LCP2	CD3E	935	IAPP	AVP	939	IFNG	CD80	938	FLT3	IKZF1	920	MS4A2	FCER1G	938	CCL19	CCRL2	954	CD8A	HLA-G	967	MEOX1	PAX1	962	IL2	RNF128	936
CCL5	CXCL12	970	GPR65	RGS18	935	CCK	GCGR	939	MS4A2	FCER1G	938	KIT	PTPRC	920	CCR2	CCL19	938	HAVCR2	LGALS9	954	MAP4K1	DAPP1	967	EYA1	DACH2	962	RAC2	ARHGAP36	936
MMP7	CD44	970	IL21	IL2RG	935	IFNG	IL12RB1	939	IFNG	CD86	938	C3AR1	CXCL12	920	IFNG	CD86	938	MYPN	NEB	953	PLAUR	ITGAM	967	CD4	CD69	961	CD226	ITGB2	936
ICAM1	CD44	970	LCK	MAP4K1	935	IFNG	CD80	938	OXT	CCKBR	938	CCKBR	GCGR	920	SERPINE1	FN1	938	PLCE1	PIK3CG	952	TNFSF10	TNFRSF11B	967	TBX21	CD8A	961	CYP2C9	CYP3A7	936
CD28	ITK	970	MAP4K1	CARD11	935	MS4A2	FCER1G	938	CCL21	CCR6	938	SULT1E1	UGT2A1	920	CYP2B6	GSTA2	938	CCL13	CXCR3	952	TYROBP	ZAP70	966	SDC1	CCL5	961	ARHGAP36	RHOH	936
VCAM1	ITGAD	970	CD8A	TRAT1	934	CCR2	CCL19	938	CRH	HTR4	938	CCR2	CASR	920	TBX21	IL12RB1	938	LCP2	TYROBP	951	CCL21	CXCR5	966	IL6	CSF2	961	MUC21	MUC2	936
KNG1	SERPING1	969	ZAP70	TRAT1	933	IFNG	CD86	938	CXCR1	CXCL9	938	S1PR4	CXCL13	919	LIN28A	PRDM14	937	RAC2	ARHGAP15	951	CD3D	CD8B	966	CCR2	CXCL10	961	KNG1	CASR	936
CCL21	CCR1	969	NPY	PNOC	933	FOXL2	RSPO1	938	BIRC3	FASLG	938	SELPLG	ITGB2	919	IL2	IL15	937	CCR7	CXCL10	951	CD4	PTPRC	966	CCR1	CXCL11	961	MUC13	MUC5B	936
ITGB2	CD14	969	TRH	CCKBR	933	CXCR1	CXCL9	938	HK3	ALDOB	938	SULT1E1	UGT2B4	919	CCR1	CCL11	937	CCL21	CXCL10	951	CD48	CD2	966	IGF1	LEP	961	CXCL13	CCR5	935
CXCL5	CXCL10	969	CD80	HLA-DRB1	933	CCK	CNR1	938	CSF2	NFATC2	938	CHRM1	TAC1	919	F2	HNF4A	937	CYP3A5	GSTM1	951	FOXP3	IL2RA	966	HDC	GAST	961	PTH2	CALCA	935
IRF1	ISG20	969	CCR8	CXCL9	933	IAPP	GCGR	938	TBX21	IL12RB1	938	CXCL13	NPY2R	919	IL2	PRF1	937	CCL19	CXCR2	951	CCL2	CCR3	966	CD8A	CXCR3	961	TYROBP	LCK	935
CD38	LCK	969	CIITA	GBP1	933	TBX21	IL12RB1	938	OPRK1	PNOC	937	OGN	PRELP	919	ATOH1	FGF8	937	CCL5	CCR8	951	NKX2-1	SFTPB	966	CD8A	IL2RA	961	LCP2	CD3E	935
DOK2	LCK	969	IL2	TNFRSF9	933	CHAT	NTRK1	938	CD8A	PDCD1	937	IRF8	HLA-DRB1	919	CD8A	GRAP2	937	CD4	CD5	951	SLC32A1	GAD2	965	GHRL	GCG	961	GPR65	RGS18	935
CXCL10	CCL20	969	CD8A	PRF1	932	MMP2	IL6	937	CD79A	PAX5	937	CD8A	PTPRC	919	FCER1G	FCGR2B	937	PLCD3	PIK3CG	951	RAC2	ZNF365	965	SNAP25	RIMS1	961	FCGR2A	FGR	935
TRAT1	CD3E	969	CD4	CD8B	932	CCR1	CCL11	937	CD4	CD3E	937	PLA2G7	PLA2G12B	919	LCP2	FCER1A	937	CCL21	CXCL9	951	CD28	CD247	965	SELL	ITGAM	961	CD8A	TRAT1	934
VCAM1	ITGB2	968	CCL19	CCR6	932	TGFB3	IGF1	937	LCP2	FCER1A	937	ALOX15	PLA2G2A	919	LY96	S100A8	937	CCL19	CXCL9	951	PRKCB	CARD11	965	CR1	C4B	961	CCL3	CCR4	934
TGFB3	FMOD	968	IL2RB	CD247	932	IGF1	ADIPOQ	937	CD4	CXCR3	937	IRF8	IRF4	919	TBX21	CXCR3	937	CCL20	CXCR3	951	CD3D	CD3G	965	IL2RB	GZMB	960	PTF1A	PDX1	934
CCL4	CXCR3	968	CD3E	PTPRC	932	FCER1G	FCGR2B	937	TBX21	CXCR3	937	WNT1	SFRP4	919	KCNC1	KCNH6	937	TAS2R50	VDR	951	CCL8	CCR3	965	CMA1	ACE2	960	ZAP70	TRAT1	933
CXCL3	CXCL10	967	VCAM1	NCF2	932	CD4	CD3E	937	CD3E	VAV1	937	CTLA4	CD28	918	SELPLG	ITGAM	937	IRF7	OAS2	950	PLCG2	VAV1	965	ESR1	RARA	960	GHRH	MC4R	933
SGCA	SGCD	967	SST	NPBWR2	932	LY96	S100A8	937	SELPLG	ITGAM	937	CXCR5	CCR6	918	NPHS2	KIRREL3	937	CD4	HLA-DRB1	950	TYROBP	CLEC5A	965	CHRD	BMPR1B	960	LY96	CD14	933
LHCGR	CGA	967	CD40LG	IRF4	932	CXCL6	CXCL13	936	CXCL6	CXCL13	936	CD7	CD5	918	LY86	TLR4	936	CD8A	IL2RG	950	CHRNA1	RAPSN	964	IL1B	ICAM1	960	KNG1	GRM5	933
F2	PLAU	967	ZAP70	ITK	932	CD226	ITGB2	936	LY86	TLR4	936	IL18RAP	STAT4	918	CXCL13	CCR5	935	GPC5	HS3ST6	950	CCR1	CCL19	964	CD38	CD8A	960	PPARGC1A	ADIPOQ	933
FCGR2A	HCK	967	FGR	ITK	932	POMC	CGA	936	SLC4A1	GATA1	936	PRF1	CD3E	918	FGF7	SHH	935	CCR7	CCL5	949	CCL19	CCR9	964	IL1B	CSF2	960	CXCR6	CCL20	933
CXCL11	CXCL1	967	ALDH3A1	GSTA2	932	PTGIS	PTGDS	936	COMMD3-BMI1	GATA3	936	CCR1	RGS1	918	LCP2	CD3E	935	CCR7	CCL23	949	CCR5	CXCL9	964	CCR5	CXCL11	960	CD80	HLA-DRB1	933
MMP2	CXCL12	967	CTSG	SERPINB13	932	HSD3B2	CYP1A1	936	DRD2	RGS4	936	DOK2	IL2RA	918	GPR65	RGS18	935	FGF18	FGF19	949	IL2RB	SYK	964	CXCR5	CCL19	960	CCR8	CXCL9	933
TNFSF10	TNFRSF11B	967	ZP2	SHH	931	ARHGAP36	RHOH	936	PPARGC1A	LPL	935	CCR6	CCL25	918	IL21	IL2RG	935	IL1A	CSF2	949	CCL25	CXCL12	964	CD8A	ITGAL	960	MMP9	FOXP3	933
TYROBP	ZAP70	966	CCR2	CXCL11	931	APOB	ITGAM	936	HBA2	HP	935	CD80	ITK	918	CD8A	TRAT1	934	SPI1	PAX5	949	PMCH	NPS	964	MYOZ2	ACTN2	960	IL2	TNFRSF9	933
CCL21	CXCR5	966	TLR8	BTK	931	IL12B	CCL4	935	LCP2	CD3E	935	CXCL9	IL12RB1	918	CCL3	CCR4	934	CD4	CD247	949	CXCL10	CXCL2	964	CCR5	CCL7	960	LSP1	CLEC4M	933
CCL11	F2	966	LCP2	CD3G	931	CXCL13	CCR5	935	GPR65	RGS18	935	CCL4	CCR4	917	HCRT	EDN3	934	BMP4	PTCH2	949	KYNU	IDO1	964	KCNA5	KCNH6	960	CYP2C9	FMO3	933
CD3D	CD8B	966	LCP2	CD3D	930	LCP2	CD3E	935	FCGR2A	FGR	935	C3AR1	C5AR1	917	PTF1A	PDX1	934	BMP4	NKX3-2	949	KYNU	IDO2	964	KCNC1	KCNIP1	960	CD8A	PRF1	932
FBN1	FBLN5	966	ZAP70	CD28	930	GPR65	RGS18	935	SELPLG	CD44	935	IFNG	HLA-DRB1	917	HCRT	GCG	934	MYBPC3	TNNT1	949	UCP1	LEP	963	PLIN1	CIDEC	960	GCK	SLC2A2	932
THBS1	FN1	966	CD3D	PTPRC	930	CD8A	TRAT1	934	CD8A	TRAT1	934	PDCD1	HLA-DRB1	917	CXCL13	CCR1	933	PFKFB4	HK3	948	IL2RB	SOCS1	963	IL12B	IL1B	959	CD4	CD8B	932
GNGT2	GNG4	966	LCP2	FCER1G	929	CCL1	CCR1	934	SERPINA5	PLAU	934	SELE	SPN	917	LY96	CD14	933	CXCL10	CCL19	948	SPI1	PTPRC	963	SELP	ITGB2	959	CCL19	CCR6	932
CD4	PTPRC	966	LIN28A	IGF2BP1	929	CCL3	CCR4	934	HTR1A	GRM4	934	IFNG	CD3E	917	CXCL13	CXCR2	933	CYP2C9	GSTM1	948	CYP7A1	HSD3B1	963	FABP4	CD36	959	CXCR5	CCL20	932
NOS1	ARG1	966	ZAP70	UBASH3A	929	UGT2B4	CYP1A1	934	KERA	B3GNT7	933	CXCL10	CXCL9	917	CXCR6	CCL20	933	CCL21	CXCR2	948	MMP7	MMP9	963	APOE	HP	959	CCR8	CCL20	932
CD48	CD2	966	CXCR5	CXCL9	929	FEZF2	TBR1	934	CXCL6	CCL5	933	ITGAX	PTPRC	917	SHH	FGF17	933	CCL5	CXCR2	948	HK3	FBP1	963	RSPO4	RSPO1	959	IL2RB	CD247	932
MMP10	MMP9	966	CD247	FASLG	929	CXCL6	CCL5	933	LY96	CD14	933	CHRM2	RGS1	917	CD80	HLA-DRB1	933	CXCL13	CCL20	948	ELMO1	HCK	963	SIGLEC1	SPN	959	CD3E	PTPRC	932
HK3	FBP2	966	IL2	CD3G	929	CCR5	CXCL5	933	CXCL13	CXCR2	933	C5AR1	RGS1	917	CCR8	CXCL9	933	CCR5	CCL20	948	CXCL13	CXCL12	963	CHRNB2	CHRNA4	959	CD40LG	IRF4	932
FOXP3	IL2RA	966	IL2	IL1B	928	CXCL13	CCR1	933	CD80	HLA-DRB1	933	DOCK2	FGR	917	FN1	PLAU	933	CCR1	CCL20	948	TAC3	NPS	963	C1R	C1QC	959	ZAP70	ITK	932
COL6A1	COL2A1	966	LAG3	CD8A	928	CXCL5	CCR1	933	CIITA	GBP1	933	CD247	IL2RG	917	S100A9	TLR4	933	CCR7	CXCL9	948	LCK	JAK3	963	CCR1	CCL8	959	FGR	ITK	932
TAS2R1	GNAT3	966	IL1B	VCAM1	928	LY96	CD14	933	UTS2R	EDN1	933	OASL	IRF4	917	IL2	TNFRSF9	933	CXCL13	CXCL9	948	TNFRSF1B	LTA	963	MYLK	MYH11	959	NTS	GRM5	931
C3	CFHR5	966	CSF1R	CSF2	928	CD80	HLA-DRB1	933	CXCL13	CXCR1	932	CXCR6	CCL25	917	THBS2	SPP1	933	CCR2	CXCL9	948	IL2	IL10	963	FGF2	FGFRL1	959	CCR2	CXCL11	931
SLC32A1	GAD2	965	IL1B	MMP1	928	CCR8	CXCL9	933	P2RY12	ADORA1	932	CCR4	CCL25	917	GNA15	GCG	933	CCR1	CXCL9	948	LCK	PTPN22	963	SLA2	ZAP70	958	TLR8	BTK	931
MMP2	LAMC2	965	CCL21	CCR8	928	MMP9	FOXP3	933	CD8A	PRF1	932	P2RY12	CXCL12	917	FGF10	ONECUT1	932	NPFFR2	KISS1	948	CD79A	BLK	962	GNAT1	GNGT2	958	PTH2	GCGR	931
COL6A2	COL3A1	965	ZAP70	CD86	928	THBS2	SPP1	933	CXCL13	RXFP3	932	RGS18	CXCL12	917	CD8A	PRF1	932	P2RY10	LPAR3	948	CCL2	IL1B	962	CYP1B1	UGT1A1	958	LCP2	CD3G	931
RAC2	PAK5	965	EGFR	PIK3CG	928	LSP1	CLEC4M	933	KERA	CHST6	932	CNR2	CXCL12	917	CCR8	CCL20	932	TPM2	TNNC2	948	MMP7	BCAN	962	MMP7	MMP1	958	FGF4	EVX1	931
DCN	FBN1	965	SOCS1	IRS4	928	IAPP	POMC	932	CCL19	CCR6	932	CD3D	ITK	917	IL2RB	CD247	932	CD4	CD3G	948	ITGB2	PLAUR	962	CCKAR	CCKBR	958	KNG1	ITGAM	931
DCN	ERBB4	965	PENK	CNR2	928	CXCL13	CXCR1	932	CD3E	PTPRC	932	NTSR1	CASR	917	CD3E	PTPRC	932	CSF2	IL10	948	SLN	PLN	962	ADRB2	ADRB3	958	LCP2	CD3D	930
TLR2	TLR1	965	NPY	SSTR5	927	HRG	PPBP	932	PTAFR	EDN1	932	IFNG	IL18RAP	916	VCAM1	NCF2	932	RAG1	SPIB	948	PLCB2	GNA14	962	RSPO2	RSPO1	958	KNG1	P2RY12	930
CYP2B6	UGT1A4	965	CCL21	CXCR6	927	POMC	GALR1	932	SLCO1B3	FABP6	932	CD4	TRAT1	916	CD40LG	IRF4	932	CSF2	ITGAM	948	CCL19	CCL25	962	SELPLG	SPN	958	ZAP70	CD28	930
TLR2	TLR6	965	CXCL11	CCR8	927	IL2RB	CD247	932	LIPC	LIPF	932	FCGR2A	ITGB2	916	CCR2	CXCL11	931	CCL21	CCL5	947	BLK	CD79B	962	CYP7B1	HSD3B2	958	CD3D	PTPRC	930
TAC1	GCG	965	KCNC1	KCNQ2	927	CD3E	PTPRC	932	FGR	ITK	932	CD3D	CD28	916	TLR8	BTK	931	CXCL13	CCL5	947	CCR9	CXCL12	962	KCNH7	KCNA3	958	MMP8	MMP9	930
CD3D	CD3G	965	CXCL11	DPP4	927	IL6	HCK	932	DAPP1	VAV1	932	CCL21	NPY2R	916	NEUROD1	INSM1	931	CXCL13	CXCL5	947	BLNK	MAP4K1	962	CD36	TLR6	958	MMP1	MMP9	930
MASP2	C4A	965	CD80	CD247	927	SULT2A1	CYP1A1	932	MMP7	CTSK	931	FPR3	RGS1	916	HTR1A	PENK	931	IRF8	ISG20	947	ITGAL	ICAM2	962	PYGM	GYS2	957	COL9A3	MMP9	930
TYROBP	CLEC5A	965	IRF8	GBP1	927	HTR2A	AVP	932	TLR8	BTK	931	C5AR1	RGS18	916	CCKAR	GCGR	931	CXCL10	CXCR2	947	PLCG2	ITK	962	CCL4	CCR2	957	RHOH	ARHGAP9	930
CCR1	CCL19	964	CTSS	TLR7	927	FGR	EPHA6	932	HTR1A	PENK	931	FCGR2A	FCGR3A	916	LCP2	CD3G	931	LY96	S100A9	947	FLT3	CEBPA	962	CCR2	CCR5	957	PLG	ITGAM	930
CCL5	CCL20	964	XCR1	CCL8	927	CCR2	CCL25	932	CYP3A5	CYP2A13	931	FCGR3A	CD2	916	LCP2	CD3D	930	IL9R	IL2RG	947	FOXP3	IL10	962	TNC	MMP3	957	LCP2	FCER1G	929
CCL19	CCL20	964	ZAP70	CD3D	926	CXCL5	CCL25	932	CYP3A5	GSTA1	931	TAC1	NTSR1	916	CXCR2	CCL20	930	CXCL13	CXCR4	947	CD4	CD69	961	EOMES	SOX2	957	LIN28A	IGF2BP1	929
CCR5	CXCL9	964	EGFR	LCK	926	FGR	ITK	932	CIITA	HLA-B	931	ITGB2	CD40LG	916	CD3D	PTPRC	930	AGT	FGR	946	TBX21	CD8A	961	KCNA5	KCNA4	957	PPARGC1A	PLIN1	929
CCL25	CXCL12	964	IL12B	STAT4	926	CTSG	SERPINB13	932	LCP2	CD3G	931	FCER2	IRF4	916	MMP8	MMP9	930	FCGR2A	ITGAM	946	CCL2	VCAM1	961	RSPO1	RSPO3	957	CXCL13	CXCR6	929
GHRH	ADCYAP1	964	CD3E	FYB1	926	APOE	MSR1	931	PIK3R5	VAV1	931	RXFP1	GCGR	916	COL9A3	MMP9	930	ARHGAP15	RHOH	945	CCL5	CXCR1	961	ESR1	CYP17A1	957	ZAP70	UBASH3A	929
CXCL10	CXCL2	964	CD80	ZAP70	925	WNT2	SFRP2	931	LCP2	CD3D	930	IRS4	IGF2	916	RHOH	ARHGAP9	930	DUOXA1	DUOX2	945	CCL22	CCL11	961	BMPR1B	BMP5	957	KNG1	CCKBR	929
KCNA3	KCNH6	964	CD80	LCK	925	CCR2	CXCL11	931	ADORA1	P2RY13	930	IL2RB	CD3G	916	HCK	ITGAM	930	SPI1	LYZ	944	CCR2	CXCL10	961	ABI3	ABI3BP	957	CXCR5	CXCL9	929
WNT8B	SFRP4	964	IL2	IL21R	925	TLR8	BTK	931	CCL21	CCL28	930	GLP2R	RXFP1	915	LCP2	FCER1G	929	GRP	NMU	944	CCR1	CXCL11	961	PPP1R3C	GYS2	956	CD247	FASLG	929
TF	HEPH	964	IFNG	CD247	925	NEUROD1	INSM1	931	CD3D	PTPRC	930	NMBR	CCKBR	915	MCHR1	HCRT	929	FGF23	FGF18	944	UCP2	LEP	961	CD4	ZAP70	956	GNAT3	CASR	929
KRTAP21-2	ITIH1	964	LCK	FASLG	925	SULT1E1	CYP1A1	931	HCK	ITGAM	930	CD74	HLA-DRB1	915	CXCL13	CXCR6	929	DUOX1	DUOXA2	944	TSHR	CALCR	961	APOA1	MTTP	956	IL2	CD3G	929
IL12B	IL12RB2	963	LYZ	SEMG1	925	CXCL6	CCL25	931	CRH	HTR6	929	DPP4	CXCL9	915	F2	FGG	929	CXCL10	CCR8	944	PF4	F5	961	LCP2	CD8A	956	CYP3A7	CYP26B1	929
NPY	KNG1	963	GZMB	IL2RA	925	PPBP	CCL25	931	LCP2	FCER1G	929	TLR8	CTSS	915	CD247	FASLG	929	CCR2	CCL20	944	IRF1	GBP1	961	CCL21	CCR5	956	LAG3	CD8A	928
ASCL1	HES6	963	CD247	ITK	925	THBS4	SPP1	931	CCL21	PPBP	929	PRF1	IL2RG	915	POMC	GCGR	929	LCP2	CD247	944	SOX2	NR5A1	961	CCR7	CXCL11	956	CXCL13	CCR2	928
COL1A1	COL1A2	963	PTPRC	CD3G	925	CCKAR	GCGR	931	OXT	GRM5	929	TAC1	GCGR	915	IL2	CD3G	929	CXCR2	CXCL9	944	CD8A	CXCR3	961	CCL21	CXCL11	956	GAL	PNOC	928
KNG1	ITGB2	963	CD3D	LCK	924	LCP2	CD3G	931	CXCR1	CCL19	929	HTR4	GCGR	915	IL2	IL1B	928	CD247	PTPRC	944	IL7R	FOXP3	961	CCL5	CXCL11	956	CD14	CD36	928
IL2RB	SOCS1	963	CTSG	ACE2	923	LCP2	CD3D	930	HTR3A	HTR4	929	CHRM1	CASR	915	TLR8	CTSK	928	CXCL5	CXCR3	944	CD8A	IL2RA	961	CCR5	CCL19	956	CCL21	CCR8	928
SIRPG	ERBB4	963	ALDH3A1	GAD2	923	IL2RB	TNFRSF18	930	CXCL13	CCL28	929	CHRM2	CASR	915	CXCL13	CCR2	928	CIITA	IRF4	944	TACR1	NPS	961	CXCL11	CCL19	956	ZAP70	CD86	928
CCL20	CXCL9	963	CCL13	CCR1	923	CD3D	PTPRC	930	CXCR5	CXCL9	929	CCR5	IL12RB1	915	IL1B	VCAM1	928	ALDH3A1	ABAT	943	LCK	ITK	961	FABP4	ADIPOQ	956	CD79A	SERPINA1	928
SPI1	PTPRC	963	ITGB2	FGA	923	TSHR	CGA	930	IKZF1	GATA3	929	ITGAL	ITGAD	915	CSF1R	CSF2	928	IL1B	CCL5	943	SELL	ITGAM	961	TDGF1	SOX2	956	CD79A	FCGR2B	928
MMP7	MMP9	963	CXCR6	CXCL11	923	MMP8	MMP9	930	MC4R	AVP	929	GHRH	GLP2R	914	CCL21	CCR8	928	CD4	CD3D	943	CTLA4	PTPN22	961	CD8A	CD28	956	PAX5	POU2AF1	928
CD80	HLA-A	963	NPY	CHRM2	923	MMP1	MMP9	930	HTR4	AVP	929	CXCR5	CCR8	914	COL11A1	COL2A1	928	PVALB	CALB2	943	IL2RB	GZMB	960	KCNA4	KCNH7	956	BMP4	MYOD1	927
CCL20	CXCL1	963	RASGRP2	NOS1	923	CCKAR	AVP	930	TNNC2	NEB	929	CCL5	NPY2R	914	CCL21	CXCR6	927	CD79A	CD40LG	943	CD38	CD8A	960	KCNH2	KCNQ5	956	CCL21	CXCR6	927
CXCL13	CXCL12	963	LHX8	NKX2-1	923	RHOH	ARHGAP9	930	GHRL	PTPRN2	929	CCL21	CCR4	914	GAL	P2RY12	927	GZMB	FOXP3	943	IL1B	CSF2	960	IL2	CD247	956	GAL	P2RY12	927
LCK	PTPN22	963	CXCL10	DPP4	923	TSHR	GCGR	930	TLR8	CTSK	928	ASCL1	OTX2	914	UGT2B17	CYP2B6	927	CD8B	CD3G	943	CCR5	CXCL11	960	CD4	CD2	956	CXCL11	CCR8	927
CCL2	IL6	962	CD86	CD247	923	HCK	ITGAM	930	IL1B	VCAM1	928	FCGR2B	FCGR3A	914	CXCL11	CCR8	927	MMP2	ITGAM	943	CXCR5	CCL19	960	KCNA5	KCNA3	956	CD80	CD247	927
CD79A	BLK	962	SHH	DLX1	923	OGN	LUM	929	CSF1R	CSF2	928	SULT1E1	UGT1A8	914	CD80	CD247	927	CD40LG	ITGAM	943	FST	NOG	960	KCNA4	KCNA3	956	CCR7	RGS1	927
IL5	CSF2	962	IFNG	EOMES	922	LCP2	FCER1G	929	IL1B	MMP3	928	CCR5	CXCR3	914	CCR7	RGS1	927	NEB	TNNT1	943	CSF1R	SOCS1	960	PLA2G7	PLA2G2A	956	CTSS	TLR7	927
PDYN	PNOC	962	CXCR6	CCL19	922	CCL21	PPBP	929	TNFSF11	SOST	928	CCR1	CXCR3	914	GNA15	RGS18	927	CCL3	CCR2	942	CD8A	ITGAL	960	KCNA4	KCNA1	956	XCR1	CCL8	927
IL6	ADIPOQ	962	CD3D	IL2RG	922	CXCL13	CXCR6	929	HBE1	HBA2	928	CCR8	CXCR3	914	CLPS	CEL	927	F13A1	FGB	942	CSF2	CD40	960	KCNA3	KCNA1	956	NTS	GCGR	927
SIRPG	F3	962	LCK	IL2RG	922	CXCR1	CCL19	929	FOSL1	PLAU	928	CD180	TLR4	914	CTSS	TLR7	927	CDH2	CTNND2	942	NGEF	FGR	960	CXCR3	CCL25	956	SELL	ITGAX	926
CCL19	CCL25	962	TBX21	IL2RB	921	CYP7A1	CYP3A4	929	ADORA1	GRM4	928	CCL4	CCL7	914	XCR1	CCL8	927	CXCL3	CCL19	942	CCR5	CCL7	960	PLA2G2F	PNPLA7	956	ZAP70	CD3D	926
BLK	CD79B	962	CXCL10	CXCL11	921	CXCR5	CXCL9	929	PENK	CNR2	928	NPY2R	CXCL12	914	GPX3	GSTA2	927	IFI27	IRF7	942	CXCL10	CXCL12	960	CCKAR	GCG	956	CCL3	CXCR3	926
CCL20	CXCL2	962	KCNA4	KCNQ2	921	SERPING1	C1QA	929	EOMES	GATA3	928	DPP4	CXCL12	914	PLAU	ITGAM	927	CCR9	CCL20	942	RARRES2	CCRL2	960	ADCYAP1R1	GCG	956	GCGR	CASR	926
EYA1	DACH2	962	P2RY12	CXCL9	921	OGN	OMD	929	COL11A1	COL2A1	928	PIK3CG	ITK	914	SELL	ITGAX	926	CD8A	CD3E	942	PLIN1	CIDEC	960	KCNQ2	KCNH6	956	CD3E	FYB1	926
CD4	CD69	961	GHRH	ADRB1	921	MC4R	AVP	929	IFNG	NFATC2	928	CCKBR	CASR	914	APOC3	HNF4A	926	CTSS	IFI30	942	MYL2	TNNI2	959	KCNA1	KCNH6	956	CD80	ZAP70	925
CCL2	ICAM1	961	KCNQ2	KCNA3	921	POMC	GCGR	929	CRH	GCGR	928	IL2RG	CD3G	914	CCL4	CXCR2	926	PLCE1	IMPA2	941	IL12B	IL1B	959	CXCL13	CXCL10	955	CD80	LCK	925
TBX21	CD8A	961	GPR18	CNR2	921	MMP2	IGF2	929	CXCL6	CCL21	927	TFF2	TFF3	914	IL1B	NLRP3	926	CCL2	CSF2	941	SELP	ITGB2	959	CCR1	CXCL10	955	IL2	IL21R	925
CCL2	VCAM1	961	CD74	HLA-DRB5	921	SULT2A1	CYP1B1	928	CCL21	CXCR1	927	CCL4	CCL5	913	CCL2	MMP9	926	CXCL5	CCL19	941	SIGLEC1	SPN	959	WIF1	WNT11	955	IFNG	CD247	925
CCL5	CXCR1	961	CD3E	IL2RA	921	TLR8	CTSK	928	VCAM1	PTAFR	927	IFNG	CD3D	913	CCL3	CXCR3	926	UGT1A1	NR1I2	941	CCR1	CCL8	959	SLA2	CD247	955	LCK	FASLG	925
IL6	CSF2	961	CNR2	GPR55	921	CXCL13	CCR2	928	CXCR1	CXCL11	927	CCR5	CXCR6	913	COL10A1	COL2A1	926	GPR65	LPAR3	941	TNNC1	MYBPC3	959	CD27	CD40LG	955	ITGB2	MMP9	925
COL5A3	COL1A2	961	SST	PNOC	920	PTGIS	HPGDS	928	CXCL6	CCL19	927	CXCR6	CCR8	913	CD3E	FYB1	926	TNFSF11	PTHLH	941	DOCK2	VAV1	959	CRP	C1QA	955	GZMB	IL2RA	925
CCL22	CCL11	961	CXCR5	CXCL11	920	SST	GALR1	928	ALDH1A1	DHRS9	927	CCL5	FPR2	913	SHH	HOXD13	926	SULT1E1	UGT1A1	940	CXCR4	VAV1	959	KCNH7	KCNA1	955	SLC2A2	PDX1	925
CCR2	CXCL10	961	DPP4	CARD11	920	IL1B	MMP3	928	CYP2A6	GSTA1	927	IL2RB	CD3E	913	HCRT	CCKAR	925	IFI27	OAS2	940	MMP9	ITGAM	959	PCSK1	GCG	955	CD247	ITK	925
CCR1	CXCL11	961	IL1B	IL12RB1	920	IL6	MMP1	928	HTR1A	RGS7	927	CD80	CD3E	913	GNA15	F2	925	GSTT2	GPX2	940	NCF2	SYTL1	959	ZAP70	PTPN22	955	PTPRC	CD3G	925
BIN2	BIN1	961	VCAM1	NCF4	920	IL1B	MMP1	928	IRF8	GBP1	927	PRF1	CD247	913	IL2	IL21R	925	MYH8	TNNT1	940	SLA2	ZAP70	958	TFF1	GKN2	955	CD3D	LCK	924
TG	NKX2-1	961	NPY	CCR5	919	CCL21	CCR8	928	MYBPC2	TNNC2	927	CXCL11	CXCL9	913	POMC	NPY5R	925	CYP3A5	CYP2C9	939	GZMA	PRF1	958	SCGB3A2	MARCO	955	NKX6-1	PDX1	924
IRF1	GBP1	961	SELPLG	ITGB2	919	POMC	SSTR3	928	HRH3	GRM4	927	P2RY13	SUCNR1	913	GAL	NPY5R	925	DKK4	LEF1	939	BLK	PLCG2	958	IL2	CD69	954	PIK3C2G	TPTE2	924
CYP2B6	UGT1A8	961	IRF8	HLA-DRB1	919	CD79A	FCGR2B	928	GSTA1	GPX2	927	CXCR5	RGS18	913	P2RY12	NPY1R	925	CCL21	CCR2	939	LCK	PLCG2	958	CCL17	CCL4	954	DLX2	BMP4	923
CD8A	CXCR3	961	CD8A	PTPRC	919	IL6	PTPRC	928	IKZF1	NFATC2	927	CCL23	CXCR3	913	PENK	NPY1R	925	WNT9B	WNT1	939	SELPLG	SPN	958	SDC1	MMP7	954	APCS	FCGR2A	923
IL7R	FOXP3	961	SOCS1	IL2RG	919	RIC3	CHRNA4	928	COL23A1	COL25A1	927	GBP1	IRF4	913	IFNG	CD247	925	CCL5	CXCL3	939	SYK	CSF2RB	958	FST	BMPR1B	954	ITGB2	FGA	923
CD8A	IL2RA	961	IRF8	IRF4	919	IL6	CSF3R	928	PPARGC1A	CEBPA	927	NMBR	GCG	913	GNA15	OPN4	925	ADH4	GSTM1	939	CXCR5	CXCR4	958	CCL13	CCR5	954	KNG1	CHRM1	923
RGS2	ADRA1A	961	GAD2	PTPRN	919	ESR1	CYP1A1	928	CD79A	VAV1	927	NTSR1	GCG	913	ITGB2	MMP9	925	CD69	LCK	939	PLCG2	CD19	958	CCL5	PPBP	954	CXCR6	CXCL11	923
VCAM1	CD44	961	NPY	CXCR5	918	ESR1	IL6	927	PLAU	ITGAM	927	ADRA1B	CASR	913	GZMB	IL2RA	925	SYCE1	SMC1B	939	IFNG	IL18	957	CXCL11	CXCR2	954	CD86	CD247	923
LCK	ITK	961	IL2	CD3D	918	CXCL6	CCL21	927	SELL	ITGAX	926	NPY2R	CASR	913	CD247	ITK	925	FGB	F5	939	CCL4	CCR2	957	CD28	CD2	954	CXCR5	RGS1	923
CTLA4	PTPN22	961	CTLA4	CD28	918	CCL21	CXCR1	927	CCL17	ACKR2	926	CD80	CD3G	913	PTPRC	CD3G	925	NKX2-5	BMP5	939	CCR2	CCR5	957	MUC17	MUC21	954	NCF2	MMP9	923
CR1	C4B	961	CCL19	CCR8	918	CCR2	CXCL5	927	CCL4	CXCR2	926	CYBB	NCF4	913	SHH	PAX1	925	MC4R	GLP1R	939	PLCG2	HCK	957	CCR1	CCL25	954	IFNG	EOMES	922
CSF3	IL6	960	CD86	LCK	918	IAPP	MC4R	927	KCNN4	IKZF1	926	CXCR5	CCR5	912	FGF3	FGF17	924	EFNA2	EPHB1	939	INPP5D	JAK3	957	CXCL11	CCL25	954	CXCR6	CCL19	922
CD38	CD8A	960	CXCR5	CCR6	918	CCL21	CXCR6	927	IL1B	NLRP3	926	CCL18	CCR1	912	DOCK2	HCK	924	CCL5	CXCR4	939	ABI3	ABI3BP	957	HTR7	GCG	954	CD3D	IL2RG	922
CCR5	CXCL11	960	CD7	CD5	918	CXCR1	CXCL11	927	ADCY8	HTR7	926	HTR5A	CCR1	912	OTX2	NKX2-2	924	ZAP70	SLA	939	CCL22	CCL2	956	SPI1	ITGAM	954	LCK	IL2RG	922
CXCR5	CCL19	960	IL18RAP	STAT4	918	CXCL6	CCL19	927	CYP2A6	CYP1A2	926	IL2RB	CD3D	912	APCS	FCGR2A	923	ALB	NPHS1	939	SLC32A1	SYT1	956	SHH	NKX2-2	953	CCR5	CASR	922
ASCL1	NEUROG1	960	PRF1	CD3E	918	CXCL11	CCR8	927	UGT2B17	CYP1A2	926	SLA2	CD3D	912	NEUROG3	NEUROD1	923	SLCO1B3	ALB	938	NPY	NMU	956	FGF2	GPC3	953	CYP2C9	CYP26B1	922
VCAN	FBN1	960	NPY	NPBWR2	918	CD80	CD247	927	CCL3	CXCR3	926	CXCR5	CXCR6	912	CCL13	CCR1	923	CCR2	CCL19	938	CD4	ZAP70	956	CALCA	ADCYAP1	953	BMP4	EOMES	921
CSF1R	SOCS1	960	DOK2	IL2RA	918	CCR7	RGS1	927	GLUD2	CPS1	926	IFNG	CD28	912	ITGB2	FGA	923	CYP3A5	CYP2B6	938	LCP2	CD8A	956	IFNG	IL12B	952	CXCL10	CXCL11	921
CD8A	ITGAL	960	LCK	IL2RA	918	KCND2	KCNB1	927	OXT	HTR2B	925	CXCL10	CCR6	912	CXCR6	CXCL11	923	CCL21	CCR6	938	CCL21	CCR5	956	IL12B	IL6	952	P2RY12	CXCL9	921
IRF1	IFIT2	960	SOCS1	CSF2RB	918	DCN	MMP9	927	SPI1	ELANE	925	CCL21	C5AR1	912	MYOZ2	TCAP	923	GSTM1	GPX2	938	CCR7	CXCL11	956	ACTA2	MYL9	952	KCNQ2	KCNA3	921
CSF2	CD40	960	CSF2RB	JAK3	918	XCR1	CCL8	927	ADRA2A	P2RY12	925	NPY2R	C5AR1	912	CCL2	CX3CR1	923	CCL21	CXCR4	938	CCL21	CXCL11	956	STAP1	BMX	952	CD74	HLA-DRB5	921
HGF	PLAU	960	CD80	ITK	918	CCL3	IL12B	926	CYP3A5	CYP2S1	925	CD28	PIK3CG	912	CCL5	CX3CR1	923	CYP2B6	GSTA2	938	CCL5	CXCL11	956	ABCB1	SLC22A2	952	CD3E	IL2RA	921
CCR5	CCL7	960	CXCL9	IL12RB1	918	SELL	ITGAX	926	CXCL11	CCL28	925	CIITA	HLA-DRB1	912	CD86	CD247	923	GPX2	GSTA2	938	CCR5	CCL19	956	CCL13	CXCR3	952	KCNA3	KCNQ3	921
KCNH5	KCNA1	960	NPY	CCL21	917	CXCL6	CCR2	926	P2RY12	NPY1R	925	GPR18	RGS18	912	NCF2	MMP9	923	ZAP70	CD3G	938	CXCL11	CCL19	956	ACTN2	CTNNA3	952	MYOG	MYOD1	920
CXCL10	CXCL12	960	NPY	SSTR3	917	ADCY8	HTR7	926	PENK	NPY1R	925	SPI1	TLR4	912	NKX2-2	PDX1	923	LCK	CD3G	938	CD8A	CD28	956	NEUROD1	NKX2-2	952	PPY	KNG1	920
RGS1	GNAT3	960	NTS	PMCH	917	CCL2	MMP9	926	NPW	NPY1R	925	CD3E	IL2RG	912	MCHR1	GCG	923	TBX21	IL12RB1	938	IL2	CD247	956	ACTN2	CTNNA2	952	LY86	CD14	920
RGS18	GNAT3	960	CCL4	CCR4	917	HBZ	FOXP3	926	DRD2	CNR2	925	IL21	FOXP3	912	EDN3	GCG	923	OPRK1	PNOC	937	CD4	CD2	956	CCR7	CCL4	951	GRM5	CHRM1	920
DCN	THBS1	959	IFNG	HLA-DRB1	917	TGFB3	IGF2	926	CCKBR	AVP	925	CCL3	CCL7	912	KCNC2	KCNH6	923	CD8A	PDCD1	937	CD5	CD2	956	LCP2	TYROBP	951	CXCR5	CXCL11	920
TBX21	IL12RB2	959	PDCD1	HLA-DRB1	917	CD3E	FYB1	926	KISS1	AVP	925	CCL5	CCL7	912	IFNG	EOMES	922	CD79A	PAX5	937	KCNA4	KCNA3	956	CCR7	CXCL10	951	CCKBR	GCGR	920
CACNG7	CACNA1D	959	IFNG	CD3E	917	AVP	SLC12A1	926	FASLG	NFATC2	925	CD247	IL2RA	912	CXCR6	CCL19	922	FCER1G	FCGR2B	937	CD8A	SYK	956	CCL21	CXCL10	951	CCR2	CASR	920
WNT7A	LMX1A	959	CXCL10	CXCL9	917	OGN	KERA	925	PTPRC	CD3G	925	KCNV1	KCNA1	912	POMC	CALCA	922	CD4	CD3E	937	TNFRSF18	IL2RA	956	PCSK1	LEP	951	BMP4	PAX2	920
FABP4	CD36	959	APOD	APOA2	917	CCL21	CXCL5	925	ALDH1A1	CYP2S1	924	FPR3	CXCL12	912	LUM	COL11A1	922	LCP2	FCER1A	937	KCNA4	KCNA1	956	CCL19	CXCR2	951	BMP4	SIX3	919
DPYSL5	DPYSL4	959	PMCH	NPBWR2	917	CCR5	PPBP	925	DOCK2	HCK	924	FGR	CXCL12	912	CD3D	IL2RG	922	PLCB2	OPN4	937	KCNA3	KCNA1	956	CCL5	CCR8	951	S1PR4	CXCL13	919
F13A1	FN1	959	DOCK2	FGR	917	FMO2	CYP3A4	925	OXT	GNRH2	923	CHRM1	GCG	912	SHH	HOXD12	922	CD4	CXCR3	937	CXCR3	CCL25	956	KCNS2	KCNH7	951	SELPLG	ITGB2	919
SIGLEC1	SPN	959	ZAP70	FGR	917	IFNG	CD247	925	PRKAG3	PPARGC1A	923	GPR65	CASR	912	TBX21	IL2RB	921	TBX21	CXCR3	937	CXCL9	CXCL12	956	MYL9	TPM2	951	CD8A	PTPRC	919
KCNH5	KCNA3	959	CD247	IL2RG	917	CD14	TLR1	925	FGF10	WNT3A	923	IFNG	CD3G	912	FGF4	FGF19	921	SELPLG	ITGAM	937	NMU	NPS	956	CCL21	CXCL9	951	KCNG3	KCNA3	919
CHRNB2	CHRNA4	959	GPR18	GPR55	917	MMP2	NCF2	925	CYP3A5	ALDH1A1	923	KCNA1	KCNC2	912	FGF10	IHH	921	PROC	ITGAM	937	NPS	MLN	956	CCL19	CXCL9	951	IRX4	SLIT1	918
ISG20	IFIT3	959	CD40LG	JAK3	917	KCNQ5	KCNB1	925	KCNF1	KCNA2	923	CCL4	IL12RB1	912	EMX1	SHH	921	NKX2-5	MYOCD	937	CCL5	CXCL2	956	APOA5	APOA2	951	CCL22	CCR5	918
C1R	C1QC	959	CD3D	ITK	917	ITGB2	MMP9	925	CXCR5	RGS1	923	MMP7	ELANE	911	CXCL10	CXCL11	921	CYP3A5	CYP2C18	936	APOL1	HPR	956	SST	CNR1	951	IL2	CD3D	918
CCR1	CCL8	959	CD86	ITK	917	SLC14A2	AVP	925	P2RY13	P2RY4	923	CXCR5	CCR2	911	NPY5R	NPY1R	921	WNT1	SOST	936	SFTPA2	SFTPA1	956	GPR18	CNR1	951	KNG1	PNOC	918
MYLK	MYH11	959	POU2AF1	SPIB	917	CD247	ITK	925	TSLP	FOXP3	923	CXCR5	CCR1	911	P2RY12	CXCL9	921	CYP2C9	UGT1A8	936	MPO	CP	955	CXCL13	CCL25	951	GPR17	P2RY12	918
SERPING1	MASP2	959	NPY	CCR7	916	PTPRC	CD3G	925	CYSLTR1	EDN1	923	CD80	CD3D	911	FCGR3B	CD2	921	ZAP70	MAP4K1	936	PLCB2	DGKI	955	ZAP70	FYB1	951	ITGB2	PLG	918
DOCK2	VAV1	959	IFNG	IL18RAP	916	IL6	IL13	924	CD3D	VAV1	923	C3AR1	FPR1	911	CD74	HLA-DRB5	921	CHRM3	PLCB2	935	CXCL13	CXCL10	955	C1R	C4B	951	KNG1	P2RY13	918
MMP9	ITGAM	959	CD38	ZAP70	916	MMP2	MMP1	924	CD3G	VAV1	923	CCR2	CXCR6	911	CD3E	IL2RA	921	CXCL13	CCR5	935	CCR1	CXCL10	955	FZD10	WNT3A	950	CTLA4	CD28	918
HCN1	PEX5L	959	SST	CCR2	916	DOCK2	HCK	924	GDF7	TNMD	923	CCR1	CXCR6	911	GNA15	GCGR	921	SMPD3	SGPP2	935	DNAH9	FOXJ1	955	BMPR1B	GREM1	950	CCL19	CCR8	918
SLA2	ZAP70	958	NPY	CCL5	916	MMP2	MMP8	923	IFNG	EOMES	922	NMBR	TAC1	911	NEUROG3	RFX6	921	TYROBP	LCK	935	SLA2	CD247	955	SELP	CD36	950	CD86	LCK	918
CD180	LY96	958	CD4	TRAT1	916	CCL13	CCR1	923	TNC	ITGA2	922	CHRM2	PENK	911	LY86	CD14	920	CYP3A5	UGT1A9	935	HSD11B1	HSD3B1	955	SERPINE1	CFD	950	CXCR5	CCR6	918
PLAT	F2	958	EOMES	CD3D	916	POMC	TSHR	923	HTR2B	GRM5	922	CXCL11	CCR4	911	POMC	P2RY12	920	LCP2	CD3E	935	CD27	CD40LG	955	CD4	HLA-DRB1	950	CD7	CD5	918
GZMA	PRF1	958	CCL21	CCL19	916	TSHR	MC4R	923	ADORA1	PENK	922	IL27	STAT4	911	CCR5	F2	920	APLNR	AGT	935	PIK3CG	FGR	955	CD8A	IL2RG	950	GRM5	NPSR1	918
CCKAR	CCKBR	958	CD3D	CD28	916	CXCR6	CXCL11	923	GSTA3	CYP1A2	922	CXCL13	RGS18	911	PF4	F2	920	FCGR2A	FGR	935	CXCR1	GNA14	955	CXCR3	CCL7	950	PRF1	CD3E	918
BIN1	MAPT	958	KCNC1	KCNA4	916	RETN	ADIPOQ	923	CYP2A13	CYP1A2	922	VSTM1	NR5A1	911	COL9A3	COL11A1	920	LCK	MAP4K1	935	CXCR6	CXCL12	955	GPC5	HS3ST6	950	DOK2	IL2RA	918
SELPLG	SPN	958	IL2RB	CD8B	916	TACR1	CCK	923	IRF8	GBP2	922	CCR2	CXCR3	911	MMP11	MMP9	920	MAP4K1	CARD11	935	ZAP70	PTPN22	955	CCR7	CCL5	949	LCK	IL2RA	918
CD36	TLR6	958	PDCD1	LCK	916	LHX8	NKX2-1	923	KCNA2	KCNG1	922	CCR6	CXCR3	911	F2	HCK	920	CD8A	TRAT1	934	MASP1	FCN1	955	CCR7	CCL23	949	P2RY10	QRFPR	918
PTGS1	TBXAS1	958	VCAM1	HLA-DRB1	916	CD86	CD247	923	CTSG	IGF2	922	ADRB3	GCGR	911	GAL	OPRM1	920	SULT1E1	UGT1A6	934	IL2	CD69	954	FGF2	IGF1	949	CD80	ITK	918
NGFR	BEX1	958	CD86	HLA-DRB1	916	CXCR5	RGS1	923	ELANE	CEBPA	922	TH	DBH	911	IL1B	IL12RB1	920	CYP2C18	UGT1A1	934	CCL13	CCR5	954	CCL5	CXCR6	949	CXCL9	IL12RB1	918
CCL4	CCR2	957	IL2	CD3E	916	NCF2	MMP9	923	IL7	CSF2	921	TBX21	IL21	910	VCAM1	NCF4	920	CYP26A1	DHRS9	934	CXCR1	CXCL10	954	TBX21	IL17A	949	RAC2	NCF4	918
CCR2	CCR5	957	EOMES	CD3E	916	APOE	RELN	923	CXCL10	CXCL11	921	HSD11B1	UGT2B4	910	SELPLG	ITGB2	919	CCL3	CCR4	934	PLCB2	PIK3CG	954	IFNG	STAT4	949	MYF6	MYOD1	917
LHCGR	TSHR	957	FCGR3A	CD2	916	IFNG	EOMES	922	ODC1	NQO1	921	CXCL13	CCR8	910	HTR3B	HTR3C	919	ANPEP	AGT	934	SH2D1B	CD244	954	CD4	CD247	949	OPRK1	GAL	917
COL1A1	FN1	957	ITGB2	CD40LG	916	CCR7	PPBP	922	CRH	CALCA	921	GSTM5	CYP2F1	910	CXCL13	NPY1R	919	MYH6	DES	934	CD28	CD2	954	CD247	FCGR3A	949	NTS	PMCH	917
CXCL1	CXCL12	957	CCL2	CXCR3	916	ITGA2B	ITGB2	922	COL7A1	COL17A1	921	CCR8	CCR6	910	CD8A	PTPRC	919	ZAP70	TRAT1	933	IRF1	GBP2	954	GATA4	CYP17A1	949	CCL4	CCR4	917
ABI3	ABI3BP	957	NPY	CXCR3	916	CXCR6	CCL19	922	CCL19	CCL28	921	CCL5	C5AR1	910	CTSK	TLR7	919	CCR5	CXCL5	933	IRF8	ISG15	954	FFAR1	GCG	949	HTR1E	FPR3	917
MASP2	C4B	957	SST	CXCR3	916	KCND2	KCNQ5	922	NPY5R	NPY1R	921	CCR6	CXCL9	910	MMP13	POSTN	919	CXCL13	CCR1	933	CCR1	CCL25	954	CDH2	CTNNA2	949	RAC2	PIK3CG	917
CCL22	CCL2	956	FCER2	IRF4	916	EFEMP1	MFAP5	922	HRH3	DRD2	921	CCL5	RGS1	910	FGF4	FGF10	918	CXCL5	CCR1	933	CXCL11	CCL25	954	HCN2	KCNE2	948	IFNG	HLA-DRB1	917
CD4	ZAP70	956	IRF4	JAK3	916	LUM	COL11A1	922	P2RY12	CXCL9	921	CXCR6	CXCR3	910	SCTR	POMC	918	CXCL13	CXCR2	933	CD209	ICAM2	954	ICAM1	CSF2	948	PDCD1	HLA-DRB1	917
LCP2	CD8A	956	IL2RB	CD3G	916	KCNA4	KCNB1	922	COL17A1	COL11A1	921	FASLG	FGR	910	IRX4	SLIT1	918	RUNX3	NTRK3	933	SPI1	ITGAM	954	SERPINE1	IGF1	948	IFNG	CD3E	917
CCL21	CCR5	956	EOMES	CD3G	916	CD14	TLR6	922	CCL28	CXCR3	921	FOXP3	IRF4	910	CCL22	CCR5	918	CCR8	CXCL9	933	CCL19	CCRL2	954	CXCL10	CCL19	948	CXCL10	CXCL9	917
COL1A1	SP7	956	CCL2	IL12RB1	916	CTSG	IGF2	922	GPR18	CNR2	921	CCR8	CCL25	910	GNA15	CCKAR	918	F13A1	F5	933	HAVCR2	LGALS9	954	CCL21	CXCR2	948	ITGAX	PTPRC	917
CCL21	CXCL11	956	CCL2	CCL4	915	TBX21	IL2RB	921	P2RY12	P2RY4	921	ADRB3	GCG	910	IL2	CD3D	918	FGG	F5	933	NT5E	ENTPD3	953	CCL5	CXCR2	948	DOCK2	FGR	917
CCL5	CXCL11	956	TXK	PIK3CG	915	TLL1	ADAMTS2	921	CD74	HLA-DRB5	921	SUCNR1	CASR	910	CCL19	CCR8	918	NOS1	GRIN1	933	PIK3CG	PLCG2	953	IL10RA	IL22	948	ZAP70	FGR	917
CCR5	CCL19	956	CD74	HLA-DRB1	915	CXCL6	CCR5	921	RXRG	RORB	921	CD5	CD19	910	SCTR	HTR7	918	TNNI3	DES	933	CCR7	CD40	953	CCR7	CXCL9	948	CD247	IL2RG	917
CXCL11	CCL19	956	EOMES	CD247	915	CCR2	PPBP	921	PTGFR	EDN1	921	SRGN	MMRN1	909	MCHR1	HRH3	918	DOK5	GDNF	933	CDHR1	PROM1	953	CXCL13	CXCL9	948	KCNG3	KCNQ3	917
FABP4	ADIPOQ	956	DPP4	CXCL9	915	ADCY8	GNG8	921	CD3E	IL2RA	921	ITGAX	CD8A	909	CD7	CD5	918	DES	MYBPC3	933	IFNG	IL12B	952	CCR2	CXCL9	948	GPR18	GPR55	917
CD8A	CD28	956	TLR8	CTSS	915	CXCL10	CXCL11	921	ADAMTSL4	ADAMTSL1	921	CCR1	C3AR1	909	SERPINE1	SERPINA1	918	CYP3A5	CYP26A1	932	CCL13	CXCR3	952	CCR1	CXCL9	948	GRM5	GCGR	917
CXCL3	CCL20	956	KCNC1	KCNA3	915	P2RY12	CXCL9	921	CNR2	GPR55	921	C3AR1	CXCL10	909	C3AR1	PYY	918	GNGT1	GNG8	932	ZBTB32	GATA3	952	RSPO4	LGR6	948	CD3D	ITK	917
CXCL5	CCL20	956	PRF1	IL2RG	915	FCGR3B	CD2	921	MYBPC2	MYH8	921	CCR5	FPR2	909	PRF1	CD3E	918	CYP2C18	UGT1A6	932	CXCR1	CXCL12	952	HSD11B1	HSD3B2	948	CD86	ITK	917
MLC1	MYLK	956	IL2RB	TNFRSF9	915	GPR18	CNR2	921	ADORA1	RGS4	921	CCR1	FPR2	909	CCR1	RGS1	918	CYP26A1	CYP2S1	932	LCK	FYB1	952	PENK	CNR1	948	IFNG	IL18RAP	916
CD4	CD2	956	CCR5	IL12RB1	915	CD74	HLA-DRB5	921	CDH3	CDH8	921	P2RY13	GPR18	909	DOK2	IL2RA	918	CYP26C1	CYP2S1	932	SPI1	SLC11A1	951	CSF2	CSF3R	948	CD38	ZAP70	916
CD5	CD2	956	CD4	SELL	914	CYP1B1	CYP1A1	921	TCN1	PRSS3	921	PRF1	STAT4	909	CD80	ITK	918	KERA	CHST6	932	CCR7	CCL4	951	RSPO1	DKK1	948	CD4	TRAT1	916
KCNA4	KCNA3	956	CCR7	CXCR5	914	CD3E	IL2RA	921	CHRND	CHRNA1	920	MMP7	FASLG	909	CXCL9	IL12RB1	918	CD4	CD8B	932	LCP2	TYROBP	951	STAT4	IL2RA	948	EOMES	CD3D	916
CYP1A2	UGT1A4	956	CXCR5	CCR8	914	CXCR5	CCL25	921	LY86	CD14	920	CD7	CD2	909	RAC2	NCF4	918	CCL19	CCR6	932	CCR7	CXCL10	951	CCR5	CCL25	948	FCGR2A	ITGB2	916
ICAM1	HLA-A	956	IL12B	SOCS1	914	LHCGR	GCGR	921	CXCR5	CXCL11	920	TLR10	FOXP3	909	CLDN18	CLDN19	917	CYP2C9	UGT1A10	932	CCL21	CXCL10	951	GRIN2A	RELN	948	CCL21	CCL19	916
GSTM2	CYP1A1	956	SST	PMCH	914	LRRTM2	NRXN1	921	CYP3A5	UGT2B17	920	FOXP3	TLR7	909	FGF4	GREM1	917	CXCL13	CCR9	932	CXCL16	CXCL10	951	MEFV	CASP1	948	CD3D	CD28	916
UGT1A4	CYP1A1	956	CCL21	CCR4	914	CXCL6	CCR7	920	CYP2A6	UGT2B17	920	RXFP1	GCG	909	CCR1	CXCR2	917	CCR8	CCL20	932	CCL5	CCR8	951	CD4	CD3G	948	IL2RB	CD8B	916
UGT1A8	CYP1A1	956	PRKCB	LCK	914	SST	PNOC	920	FLT3	IKZF1	920	CD4	CD19	909	FGF19	FGF8	917	IL2RB	CD247	932	CD4	CD5	951	CSF2	ITGAM	948	PDCD1	LCK	916
KCNA4	KCNA1	956	CCR5	CXCR3	914	LY86	CD14	920	HTR6	HTR7	920	CCL3	CCL5	908	POMC	GALR2	917	CD3E	PTPRC	932	CCL21	CXCL9	951	CD14	ITGAM	948	CD86	HLA-DRB1	916
KCNA3	KCNA1	956	CCR1	CXCR3	914	CXCL5	CXCR6	920	ALDH1A1	CYP1A2	920	CCR5	FPR1	908	CCL4	CCR4	917	CYP2C9	UGT1A7	932	CCL19	CXCL9	951	LEP	SIGLEC6	948	IL2	CD3E	916
CXCR3	CCL25	956	CCR8	CXCR3	914	CXCR5	CXCL11	920	HTR6	HTR4	920	CCL5	FPR1	908	CALCA	HTR7	917	HS3ST2	GPC5	932	PROKR2	KISS1	951	CCL21	CCL5	947	EOMES	CD3E	916
CXCR3	CXCL1	956	CCL4	CCL7	914	POMC	P2RY12	920	CCL5	CCL28	920	CCL21	P2RY12	908	PF4	FN1	917	CD40LG	IRF4	932	MYL4	TNNT2	951	CXCL13	CCL5	947	FPR3	RGS1	916
CXCL9	CXCL12	956	PLA2G2A	ALOX15B	914	KCNA4	KCND2	920	KCNF1	KCNG1	920	P2RY12	P2RY13	908	RAC2	PIK3CG	917	SLCO1B3	FABP6	932	PAX5	PRDM1	951	CXCL13	CXCL11	947	FCGR2A	FCGR3A	916
CCKAR	GCG	956	PIK3CG	ITK	914	FFAR2	CCK	920	DRD2	GRM4	920	CCR2	CCR6	908	IFNG	HLA-DRB1	917	ZAP70	ITK	932	CXCL13	CCL25	951	CXCL10	CXCR2	947	FCGR3A	CD2	916
GNAT3	GCG	956	GABRA1	GABRG2	914	ANK2	SPTA1	920	HTR1B	GRM4	920	CCR5	CCR6	908	IFNG	CD3E	917	FGR	ITK	932	WNT7B	GPC3	951	IRX6	NKX2-5	947	ITGB2	CD40LG	916
CCL5	CXCL2	956	IL2RG	CD3G	914	CYP3A4	HSD3B2	920	GSTA3	GPX2	920	CCR1	C5AR1	908	CXCL10	CXCL9	917	ALDH3A1	GSTA2	932	CCL11	CXCL12	951	TNC	NPSR1	947	BMP4	GDF5	916
KCNC1	KCNC2	956	CCL4	CCL5	913	LHCGR	AVP	920	COL7A1	COL4A3	920	P2RY12	SUCNR1	908	ITGAX	PTPRC	917	NEB	MYBPC3	932	LCK	CXCL12	951	IL9R	IL2RG	947	NCAN	GPC5	916
LYZ	B2M	956	GZMB	EOMES	913	AVPR1A	GCGR	920	AVPR1A	GCGR	920	C5AR1	CR1	908	FGG	PLAU	917	IL23A	IL1B	931	ZAP70	FYB1	951	CCL4	IL1B	946	FCER2	IRF4	916
KCNQ2	KCNH6	956	CCL2	ALB	913	AVP	GCGR	920	CCKBR	GCGR	920	DPP4	PTPRC	908	CD247	IL2RG	917	EFNB1	EPHA5	931	CXCL12	CCR3	951	CCL4	CXCR5	946	NPFFR2	QRFPR	916
KCNA1	KCNH6	956	IFNG	CD3D	913	DAZL	DAZ1	920	AVP	GCGR	920	RGS1	CXCR3	908	CD3D	ITK	917	ACTA2	ACTG2	931	SERPINE1	CFD	950	VEGFD	IGF1	946	CALCA	GCGR	916
PDYN	KNG1	955	CCR5	CXCR6	913	IL1B	IL12RB1	920	GRM4	RGS4	920	CXCL10	TLR4	908	CD86	ITK	917	IFI27	ISG20	931	CD4	HLA-DRB1	950	KCNA5	KCNH7	946	MMP1	IGF2	916
MYL2	ACTC1	955	SST	P2RY12	913	PPBP	CXCR6	919	STMN2	RGS6	920	FCGR3A	FGR	908	CCL3	CCL2	916	CYP26A1	CYP2B6	931	CD8A	IL2RG	950	TNNT3	MYBPC1	946	IL2RB	CD3G	916
CXCL13	CXCL10	955	CXCR6	CCR8	913	SULT1E1	UGT2B4	919	IL1B	IL12RB1	920	CXCR3	CNR2	908	IFNG	IL18RAP	916	MMP2	COL9A3	931	CXCR3	CCL7	950	FGF2	NKX2-2	946	EOMES	CD3G	916
CCR1	CXCL10	955	CD28	CD8B	913	CYP1B1	UGT2B4	919	VCAM1	NCF4	920	NMBR	GCGR	908	CCL21	POMC	916	SERPINA1	F5	931	GBP2	ISG15	950	KCNQ5	KCNH6	946	EPHA8	EFNA2	915
DNAH9	FOXJ1	955	UGT2B7	CYP2A13	913	OGN	PRELP	919	SELPLG	ITGB2	919	GLP2R	GCGR	908	FGF4	FGF7	916	ISG20	IRF4	931	CXCR5	CXCL12	950	FCGR2A	ITGAM	946	CCL22	CCL17	915
CD27	CD40LG	955	CCL5	FPR2	913	CD8A	PTPRC	919	HTR3B	HTR3C	919	ADRA1B	GCGR	908	POMC	CXCL13	916	GSTM1	GSTA2	931	CCR7	CCL5	949	FGF2	ICAM1	945	GHRH	PTH2	915
CD86	HLA-A	955	IL2RB	CD3E	913	KCNA3	KCNB1	919	IRF8	HLA-DRB1	919	CALCB	GCG	908	EOMES	CD3D	916	LCP2	CD3G	931	CCR7	CCL23	949	MYL9	ACTG2	945	SRGN	SERPINA1	915
CXCR6	CXCL12	955	CD80	CD3E	913	CTSK	TLR7	919	HTR7	HTR4	919	SULT1E1	UGT2B11	908	FCGR2A	ITGB2	916	CYP3A5	CYP26C1	930	CCL5	CXCR6	949	SERPINE1	PPBP	945	KCNG3	KCNQ2	915
SPN	CD44	955	PRF1	CD247	913	KCNQ5	KCNA1	919	CXCL13	NPY1R	919	CCL21	CASR	908	CCL21	CCL19	916	LCP2	CD3D	930	MYOD1	MYL1	949	CXCR5	CXCL10	945	CD74	HLA-DRB1	915
ZAP70	PTPN22	955	CXCL11	CXCL9	913	IGF1	IGF2	919	CD8A	PTPRC	919	CD28	CD3G	908	POMC	CCL19	916	ZAP70	CD28	930	CLDN16	CLDN2	949	FABP4	PCK1	945	EOMES	CD247	915
CCL13	CCR5	954	CXCR5	RGS18	913	MMP13	POSTN	919	FAS	CD40	919	CD69	CD19	908	PF4	SERPINA1	916	CXCR2	CCL20	930	SPI1	PAX5	949	FXYD1	FXYD4	945	TLR8	CTSS	915
CXCR1	CXCL10	954	CCL17	CXCR3	913	CACNG3	CACNG7	918	HTR7	GLP1R	919	GZMB	IL12RB1	908	IL1B	CCL20	916	BMP4	PAX9	930	CD4	CD247	949	FST	BAMBI	945	PRF1	IL2RG	915
IGF1	F2	954	CCR7	CXCR3	913	IAPP	RAMP1	918	PENK	CHRM4	919	TFF2	GKN2	908	VCAM1	HLA-DRB1	916	CD3D	PTPRC	930	CD247	FCGR3A	949	ARHGAP15	RHOH	945	IL2RB	TNFRSF9	915
IGF1	PAPPA	954	CCL23	CXCR3	913	CCL22	CCR5	918	RGS4	CHRM4	919	FGF20	FGF10	907	CD86	HLA-DRB1	916	NRG2	NRG3	930	IL2	SYK	949	CXCL9	CCL25	945	CD80	CD274	915
SLC5A7	CHAT	954	CCL2	CCL7	913	C3	CXCL5	918	OXT	MCHR1	918	FGF20	FGF7	907	IL2	CD3E	916	RHOH	ARHGAP9	930	TNFRSF18	FOXP3	949	SPI1	LYZ	944	CHRM1	CASR	915
FGF8	NKX2-1	954	GBP1	IRF4	913	CCR7	CXCL5	918	NMRK2	NMNAT2	918	CDH6	CDH2	907	EOMES	CD3E	916	MYH6	NEB	930	FGF23	FGF9	949	ALDH1A2	ADH4	944	MUC2	MUC5B	915
CXCL11	CCL20	954	PRKCB	JAK3	913	ADCY8	DRD5	918	CTLA4	CD28	918	DEFA6	DEFA5	907	CCL21	NPY1R	916	HCK	ITGAM	930	TACR3	NPS	949	PPBP	CCR1	944	CCR5	IL12RB1	915
GHRHR	VIP	954	CD80	CD3G	913	CCL19	CCR8	918	HTR3B	HTR3E	918	PENK	NPY2R	907	FPR3	RGS1	916	LCP2	FCER1G	929	MYL2	TNNC1	948	CXCR6	CXCL10	944	CD4	SELL	914
CD28	CD2	954	CYBB	NCF4	913	C3AR1	PYY	918	CXCR5	CCR6	918	CHRM1	CCKBR	907	FCGR2A	FCGR3A	916	ZAP70	UBASH3A	929	SERPINE1	PF4	948	SST	HTR1A	944	CCR7	CXCR5	914
CCR1	CCL25	954	TBX21	IL2	912	CCR1	RGS1	918	MCHR1	HRH3	918	CCR1	CCR6	907	FCGR3A	CD2	916	ISG20	OAS2	929	C3	ITGB2	948	ICAM1	CIITA	944	CXCR5	CCR8	914
CXCL11	CCL25	954	IL2	IL21	912	PYY	CNR1	918	CD7	CD5	918	CCR2	C5AR1	907	ITGB2	CD40LG	916	CXCL10	CCR9	929	CXCL10	CCL19	948	IGF1	MMP1	944	GAL	PMCH	914
CCL20	CCL25	954	CCL17	CCR5	912	KCNQ5	KCNA3	918	PRF1	CD3E	918	FPR1	C5AR1	907	CCL2	CXCR3	916	LCT	AKR1B10	929	CD8A	KLRD1	948	CXCL10	CCR8	944	CCL21	CCR4	914
CCR1	CXCL1	954	SST	CCR5	912	HS3ST2	GPC6	918	MCHR1	KISS1	918	CXCL11	C5AR1	907	PIK3CG	HCK	916	CCR9	CXCL9	929	CCR7	CXCL9	948	LCP2	CD247	944	ASCL1	OTX2	914
CCL20	CXCL12	954	CXCR5	CCR5	912	DOK2	IL2RA	918	CHRM2	GRM4	918	FPR2	C5AR1	907	FCER2	IRF4	916	FGA	F5	929	CXCL13	CXCL9	948	CXCR6	CXCL9	944	FCGR2B	FCGR3A	914
GRM3	RGS4	954	CCL17	CCL5	912	CD80	ITK	918	PENK	GRM4	918	CD28	CD3E	907	CALCA	GCGR	916	TNNC2	NEB	929	CCR2	CXCL9	948	CXCR2	CXCL9	944	CCR5	CXCR3	914
CALCB	ADCYAP1	954	IRF8	VCAM1	912	CXCL9	IL12RB1	918	DOK2	IL2RA	918	CCL21	RGS1	907	HTR7	GCGR	916	AMY2A	MGAM	929	CXCL16	CXCL9	948	CD247	PTPRC	944	CCR8	CXCR3	914
KLRC2	B2M	954	CCL18	CCR1	912	FGF6	FGF7	917	CD80	ITK	918	CXCL13	RGS1	907	CCL20	OPRM1	916	CYP26A1	CYP2C9	928	CCR1	CXCL9	948	CHRD	BAMBI	944	CCL4	CCL7	914
FCER1A	VAV1	954	SPI1	CSF2	912	CXCR1	CCR1	917	GRM4	CHRM4	918	FPR2	RGS1	907	IL2RB	CD3G	916	LAG3	CD8A	928	CSF2	CSF3R	948	RASGRP1	APBB1IP	944	CD274	PDCD1LG2	914
SPI1	ITGAM	954	IL2RB	CD3D	912	FGF21	CYP7A1	917	CXCL9	IL12RB1	918	CXCR5	CXCR3	907	EOMES	CD3G	916	CXCL13	CCR2	928	CCR5	CCL25	948	CIITA	IRF4	944	MC4R	GCGR	914
DDC	PAH	954	SLA2	CD3D	912	LHCGR	DRD5	917	FCER1G	VAV1	918	PRF1	IL2RA	907	CCL2	IL12RB1	916	TNFSF11	SOST	928	LEP	CEBPA	948	SDC1	GPC3	944	KNG1	IGF2	914
MUC13	MUC4	953	TRH	NTSR2	912	CCL4	CCR4	917	PNOC	HTR1A	917	TLR8	TLR7	907	CCL22	CCL17	915	IL1B	MMP1	928	CD4	CD3G	948	HSPB8	HSPB7	944	PIK3CG	ITK	914
DCN	DPT	953	CXCR5	CXCR6	912	IFNG	HLA-DRB1	917	CALCA	HTR7	917	NR5A1	ESRRB	907	CCL2	CCL4	915	CCL21	CCR8	928	CSF2	IL10	948	SERPINE1	IL6	943	CCKBR	CASR	914
IFNG	IL12B	952	IFNG	CD28	912	IFNG	CD3E	917	CYP2S1	CYP1A2	917	PRF1	CD3G	907	SFRP2	SHH	915	CD79A	SERPINA1	928	CSF2	ITGAM	948	DLX4	FGF2	943	IL2RG	CD3G	914
IL12B	IL6	952	IL2	CD8B	912	PPBP	CXCL9	917	IFNG	HLA-DRB1	917	ITK	CD3G	907	FPR1	F2	915	CD79A	FCGR2B	928	CD14	ITGAM	948	IL2	ICAM1	943	CCL4	CCL5	913
ACTA2	MYL9	952	CXCL10	CCR6	912	CXCL10	CXCL9	917	PDCD1	HLA-DRB1	917	CD8A	ITGAM	907	CCL2	CXCR2	915	PAX5	POU2AF1	928	LEP	SIGLEC6	948	CCL3	CXCR5	943	GZMB	EOMES	913
KCNH5	KCNA4	952	CD28	PIK3CG	912	ITGAX	PTPRC	917	IFNG	CD3E	917	FGF10	FGF7	906	CCR5	CXCR2	915	ALB	FABP6	928	CCL21	CCL5	947	IL1B	CCL5	943	IFNG	CD3D	913
CCL13	CXCR3	952	CIITA	HLA-DRB1	912	IGF1	PAPPA2	917	ADCY8	NPY1R	917	IL18RAP	CCR5	906	SRGN	SERPINA1	915	CCL2	IL10	928	CXCL13	CCL5	947	CD4	CD3D	943	CCR5	CXCR6	913
NEUROD1	NKX2-2	952	CD86	CD3E	912	DOCK2	FGR	917	PPBP	CXCL9	917	TRAT1	CD3D	906	CD74	HLA-DRB1	915	CDH17	CDH2	927	CXCL13	CXCL11	947	ICAM1	PTAFR	943	GPR17	P2RY13	913
CXCR1	CXCL12	952	GPR18	RGS18	912	SUCNR1	HCAR2	917	CXCL10	CXCL9	917	CCR2	C3AR1	906	EOMES	CD247	915	CYP26C1	CYP2C18	927	TNNI2	MYL4	947	WNT3A	KREMEN2	943	CXCR6	CCR8	913
LCK	FYB1	952	CD3E	IL2RG	912	CXCR6	CCL25	917	ITGAX	PTPRC	917	CXCL13	FPR1	906	TLR8	CTSS	915	CCR2	CXCL5	927	CXCL16	CXCR3	947	CCL4	CCR8	943	KNG1	GALR2	913
COL1A1	SPARC	951	IL21	FOXP3	912	CCR4	CCL25	917	CHRM2	RGS1	917	ITGB2	FGB	906	PRF1	IL2RG	915	KISS1R	TACR3	927	IL9R	IL2RG	947	ANXA1	FPR3	943	CD28	CD8B	913
SPI1	SLC11A1	951	CCL5	CCL7	912	POMC	ADCYAP1R1	917	DOCK2	FGR	917	CCR2	CCR8	906	FCGR3A	HCK	915	CCL5	CCR9	927	CXCL16	CXCL12	947	CHRM2	GRM8	943	HAVCR2	LCK	913
LCP2	TYROBP	951	CD247	IL2RA	912	CD3D	ITK	917	GRM4	CNR2	917	CCR5	CCR8	906	IL2RB	TNFRSF9	915	TPM2	LMOD1	927	CXCL13	CXCR4	947	SNAP25	CPLX2	943	CCL5	FPR2	913
RAC2	ARHGAP15	951	TNFRSF9	IL2RA	912	CD86	ITK	917	EDN2	AVP	917	SELP	SELE	906	CCR5	IL12RB1	915	CTSS	TLR7	927	NMU	MLN	947	CD79A	CD40LG	943	IL2RB	CD3E	913
ISL1	NKX6-1	951	ALOX15B	PLA2G4E	912	CCL3	CCL2	916	ITGA2	COL2A1	917	CXCR5	NPY2R	906	LHX5	SFRP5	914	XCR1	CCL8	927	ITGB2	VAV1	947	IL2	CD40LG	943	CD80	CD3E	913
MMP2	IGF1	951	IFNG	CD3G	912	IFNG	IL18RAP	916	GPR18	GPR55	917	CHRM2	NPY2R	906	CCL4	CCL11	914	MUC17	GCNT3	927	CCL4	IL1B	946	PPBP	CXCR3	943	PRF1	CD247	913
SPARC	COL3A1	951	CCL4	IL12RB1	912	CCL21	POMC	916	IL2RA	NFATC2	917	CXCL13	CCR4	906	TUBB2B	TUBA3E	914	TNNI2	NEB	927	CCL4	CXCR5	946	MAFA	NKX2-2	943	CXCL11	CXCL9	913
CCL21	CXCL10	951	CXCR5	CCR2	911	POMC	CXCL13	916	ADCY10	PDE1C	917	CXCR6	CCR6	906	CCL21	CCR4	914	CCL19	CXCR4	927	CCL5	CXCL16	946	ALDH1A2	ADH7	943	CXCR5	RGS18	913
CCL5	CCR8	951	CCR7	CCR5	911	SST	CCR2	916	GRM5	GCGR	917	CXCL11	CCR6	906	ASCL1	OTX2	914	IL1RN	IL1B	926	IL2RB	PRF1	946	PPP1R14A	PPP1R12B	943	CCL17	CXCR3	913
CD4	CD5	951	CCR7	CCR1	911	CCR2	CXCR1	916	IRF8	CD44	917	CCR2	FPR2	906	CFD	FN1	914	CCL22	ACKR2	926	SFRP1	WNT7B	946	CD40LG	ITGAM	943	CCR7	CXCR3	913
KCNH5	KCNQ2	951	CXCR5	CCR1	911	CCR5	CXCR1	916	IGF2	CD44	917	CXCR6	FPR2	906	CFD	SERPINA1	914	CCL17	ACKR2	926	WNT9A	WIF1	945	APOE	IL6	942	CCL23	CXCR3	913
CCL21	CXCL9	951	CD80	CD3D	911	CD4	TRAT1	916	CD3D	ITK	917	CXCL13	C5AR1	906	CXCR2	RGS1	914	ZAP70	CD3D	926	CXCR5	CXCL10	945	CCL3	CCR2	942	NTS	CASR	913
CCL19	CXCL9	951	C3AR1	FPR1	911	CXCR5	CXCL5	916	CD86	ITK	917	CXCL10	C5AR1	906	FCGR2B	FCGR3A	914	BCO1	SDR16C5	926	CXCL16	CXCL11	945	IL6	IGF1	942	CD80	CD3G	913
CCL20	CXCR3	951	CCR2	CXCR6	911	SERPING1	PPBP	916	OXT	NPFFR1	916	FPR3	C5AR1	906	CCR5	CXCR3	914	WNT1	WNT8B	926	LGR5	RSPO3	945	MSX2	SP7	942	CYBB	NCF4	913
CXCL13	CCL25	951	CCR1	CXCR6	911	EOMES	CD3D	916	CD4	TRAT1	916	HLA-DRB1	CD3E	906	CCR1	CXCR3	914	DOK5	NTRK3	926	NPY	HTR1B	945	F13A1	FGB	942	CD79A	PAX2	913
CCL11	CXCL12	951	VCAM1	CIITA	911	CTSG	IGF1	916	EOMES	CD3D	916	CXCL11	SUCNR1	906	CCR8	CXCR3	914	CCL3	CXCR3	926	CXCL9	CCL25	945	SERPINE1	LEP	942	WNT16	SFRP4	913
LCK	CXCL12	951	CHRM2	PENK	911	C3	FPR1	916	FCGR2A	ITGB2	916	FGD2	TAGAP	906	CD180	TLR4	914	IL22RA1	IL24	926	MYOD1	BHLHA15	945	FGF4	SOX2	942	CCL17	CCR5	912
CYP1A1	GSTA2	951	CXCL11	CCR4	911	C3	CXCL10	916	TCN1	PRSS1	916	CCR2	RGS1	906	CCL4	CCL7	914	GAMT	CKMT1B	926	SPI1	LYZ	944	CD8A	CD3E	942	CXCR5	CCR5	912
ZAP70	FYB1	951	PNOC	NPBWR2	911	POMC	DRD5	916	CCL21	CCL19	916	CCR5	RGS1	906	PIK3CG	ITK	914	CYP2C9	CYP26C1	925	ALDH1A2	ADH4	944	IL2	PTPRC	942	CCL17	CCL5	912
C1R	C4B	951	VCAM1	GBP1	911	TCN1	PRSS1	916	MCHR1	UTS2R	916	C3AR1	RGS1	906	GABRA1	GABRG2	914	CYP26A1	CYP2C18	925	TBX21	IL12A	944	IL2	CD2	942	IL2RB	CD3D	912
CSF3	ELANE	950	CCR2	CXCR3	911	CCL21	CCL19	916	CD3D	CD28	916	CXCL11	RGS1	906	IL2RG	CD3G	914	CCL21	CXCL5	925	IFNG	IL12A	944	CCL5	CCL25	942	SLA2	CD3D	912
SERPINE1	CFD	950	CCR6	CXCR3	911	POMC	CCL19	916	PENK	NPW	916	INHA	CGA	906	MMP11	MMP8	913	C5	C3AR1	925	CXCR6	CXCL10	944	CXCL10	CCL25	942	CXCR5	CXCR6	912
CD4	HLA-DRB1	950	SOCS1	IL2RA	911	CD3D	CD28	916	ADH1C	GSTA1	916	CHRM1	NTSR1	906	CCL4	CCL5	913	CYP3A5	CYP2S1	925	CXCL10	CCR8	944	RBP1	RPE65	941	APCS	FGA	912
CYP1A2	UGT1A8	950	CCL2	IL12B	910	TSHR	HTR7	916	CXCL6	FPR2	916	C3AR1	CXCR3	906	GNA15	HCRT	913	AICDA	PAX5	925	LCP2	CD247	944	CD69	ICAM1	941	GPR17	HTR1E	912
CD8A	IL2RG	950	TBX21	IL21	910	CXCL6	FPR2	916	VCAM1	HLA-DRB1	916	CCR1	CNR2	906	GZMB	EOMES	913	MMP2	NCF2	925	CXCR6	CXCL9	944	ALDH1A2	ADH1B	941	IFNG	CD28	912
ADH1A	AOX1	950	IL12B	GZMA	910	CD86	HLA-DRB1	916	CD86	HLA-DRB1	916	FPR1	CXCL12	906	TLR2	CSF2	913	NRG1	NRG3	925	MYL1	TNNT2	944	PPBP	CCL19	941	CCL22	CCR8	912
CXCR3	CCL7	950	SST	CCL19	910	EOMES	CD3E	916	EOMES	CD3E	916	PENK	CXCL12	906	IFNG	CD3D	913	CD247	ITK	925	CD247	PTPRC	944	SST	LEP	941	IL2	CD8B	912
CXCR5	CXCL12	950	EOMES	PRF1	910	IGF1	ACTN2	916	CCL21	NPY1R	916	ADRA1B	GCG	906	CCL17	CCL11	913	PTPRC	CD3G	925	UGT2B17	HSD3B1	944	SST	RXFP3	941	BMP4	FOXG1	912
TNFSF11	CTSK	949	IL2	CD28	910	FPR3	RGS1	916	KCNJ5	DRD2	916	CXCL13	CASR	906	CCL5	CCL11	913	TNNI2	MYBPC3	925	RAC2	SYK	944	PPY	GHRL	941	CXCL10	CCR6	912
PDPN	CLEC1B	949	CCR7	CCR8	910	FCGR3A	CD2	916	FCGR2A	FCGR3A	916	MMP8	MMP7	905	CCR5	CXCR6	913	MMP2	MMP1	924	CD247	SYK	944	PLA2G4A	PNPLA7	941	BMP4	NKX2-1	912
CCL5	CXCR6	949	CD3D	CD86	910	KCND2	KCNA3	916	FCGR3A	CD2	916	S1PR4	CCL5	905	CCR2	CXCR2	913	CD3D	LCK	924	RASGRP1	APBB1IP	944	NKX6-2	GCG	941	CD28	PIK3CG	912
MYOD1	MYL1	949	CCL19	CCR4	910	POMC	CNR2	916	PENK	HTR1B	916	CCL21	FPR1	905	CXCR6	CCR8	913	SULT1E1	UGT1A9	924	PIK3CG	VAV1	944	C1QA	C4B	941	CD86	CD3E	912
IFNG	STAT4	949	GHSR	CCKBR	910	PIK3CG	HCK	916	CALCA	GLP1R	916	HSD11B1	UGT2B7	905	CCL5	FPR2	913	SI	AMY1B	924	IL1B	CCL5	943	KCNA5	KCNE2	940	LCK	RGS1	912
IL6	MMP9	949	NTSR2	CCKBR	910	ALDH1A2	CYP1A1	916	CX3CL1	CXCR3	916	CCR5	ADRA1B	905	SHH	OTX2	913	DOCK2	HCK	924	CXCL13	CXCL16	943	CYP2C9	UGT2B4	940	GPR18	RGS18	912
CYP2C9	UGT1A4	949	PRKCB	NOS1	910	PTH2R	AVP	916	PIK3CG	HCK	916	CCL5	P2RY12	905	IL2RB	CD3E	913	PIK3C2G	TPTE2	924	CD4	CD3D	943	SFRP1	WNT11	940	KNG1	CXCR3	912
GRM5	HTR2A	949	CD8B	LCK	910	PROK2	AVP	916	SPTA1	NRCAM	916	GALR1	P2RY13	905	CD80	CD3E	913	SI	AMY2A	924	RAC2	ARHGAP45	943	CYP2C9	CYP3A4	940	CD3E	IL2RG	912
VCAN	TLR6	949	CSF1R	GRAP2	910	FCER2	IRF4	916	EDN2	EDN1	916	CXCL11	P2RY13	905	CCL5	NPY1R	913	CYP26A1	ADH4	923	CCL4	CCR8	943	UGT2B4	CYP3A4	940	CCL3	CCL7	912
GRAP2	ITK	949	CCR8	CCR6	910	KCNB1	KCNA1	916	OXT	AVP	916	CCR1	CCR8	905	PRF1	CD247	913	CCL13	CCR1	923	CD79A	CD40LG	943	KCNQ2	NRCAM	940	CCL5	CCL7	912
CD4	ERVW-1	949	CCR6	CXCL9	910	HTR7	GCGR	916	MS4A2	NFATC2	916	CCL21	FPR2	905	CXCL11	CXCL9	913	PLA2G7	PLA2G1B	923	IL2	CD40LG	943	TBX21	IL12B	939	CD247	IL2RA	912
MMP2	HSPB2	949	CCR7	RGS18	910	MMP1	IGF2	916	MYBPC2	NEB	916	C3AR1	FPR2	905	FGB	PLAU	913	CYP26C1	CYP2B6	923	GZMB	FOXP3	943	ADH1A	ALDH1A2	939	TNFRSF9	IL2RA	912
MMP2	HBEGF	948	CXCR6	CXCR3	910	IL2RB	CD3G	916	CALCA	GCGR	916	CCR8	FPR2	905	GPR65	CYSLTR1	913	RASGRP2	NOS1	923	BIRC3	TNFRSF1B	943	APOA1	LYZ	939	GPR65	CASR	912
TLL1	LOX	948	FASLG	FGR	910	EOMES	CD3G	916	HTR7	GCGR	916	CXCL13	FPR3	905	CCL17	CXCR3	913	PROC	MYH6	923	NPY	CXCR4	943	PHOX2B	ASCL1	939	IFNG	CD3G	912
DCN	NCAN	948	CCR7	CNR2	910	SUCNR1	HCAR3	916	IRS4	IGF2	916	CCR1	FPR3	905	CCR7	CXCR3	913	SI	AMY2B	923	CD8B	CD3G	943	ERBB2	TFF1	939	CCL4	IL12RB1	912
ICAM1	CSF2	948	FOXP3	IRF4	910	CCL2	IL12RB1	916	EOMES	CD3G	916	CXCR5	GPR18	905	CCL23	CXCR3	913	PLEKHO1	NCF2	923	CD40LG	ITGAM	943	CCL21	CCR2	939	MMP9	NCF4	912
TIMP1	IGF1	948	GSTA2	ADH7	910	IL6	IL12RB1	916	PTAFR	GPR68	916	CCR5	C5AR1	905	MMP9	TLR4	913	CYP3A5	UGT1A8	923	TYROBP	SIGLEC11	943	KCNH2	KCNV1	939	KNG1	CCR2	911
SERPINE1	IGF1	948	CD5	CD19	910	CCL22	CCL17	915	CXCL13	PPBP	915	PENK	SUCNR1	905	CCL2	CCL7	913	TSLP	FOXP3	923	OSM	IL11	942	FABP4	ANGPTL4	939	CXCR5	CCR2	911
HBEGF	IGF1	948	CIITA	HLA-DQB1	910	CCL2	CCL4	915	PTAFR	GRM5	915	CD28	FCGR3A	905	NR0B2	ESRRB	913	BMP4	LEF1	922	SERPINE1	LEP	942	MS4A2	FCGR2B	939	CCR7	CCR5	911
C3	ITGB2	948	LCP2	IL2	909	CXCL13	PPBP	915	PPBP	P2RY12	915	HSD11B1	UGT1A8	905	HNF4A	ESRRB	913	MMP2	MMP10	922	CACNB2	CACNA1G	942	SYPL2	UNCX	939	CCL22	CCL5	911
CXCL10	CCL19	948	CCL18	CCR7	909	TSHR	RXFP2	915	ADCY8	HTR1A	915	CCR4	CXCR3	905	ADH1B	GSTA2	913	CXCL3	CCR1	922	CD8A	CD3E	942	TNNI2	ACTN2	939	CD80	CD3D	911
RDH8	LRAT	948	BLK	ZAP70	909	LHCGR	MC4R	915	CD74	HLA-DRB1	915	CHRM2	CNR2	905	CD80	CD3G	913	WNT1	SHH	922	IL2	PTPRC	942	RSPO3	LGR6	939	C3AR1	FPR1	911
CD8A	KLRD1	948	IL2	DOK2	909	CXCL6	CXCR6	915	DRD2	HTR1B	915	PLA2G2A	PLD4	905	CYBB	NCF4	913	OR10AD1	OR52W1	922	IL2	CD2	942	NKX2-5	BMP5	939	CCR2	CXCR6	911
TIMP1	FN1	948	CCR7	CCR2	909	PPBP	P2RY12	915	FCGR3A	HCK	915	HSD11B1	UGT2B11	905	TBX21	IL2	912	CXCL3	CXCR3	922	IL2	CD40	942	ITGB2	HCK	939	CXCL11	CCR4	911
BIRC3	FAS	948	CSF3	CSF2	909	DRD5	HTR7	915	CD80	CD274	915	HSD11B1	UGT2A1	905	IL2	IL21	912	CD3D	IL2RG	922	CCL5	CCL25	942	BLNK	CD79B	939	CCL21	CCL20	911
HBEGF	NRG1	948	CD69	CSF2	909	CD74	HLA-DRB1	915	FCER1A	NFATC2	915	KLK3	IGF2	905	PRDM14	ZIC3	912	LCK	IL2RG	922	CXCL10	CCL25	942	MUC21	MUC16	939	CCL19	RGS1	911
TPH2	DDC	948	CCR1	C3AR1	909	EOMES	CD247	915	HTR4	GCGR	915	P2RY12	CASR	905	POMC	CCR2	912	PLCB2	PIK3R5	922	MMP9	CXCL12	942	ZAP70	SLA	939	CCL20	RGS1	911
CXCL6	CCL20	948	C3AR1	CXCL10	909	CCL19	CNR1	915	OPRK1	RGS4	915	TAC1	CASR	905	CCL17	CCR5	912	TBX21	IL2RB	921	IL18	IL10	942	IFNG	IL12RB1	939	CXCL13	RGS18	911
CXCL13	CCL20	948	FCER1G	LCK	909	FCGR3A	HCK	915	CRH	ADCYAP1	915	CD247	FYB1	905	POMC	CCR5	912	VIPR2	ADM	921	SOX2	PROM1	942	IFNG	CD80	938	CCR2	CXCR3	911
CCR5	CCL20	948	CCR7	CCR6	909	DCN	GPC6	915	KCNA2	KCNB2	915	KCNV1	KCNC2	905	CCL17	CCL5	912	BMP4	EOMES	921	WNT16	WNT9A	941	SERPINE1	MMRN1	938	CCR6	CXCR3	911
CCR1	CCL20	948	CCR5	FPR2	909	IL2RB	TNFRSF9	915	HTR1A	RGS6	915	GZMA	IL12RB1	905	MCHR1	CCKAR	912	CXCL13	CXCL3	921	CCL2	CSF2	941	DLX2	ASCL1	938	LCK	CD274	911
CXCL13	CXCL9	948	CCR1	FPR2	909	CD80	CD274	915	DRD2	RGS6	915	CCL5	C3AR1	904	CCL18	CCR1	912	IL7	CSF2	921	ALDH1A2	ADH1B	941	MS4A2	FCER1G	938	KNG1	GCGR	911
CCR2	CXCL9	948	P2RY13	GPR18	909	ADCY8	ADCYAP1R1	915	F10	ITGAM	915	CCR2	FPR1	904	SPI1	CSF2	912	ALDH3A1	GSTM1	921	RAC2	ELMO1	941	CCR2	CCL19	938	GABRA2	GABRG2	911
CCR1	CXCL9	948	PRF1	STAT4	909	ACTN2	IGF2	915	ITGAX	LY75	915	CHRM1	ADRA1B	904	IL2RB	CD3D	912	CYP2C18	GSTM1	921	TSHR	NKX2-1	941	IFNG	CD86	938	GRM5	CASR	911
IFITM1	IFIT3	948	CD7	CD2	909	CCR5	IL12RB1	915	CD4	SELL	914	GABRA4	KLK3	904	SLA2	CD3D	912	GPR18	CNR2	921	HTR7	HTR3A	941	CCL21	CCR6	938	UGT1A6	ADH7	911
VIP	GLP1R	948	TLR10	FOXP3	909	CD4	SELL	914	ADAM2	ADAM21	914	GALR1	PENK	904	POMC	C3AR1	912	CD74	HLA-DRB5	921	TNNC1	DES	941	FOXL2	RSPO1	938	CCL17	CCL3	910
TAC1	HTR2A	948	FOXP3	TLR7	909	ESR1	C3	914	PTGER2	CRH	914	FCGR3B	CD28	904	SHH	ATOH1	912	CNR2	GPR55	921	WNT9A	WNT1	940	TNNI2	MYBPC1	938	KNG1	OPRK1	910
STAT4	IL2RA	948	CD4	CD19	909	APOB	MSR1	914	ALDH1A1	CYP2A6	914	CCR5	NPY2R	904	CCL3	CCL11	912	CIITA	IFI30	921	SECTM1	CD7	940	BIRC3	FASLG	938	TFF2	TFF1	910
CCR5	CCL25	948	IL2	GZMA	908	CCR7	CXCR5	914	CBR3	UGT2B7	914	CCR4	CCR6	904	POMC	CXCL10	912	NRTN	ARTN	921	WNT9A	WNT7B	940	HK3	ALDOB	938	KNG1	FPR1	910
AOX1	ADH6	948	CCL21	SST	908	CCL4	CCL11	914	OPRK1	CHRM2	914	CXCL13	FPR2	904	APCS	FGA	912	TCN1	PRSS3	921	IRF1	PRDM1	940	CCKBR	GCG	938	UGT1A6	ADH1B	910
CCR5	CXCL1	948	IL2RB	EOMES	908	MMP2	ITGB2	914	CXCR2	RGS1	914	CXCR5	FPR2	904	POMC	CXCR2	912	HTR2B	PLCB2	920	ARHGAP45	RHOH	940	ZAP70	CD3G	938	SCGB2A2	MUCL1	910
CXCL6	CXCL12	948	CCR5	FPR1	908	CXCR5	CCR8	914	ITGB2	FLNA	914	CXCL11	FPR2	904	VCAM1	ADIPOQ	912	CDH17	CDH6	920	SCTR	NPS	940	TBX21	IL12RB1	938	EOMES	PRF1	910
CXCL5	CXCL12	948	CCL5	FPR1	908	CCL21	CCR4	914	PTAFR	CYSLTR1	914	C3AR1	FPR3	904	CCL22	CCR8	912	CXCL13	S1PR5	920	NPY	NPS	940	IL6	FGF2	937	KNG1	UTS2R	910
KNG1	GCG	948	CCL21	P2RY12	908	CXCL5	CCR4	914	EPHA7	FGR	914	P2RY12	GPR18	904	GNA15	EDN3	912	GRP	OPN4	920	TBX21	IL12B	939	APOE	LEP	937	IL2	CD28	910
MC4R	GCG	948	CCL5	CCL19	908	SULT1E1	CYP3A4	914	GATA4	GATA3	914	CD247	RGS1	904	POMC	CCL20	912	MFAP5	MFAP2	920	CCL21	CCR2	939	IGF1	ADIPOQ	937	CCR7	CCR8	910
MEFV	CASP1	948	P2RY12	P2RY13	908	LHCGR	HTR7	914	NRCAM	SPTB	914	CCL21	RGS18	904	CD86	CD3E	912	HVCN1	CATSPERG	920	CCL21	CXCL16	939	CD8A	PDCD1	937	CXCL13	CCR8	910
MUC21	MUC4	948	GHSR	PMCH	908	LUM	PRELP	914	CD274	PDCD1LG2	914	P2RY12	RGS18	904	MCHR1	NPY1R	912	ARTN	GDNF	920	CXCL16	CCL19	939	FCER1G	FCGR2B	937	GHRH	CALCA	910
CD4	CD3G	948	TYROBP	GRAP2	908	KCNA4	KCNQ5	914	MC4R	GCGR	914	LIPC	PNLIPRP3	904	COL10A1	COL11A1	912	IL1B	IL12RB1	920	CD69	LCK	939	CD4	CD3E	937	CD3D	CD86	910
CD80	B2M	948	CCR2	CCR6	908	FCGR2B	FCGR3A	914	HCRTR2	GCGR	914	KLRC1	KLRC2	904	POMC	CXCR3	912	MMP11	MMP2	919	CXCL11	CCR9	939	LCP2	FCER1A	937	CCL19	CCR4	910
CSF2	ITGAM	948	CCR5	CCR6	908	CCR1	CNR1	914	PIK3CG	ITK	914	P2RY10	GCGR	904	SPI1	TLR4	912	PLCB2	PIK3C2G	919	IL1B	MMP9	939	CD4	CXCR3	937	NPFFR2	CCKBR	910
CD14	ITGAM	948	DPP4	PTPRC	908	EPHA5	FGR	914	LYZ	CEBPA	914	INPP5B	PIK3R5	904	CD3E	IL2RG	912	PLCE1	PIK3C2G	919	KISS1	MMP9	939	TBX21	CXCR3	937	CD8B	LCK	910
CCL21	CCL5	947	FCGR3A	FGR	908	CCL4	CCL7	914	CLDN18	CLDN16	913	CXCR3	CASR	904	CCL3	CCL7	912	S1PR4	CXCL13	919	ITGB2	HCK	939	NKX2-5	BMP7	937	CSF1R	GRAP2	910
CXCL13	CCL5	947	CXCR3	CNR2	908	KCND2	KCNA1	914	CCL4	CCL5	913	TRAT1	CD3G	904	CCL5	CCL7	912	FGF23	FGF19	919	IRF5	ISG15	939	ITGA4	JAM2	937	CCR8	CCR6	910
CXCL13	CXCL5	947	CCL17	CCL7	908	CD274	PDCD1LG2	914	TLR2	CSF2	913	FASLG	IL12RB1	904	CD247	IL2RA	912	PIK3C2G	PLCD3	919	CXCL16	CCL25	939	KCNC1	KCNH6	937	KNG1	FPR2	910
IRF8	ISG20	947	CD28	CD3G	908	MC4R	GCGR	914	IFNG	CD3D	913	HRG	MMRN1	903	TNFRSF9	IL2RA	912	LCK	IKZF3	919	BLNK	CD79B	939	SELPLG	ITGAM	937	CCR6	CXCL9	910
CXCL13	CXCL11	947	CD69	CD19	908	PIK3CG	ITK	914	CXCL6	CXCL10	913	P2RY10	GPR65	903	CALCA	GCG	912	IRF8	HLA-DRB1	919	CCL5	CXCR4	939	NKX2-5	MYOCD	937	CCL5	RGS1	910
SP7	RUNX3	947	GZMB	IL12RB1	908	RGS1	HCAR3	914	HSD11B1	CYP2A13	913	CXCL13	HTR5A	903	HTR1A	OPRM1	912	CD8A	PTPRC	919	IL2RA	JAK3	939	CD226	ITGB2	936	CCR7	RGS18	910
THBS1	SPP1	947	CD14	SFTPA1	908	APOB	IL6	913	UGT2B7	CYP2A13	913	S1PR4	CCR1	903	IFNG	CD3G	912	TP63	TP73	919	ZAP70	SLA	939	RSPO2	LGR6	936	KCNE4	KCNA3	910
KLRC1	B2M	947	UTS2	NTS	907	HRG	SERPING1	913	CYP2A13	GSTA1	913	CCR2	CCR1	903	CCL4	IL12RB1	912	IRF8	IRF4	919	CCL19	CXCL2	939	OASL	GBP1	936	CXCR6	CXCR3	910
ITGB2	VAV1	947	INHA	INHBE	907	CCL4	CCL5	913	CCL5	FPR2	913	CCR5	CCR1	903	MMP9	NCF4	912	NRTN	GDNF	919	IFNG	IL12RB1	939	TNC	DKK1	936	FASLG	FGR	910
IFNG	IL12RB2	946	VTN	EGFR	907	LHCGR	RXFP2	913	ADCY8	HRH3	913	CXCL13	GALR1	903	CCR7	CCR5	911	IL2RG	IL10	919	PLAUR	SRPX2	939	SHH	ZIC2	936	ASCL1	PTF1A	910
CCL4	CXCR5	946	CCR7	SST	907	IFNG	CD3D	913	CD80	CD3E	913	NMBR	CHRM1	903	CCL22	CCL5	911	WNT1	SFRP4	919	IFNG	CD80	938	ARHGAP6	RHOH	936	FOXP3	IRF4	910
IL2RB	PRF1	946	SST	CCR1	907	CCL17	CCL11	913	CCL5	NPY1R	913	GPR65	CHRM1	903	CCR7	CCR1	911	GDNF	GFRA2	919	SERPINE1	MMRN1	938	ZAP70	MAP4K1	936	RAC2	RHOH	910
RGS7	GNAT3	946	CCR7	CXCR6	907	CCL5	CCL11	913	OPRK1	DRD2	913	CCR5	CHRM1	903	CD80	CD3D	911	CCL22	CCR5	918	CCR2	CCL19	938	SST	CASR	936	PPY	GNAT3	910
CNR2	GNAT3	946	IL12B	LCK	907	CXCL5	FPR1	913	CXCL11	CXCL9	913	CCR1	P2RY12	903	C3AR1	FPR1	911	CCR7	CXCL5	918	IFNG	CD86	938	IL12B	CCL4	935	PAPPA2	IGF2	910
FCGR2A	ITGAM	946	CCR1	CCR6	907	CCR5	CXCR6	913	P2RY13	SUCNR1	913	CD3D	PRF1	903	CCR2	CXCR6	911	CTLA4	CD28	918	CCL21	CCR6	938	FGF2	S100B	935	GCGR	ADCYAP1	910
MYL9	ACTG2	945	CD28	CD3E	907	CXCL6	CXCL10	913	DRD2	RGS7	913	HTR5A	CHRM2	903	CCR1	CXCR6	911	CCL19	CCR8	918	TNNI2	MYBPC1	938	CXCL13	CCR5	935	GAL	CASR	910
CXCR5	CXCL10	945	CXCR5	CXCR3	907	SST	P2RY12	913	CCKBR	KISS1	913	CCR2	CHRM2	903	CYP2C18	UGT2B17	911	IRF8	IRF7	918	CXCR1	CXCL9	938	FGF7	SHH	935	CCL22	CCL3	909
FABP4	PCK1	945	SST	CNR2	907	CXCR6	CCR8	913	CXCR5	RGS18	913	CCR5	CHRM2	903	CXCL11	CCR4	911	CD7	CD5	918	BIRC3	FASLG	938	TYROBP	SEMA6D	935	LCP2	IL2	909
LCK	GRAP2	945	PRF1	IL2RA	907	NCAN	DSE	913	COL7A1	COL11A1	913	CCR1	CHRM2	903	CCL21	CCL20	911	SULT1E1	UGT1A10	918	NMU	NTSR1	938	CYP2C18	CYP3A4	935	MYF6	MYOG	909
COL3A1	COL6A1	945	TLR8	TLR7	907	CCL5	FPR2	913	CIITA	GBP2	913	GALR1	CHRM2	903	CCL19	RGS1	911	CYP2C18	UGT1A9	918	CCL21	CXCR4	938	LCP2	CD3E	935	CCL18	CCR7	909
IRF1	IFNB1	945	CYP2A13	GSTA2	907	ADCY8	HRH3	913	OXT	NTSR1	913	CXCR6	CHRM2	903	CCL20	RGS1	911	GLI1	GLI2	918	ADIPOQ	CEBPA	938	GPR65	RGS18	935	BLK	ZAP70	909
ARHGAP15	RHOH	945	PRF1	CD3G	907	IL2RB	CD3E	913	AGXT	HOGA1	913	CCR5	P2RY13	903	CXCL13	RGS18	911	ACTA2	LMOD1	918	ZAP70	CD3G	938	KCNH2	KCNG1	935	IL2	DOK2	909
CXCL9	CCL25	945	ITK	CD3G	907	CD80	CD3E	913	GPR65	CYSLTR1	913	HTR5A	CCR8	903	FPR2	CYSLTR1	911	SOST	BMP5	918	LCK	CD3G	938	KCNH7	KCNG1	935	ITGAX	CD8A	909
GNAT3	RGS4	945	GZMB	IL12B	906	CXCL11	CXCL9	913	CCL17	CXCR3	913	CHRM2	CCR4	903	CCR2	CXCR3	911	EFNB1	HCK	918	TBX21	IL12RB1	938	IGF1	IRS4	935	CCR7	CCR2	909
GCG	GPBAR1	945	S1PR4	CCR7	906	P2RY13	SUCNR1	913	CD4	GATA3	913	TAC1	FPR2	903	CXCR2	CXCR3	911	CCKBR	GRPR	918	NPY	UCP1	937	ACTN2	DES	935	CD33	ANPEP	909
CYP27A1	CH25H	945	IL18RAP	CCR5	906	CXCR5	RGS18	913	RORB	ESRRB	913	CXCR5	FPR3	903	CCL17	CCL3	910	CXCL9	IL12RB1	918	IL2	IL15	937	IL21	IL2RG	935	C3AR1	CXCL10	909
TIMP1	SPARC	944	TRAT1	CD3D	906	ADCY8	CNR1	913	PENK	RGS4	913	CCR5	FPR3	903	MCHR1	GNA15	910	RAC2	NCF4	918	CCR1	CCL11	937	FGF2	CASP1	935	PPY	P2RY12	909
COL1A1	COL10A1	944	CCR2	C3AR1	906	GPR65	CYSLTR1	913	GLP1R	ADCYAP1	913	FPR1	FPR3	903	TBX21	IL21	910	NMUR2	GRP	917	IL2	PRF1	937	HAND2	DLX6	935	GZMA	CD36	909
SPI1	LYZ	944	ITGB2	FGB	906	CCL2	CCL7	913	GLP1R	GPBAR1	913	CCL5	GPR18	903	EOMES	PRF1	910	CCR1	CXCR2	917	GREM2	NOG	937	NKD1	WNT3A	934	FCER1G	LCK	909
CTSG	REN	944	SST	CXCL11	906	CYP1B1	IDO1	913	CD80	CD3G	913	CD3D	HLA-DRB1	903	CCR7	CXCR2	910	CIITA	IRF7	917	CD8A	PDCD1	937	CD8A	TRAT1	934	CCR7	CCR6	909
CXCR6	CXCL10	944	C3AR1	CCL19	906	CD80	CD3G	913	FCGR2A	VAV1	913	GHRH	HTR4	903	CCR7	CCR8	910	HTR1E	FPR3	917	CD79A	PAX5	937	CCL1	CCR1	934	CCR5	FPR2	909
ICAM1	CIITA	944	CCR2	CCR8	906	POMC	NR0B1	913	CYBB	NCF4	913	FPR2	CXCL9	903	CXCL13	CCR8	910	RAC2	PIK3CG	917	CD4	CD3E	937	CYP2C18	UGT1A1	934	MMP1	COL9A3	909
CCKAR	TAC1	944	CCR5	CCR8	906	C3	CCR2	912	PDZD7	ADGRV1	913	CHRM2	RGS7	903	CD3D	CD86	910	PDCD1	HLA-DRB1	917	CD4	CXCR3	937	TNC	MMP1	934	GPR17	GPR18	909
CXCL10	CCR8	944	CRH	DRD1	906	POMC	CCR2	912	MMP11	MMP7	912	CXCL10	RGS1	903	CCL19	CCR4	910	CXCL10	CXCL9	917	TBX21	CXCR3	937	KCNC1	KCNH7	934	P2RY13	GPR18	909
TAC1	CCKBR	944	PNOC	PMCH	906	CCL17	CCR5	912	BIRC3	BAG4	912	CCR6	RGS1	903	CSF1R	GRAP2	910	GZMK	RAB7B	917	VEGFC	IGF2	937	CCL3	CCR4	934	CD7	CD2	909
TIMP1	SERPINA1	944	TRH	PMCH	906	C3	CCR5	912	ADCY8	HTR6	912	CD4	CD40LG	903	GNA15	FPR2	910	DOCK2	FGR	917	CD3E	VAV1	937	KCNH7	KCNQ2	934	TLR10	FOXP3	909
CCR2	CCL20	944	CXCR6	CCR6	906	POMC	CCR5	912	CCL17	CCL5	912	LCP2	TREM2	903	COL10A1	COL9A3	910	ZAP70	FGR	917	CD247	VAV1	937	ACTA2	MYLK	934	CCL22	CCL7	909
CXCR6	CXCL9	944	CXCL11	CCR6	906	SST	CCR5	912	IRF8	VCAM1	912	P2RY12	CXCR3	903	SERPINE1	LEFTY2	910	CD247	IL2RG	917	SELPLG	ITGAM	937	VSTM1	CYP17A1	934	FOXP3	TLR7	909
LY96	TLR1	944	CCR2	FPR2	906	CXCR5	CCR5	912	SPI1	CSF2	912	C5AR1	CXCR3	903	CCL5	RGS1	910	GPR18	GPR55	917	CD79A	CD72	936	SOX2	DKK1	934	AQP2	AQP4	909
GLP2R	VIP	944	CXCR6	FPR2	906	CCL17	CCL5	912	HSD11B1	CYP2A6	912	GZMB	IL2RG	903	CCR7	RGS18	910	SARDH	GATM	917	BLK	NGEF	936	HTR1A	GRM4	934	CCL22	CCL4	908
CXCL6	CXCR3	944	PNOC	FPR3	906	C3	PPBP	912	OXT	PTAFR	912	CCL21	CNR2	903	CXCR6	CXCR3	910	CXCL10	CXCR4	917	IFNG	SOCS1	936	CNR1	CASR	934	LTF	APCS	908
CXCL5	CXCR3	944	CCR7	GPR18	906	MMRN1	PPBP	912	IFNG	CD28	912	CXCL13	CNR2	903	ASCL1	PTF1A	910	LCK	CXCR4	917	NGEF	LCK	936	MYOZ2	LDB3	934	P2RY10	GPR17	908
IL6	FOXP3	944	CCL19	GPR18	906	CCL18	CCR1	912	SCGB1A1	PGR	912	HTR5A	CNR2	903	CCL11	CCL7	910	CD3D	ITK	917	NGEF	HCK	936	ZAP70	TRAT1	933	IL2	GZMA	908
CIITA	IRF4	944	HLA-DRB1	CD3E	906	HRH4	GALR1	912	CLDN16	CLDN6	912	CXCL11	CNR2	903	RAC2	RHOH	910	CYP2C9	GSTA2	917	ZAP70	MAP4K1	936	CXCL13	CCR1	933	KNG1	CCR5	908
CCL21	CXCL1	944	FGD2	TAGAP	906	IL2RB	CD3D	912	SSTR5	RXFP3	912	P2RY13	CNR2	903	F2	SPP1	910	TNNC2	MYBPC3	917	CALCB	NPS	936	CXCL13	CXCR2	933	CCL3	CCL5	908
CCR2	CXCL1	944	INHA	CGA	906	POMC	C3AR1	912	MCHR1	NPW	912	CD3D	IL2RA	903	FGF4	FGF20	909	GPC5	HS3ST1	917	PMCH	CXCR4	936	WNT3A	CAV1	933	KNG1	CCL5	908
CCL19	CXCL1	944	PENK	NPBWR2	906	CCL3	CCL11	912	CYP2A6	NR1I2	912	RGS7	CXCL12	903	CCL22	CCL3	909	POU2AF1	SPIB	917	ELMO1	VAV1	936	CD80	HLA-DRB1	933	NTS	PROK2	908
GHRHR	GCG	944	FPR3	NPBWR2	906	CXCR5	CXCR6	912	CXCL10	CCR6	912	PTGER2	GCGR	903	LCP2	IL2	909	NRP2	SIGLEC5	917	IL12B	CCL4	935	SST	NPY1R	933	IL2RB	EOMES	908
PROKR1	CASR	944	C3AR1	CXCR3	906	POMC	CXCL10	912	IL7	TSLP	912	CHRM1	GCGR	903	CCL18	CCR7	909	CCL3	CCL2	916	CXCL13	CCR5	935	CCR8	CXCL9	933	CCR5	FPR1	908
PIK3CG	VAV1	944	CCR1	CNR2	906	IFNG	CD28	912	CD28	PIK3CG	912	NTSR1	GCGR	903	MMP13	IL1B	909	KISS1R	NMU	916	TYROBP	LCK	935	PLA2G7	PLA2G4A	933	CCL5	FPR1	908
SLC32A1	SNAP25	943	GSTM5	ADH7	906	CCL22	CCR8	912	CIITA	HLA-DRB1	912	FCER1G	PIK3R5	903	GNA15	PIK3C2G	909	CD38	ZAP70	916	LCP2	CD3E	935	MTTP	APOA2	933	LTF	FGA	908
SERPINE1	IL6	943	CD69	SELL	905	CXCL5	FPR2	912	ADCY8	HTR4	912	FGR	SLA	903	IL2	DOK2	909	CYP2C9	GSTT2	916	GPR65	RGS18	935	CIITA	GBP1	933	CCL21	P2RY12	908
IL6	TLR2	943	NTS	GPR65	905	CD28	PIK3CG	912	CXCL10	CCL28	912	FCER1G	ITK	903	ITGAX	CD8A	909	CD4	TRAT1	916	IL21	IL2RG	935	PLA2G7	PLA2G5	933	CCL5	CCL19	908
MMP8	TIMP2	943	SST	CXCR5	905	CIITA	HLA-DRB1	912	CD86	CD3E	912	CCR1	CASR	903	CCR7	CCR2	909	EOMES	CD3D	916	CCR8	CXCL12	935	IL2	TNFRSF9	933	P2RY12	P2RY13	908
CCL3	CXCR5	943	S1PR4	CCL5	905	CD86	CD3E	912	MCHR1	NPY1R	912	HLA-DRB1	CD3G	903	CD69	CSF2	909	CHRM3	PTAFR	916	LCK	MAP4K1	935	ALOX15	ALOX5AP	933	GRM5	CCKBR	908
CD4	CD3D	943	NPY	CCR1	905	C3	CXCL9	912	HTR1A	DRD2	912	IL2RA	CD3G	903	CD33	ANPEP	909	TCN1	PRSS1	916	MAP4K1	CARD11	935	GCG	ADCYAP1	933	TYROBP	GRAP2	908
COL1A1	COL3A1	943	CCL21	FPR1	905	CXCL5	CXCL9	912	CACNG8	CACNA1S	912	PTGER2	GLP2R	902	SHH	GREM1	909	CCL21	CCL19	916	FOXP3	PIM2	935	GCG	CASR	933	CCR2	CCR6	908
CCL4	CCR8	943	SST	FPR1	905	GPR18	RGS18	912	GPR18	RGS18	912	CCR5	CCL23	902	CCR1	C3AR1	909	CD3D	CD28	916	CD8A	TRAT1	934	RDH8	ALDH1A2	932	CCR5	CCR6	908
SNAP25	CPLX2	943	IL2	PRKCB	905	RGS1	CNR1	912	USH2A	PDZD7	912	FGD2	ARHGAP15	902	C3AR1	CXCL10	909	IL2RB	CD8B	916	CCL1	CCR1	934	SLIT1	CDH2	932	MMP8	COL9A3	908
CD79A	CD40LG	943	CCL5	P2RY12	905	COL10A1	COL11A1	912	SPI1	TLR4	912	CCR5	C3AR1	902	C3AR1	CXCR2	909	PDCD1	LCK	916	NGEF	ARHGAP45	934	PPY	GALR1	932	KNG1	RGS1	908
IL6	CD40	943	NPY	P2RY13	905	PTX3	C1QA	912	PLA2G4A	FGR	912	PTGER2	RXFP1	902	GPR83	SELENOV	909	IL1B	CCL20	916	UGT2B4	CYP2C8	934	CRP	LEP	932	RGS1	CXCR3	908
COL6A1	COL16A1	943	CXCL11	P2RY13	905	IL21	FOXP3	912	PTX3	C1QA	912	CD180	CD14	902	CCR5	FPR2	909	EOMES	CD3E	916	CXCL13	CCR3	934	OPRD1	PENK	932	FCGR3A	FGR	908
GRIN2C	CAMK2A	943	CCR1	CCR8	905	NCAN	GPC6	912	TNFRSF9	IL2RA	912	CCR5	P2RY12	902	CCR1	FPR2	909	SUCNR1	AGT	916	ZAP70	TRAT1	933	FZD10	WNT11	932	CCL17	CCL7	908
MMP2	CD44	943	SSTR5	SSTR3	905	CCL3	CCL7	912	HTR2B	AVP	912	C3AR1	P2RY13	902	CD7	CD2	909	GRP	LPAR3	916	CXCL13	CCR1	933	CXCL13	RXFP3	932	GABRA6	GABRG2	908
CD8B	CD3G	943	CD80	CD8B	905	CCL5	CCL7	912	COL17A1	COL2A1	912	GALR1	NPY2R	902	ITGB2	PLAU	909	ADM	GLP1R	916	NPY	PNOC	933	CCL19	CCR6	932	ATOH1	MUC2	908
KLRD1	B2M	943	CCR7	CCR4	905	PTGFR	HTR2A	912	FGF10	FGF9	912	CCR2	CCR4	902	CCL22	CCL7	909	CCL2	CXCR3	916	CD80	HLA-DRB1	933	KCNE2	KCNQ2	932	CCL21	CASR	908
MMP2	ITGAM	943	GSTM5	CYP2A13	905	CD247	IL2RA	912	TYROBP	SIGLEC15	912	CCR5	CCR4	902	HCK	ITK	909	ZAP70	HCK	916	CCR8	CXCL9	933	IL2RB	CD247	932	SLC18A3	RIMS1	908
CD40LG	ITGAM	943	CCL21	FPR2	905	TNFRSF9	IL2RA	912	HTR1A	GPR55	912	CCR1	CCR4	902	KIRREL2	KIRREL3	909	PIK3CG	HCK	916	CIITA	GBP1	933	CD3E	PTPRC	932	CD28	CD3G	908
TYROBP	SIGLEC11	943	C3AR1	FPR2	905	CNR1	HCAR2	912	LPL	LIPF	912	HTR5A	CCR6	902	CCL22	CCL4	908	FCER2	IRF4	916	PLA2G7	PLA2G5	933	CNR1	GRM4	932	GZMB	IL12RB1	908
APOE	IL6	942	CCR8	FPR2	905	TSHR	ADCYAP1R1	912	COL17A1	COL4A3	912	CXCL10	FPR2	902	IL2	GZMA	908	TNNI3	NEB	916	CSF2	SYK	933	GREM1	BAMBI	932	UTS2	NTS	907
COL1A1	COL8A1	942	CCR1	FPR3	905	HTR7	ADCYAP1R1	912	OXT	GCGR	912	CCR2	FPR3	902	CCL3	CCL5	908	CXCR2	CXCR4	916	MMP9	FOXP3	933	IL6	HCK	932	CCR7	KNG1	907
OSM	IL11	942	CCL19	FPR3	905	AVP	ADCYAP1R1	912	PTAFR	GCGR	912	CXCR6	FPR3	902	IL2RB	EOMES	908	IL2RB	CD3G	916	IL2	TNFRSF9	933	CD40LG	IRF4	932	CCL21	KNG1	907
CCL3	CCR2	942	CXCR5	GPR18	905	LIPC	DGKB	912	NEB	MYH8	912	NPY2R	FPR3	902	CCR5	FPR1	908	EOMES	CD3G	916	ALOX15	ALOX5AP	933	CCR2	CCL25	932	KNG1	C3AR1	907
IL6	IGF1	942	CRH	CALCB	905	IFNG	CD3G	912	HTR1B	RGS4	912	CXCR6	GPR18	902	CCL5	FPR1	908	CCL2	IL12RB1	916	ABCC3	FABP6	933	CXCR2	CCL25	932	CCR7	CXCR6	907
GLP2R	PTGDR	942	ANK1	KCNQ2	905	CCL4	IL12RB1	912	CIITA	CD44	912	GLP2R	ADRB3	902	CCL21	P2RY12	908	NKX2-5	IRX3	916	CALCR	NPS	933	ZAP70	ITK	932	KNG1	HTR1E	907
F13A1	FGB	942	IL12B	CD3E	905	FGF6	FGF10	911	AVP	ADCYAP1	912	RXFP1	ADRB3	902	CCL5	CCL19	908	CCL22	CCL17	915	CXCL13	CXCL2	933	KCNS2	KCNH6	932	GAL	HTR1E	907
CXCL3	CCL19	942	CD8B	CD3E	905	POMC	ADCY8	911	IFNG	CD3G	912	IL2RB	IKZF3	902	CXCR6	CXCR2	908	CCL21	CXCL3	915	CCR2	CXCL2	933	CTSG	SERPINB13	932	NTS	UTS2R	907
KNG1	EDN3	942	CCL19	RGS18	905	CXCR5	CCR2	911	CCL4	IL12RB1	912	GHRH	CALCB	902	P2RY12	P2RY13	908	CCR2	CXCL3	915	CXCL16	CXCL2	933	CCR1	CCL14	932	CHRM1	CCKBR	907
CD8A	CD3E	942	CD28	FCGR3A	905	CCR7	CCR5	911	CDH2	CDH8	912	KLRC4	KLRC1	902	TYROBP	GRAP2	908	KCNA7	KCNS1	915	CXCL12	CXCL2	933	APOE	MSR1	931	NTS	NPSR1	907
COL1A1	COL6A1	942	CHRNA3	CHRNB2	905	CCL22	CCL5	911	MMP7	ELANE	911	FCER1G	PIK3CG	902	MMP8	COL9A3	908	KISS1R	NPFFR2	915	DES	MYBPC3	933	ACTA2	ACTG2	931	CD28	CD3E	907
KNG1	HTR2A	942	CCR4	CXCR3	905	CCL2	CXCR1	911	CD80	CD3D	911	OR52N4	OR2W3	902	COL9A3	COL20A1	908	ADRA1B	NPFFR2	915	LSP1	CLEC4M	933	CCR2	CXCL11	931	CCL21	RGS1	907
TGFB3	SMAD9	942	NPY	CNR2	905	CCR7	CCR1	911	C3AR1	FPR1	911	GLP2R	HTR4	902	MCHR1	PYY	908	PLCE1	PLCD3	915	SFRP1	WNT9A	932	TLR8	BTK	931	CXCL13	RGS1	907
CCL5	CCL25	942	CHRM2	CNR2	905	CXCR5	CCR1	911	ADORA1	HTR1A	911	RXFP1	HTR4	902	CXCR2	NPY1R	908	CCL2	CXCR2	915	CCR5	CXCL16	932	NEUROD1	INSM1	931	FPR2	RGS1	907
CXCL10	CCL25	942	CD3E	HLA-DRB5	905	PTH2R	TSHR	911	VCAM1	CIITA	911	ADRB3	HTR4	902	HCRT	OPN4	908	CCR5	CXCR2	915	CXCL13	CXCR1	932	PRL	GH1	931	FCGR2B	FCER1A	907
MMP9	CXCL12	942	PLA2G2A	PLD4	905	CD80	CD3D	911	HSD11B1	UGT2B17	911	C3AR1	CXCL9	902	TLR2	MMP9	908	CD74	HLA-DRB1	915	CD8A	PRF1	932	DBX1	GSX2	931	CXCR5	CXCR3	907
NKX6-1	GCG	942	LIPG	LIPF	905	C3AR1	FPR1	911	CHRM2	PENK	911	C5AR1	RGS7	902	NPY1R	CXCR3	908	EOMES	CD247	915	CD4	CD8B	932	HTR1A	PENK	931	PRF1	IL2RA	907
CD209	ERVW-1	942	CD247	MAP4K1	905	CCR2	CXCR6	911	NPFFR1	CCKBR	911	HLA-DRB1	CTSS	902	RGS1	CXCR3	908	CYP3A5	UGT1A7	915	PTGIR	HTR7	932	CHRD	GATA4	931	TLR8	TLR7	907
PGR	KLF9	942	LCK	SLA	905	CXCR1	CXCR6	911	MC4R	HTR7	911	CCKBR	NTSR1	902	CXCL10	TLR4	908	IL2RB	TNFRSF9	915	CCL19	CCR6	932	PPBP	CCL25	931	GALR2	GNAT3	907
OSM	CSF3	941	CD247	FYB1	905	CCR1	CXCR6	911	NPW	NPY5R	911	DOK2	IL2RG	902	CCL17	CCL7	908	OAS2	IRF4	915	CXCL13	CCR9	932	LCP2	CD3G	931	PRF1	CD3G	907
GHRH	NPY	941	CD86	CD3G	905	IL18RAP	IL13	911	HTR3C	HTR3A	911	CCR6	CNR2	902	SCTR	GCGR	908	FGR	EPHB1	915	IL2RB	CD247	932	MATK	NTRK1	931	ITK	CD3G	907
CD69	ICAM1	941	GZMA	IL12RB1	905	CXCL11	CCR4	911	HTR3E	HTR3A	911	PTGER2	HRH2	902	ATOH1	MUC2	908	CXCL14	CXCR4	915	CD3E	PTPRC	932	LCP2	CD3D	930	CD8A	ITGAM	907
CCL2	CSF2	941	SOCS1	IL12RB1	905	IAPP	HTR7	911	SSTR5	NPY1R	911	GLP2R	HRH2	902	SLAMF6	CES5A	908	CCR5	IL12RB1	915	VCAM1	NCF2	932	ZAP70	CD28	930	SELENOV	HELT	907
CXCL5	CCL19	941	SCG2	CHGB	905	MC4R	HTR7	911	MCHR1	DRD2	911	RXFP1	HRH2	902	GZMB	IL12RB1	908	CD4	SELL	914	ADCY8	ADRB1	932	RASGRP2	NOS2	930	S1PR4	CCR7	906
WNT9B	WNT5B	941	IL12B	EOMES	904	GRIN2A	ACTN2	911	ADORA1	DRD2	911	ADRB3	HRH2	902	FGF20	FGF10	907	GRP	HTR2B	914	CD4	SYK	932	PPY	NPY5R	930	IL18RAP	CCR5	906
PHOX2B	NEUROG1	941	CCR7	C3AR1	904	CCL19	RGS1	911	CHRM2	DRD2	911	FCGR2B	CD79B	902	FGF20	FGF7	907	APLNR	CCL21	914	HS3ST2	GPC5	932	TNS1	ACTN2	930	TRAT1	CD3D	906
TSHR	NKX2-1	941	CCL5	C3AR1	904	CXCL13	RGS18	911	CCL28	CXCL9	911	P2RY13	CXCL12	902	CCR7	CXCR6	907	CYP3A5	GSTT2	914	TNFRSF4	IL2RA	932	CD3D	PTPRC	930	CCR2	C3AR1	906
KNG1	SERPINA1	941	CCR2	FPR1	904	CCL21	CNR1	911	CCL19	RGS1	911	GPR65	GCGR	902	P2RY12	HTR1A	907	CXCL3	CXCL5	914	CCR2	CCL25	932	RHOH	ARHGAP9	930	CXCL13	FPR1	906
FN1	SERPINA1	941	AKR1D1	UGT2B7	904	CCR5	CNR1	911	CXCL13	RGS18	911	HRH2	GCGR	902	PENK	NPY5R	907	GNGT1	GNGT2	914	LIPC	LIPF	932	KCNG1	KCNH6	930	ITGB2	FGB	906
C1QA	C4B	941	SST	CXCL10	904	GALR1	CNR1	911	PLB1	PLA2G4A	911	GPR65	GCG	902	CXCR2	FPR2	907	CCL21	CCR4	914	ZAP70	ITK	932	HCK	ITGAM	930	KNG1	CXCL11	906
WNT2	WNT9B	940	NPY	CCL19	904	FPR1	CNR1	911	CHRM2	HTR1B	911	NMBR	CASR	902	HTR1A	NPY1R	907	CXCL5	CCR4	914	FGR	ITK	932	APOA5	APOA1	929	KNG1	CCL19	906
WNT7A	WNT9B	940	P2RY12	CCL19	904	FPR2	CYSLTR1	911	VCAM1	GBP1	911	HTR5A	CASR	902	FN1	LEFTY2	907	PRKCB	LCK	914	DAPP1	VAV1	932	APOE	SDC1	929	C3AR1	CCL19	906
COL1A1	ITGA5	940	SST	P2RY13	904	ESR1	RORB	911	UTS2	NTSR1	911	GALR1	CASR	902	CCL21	RGS1	907	TBX21	RUNX3	914	CCR2	CXCL11	931	LCP2	FCER1G	929	CCR2	CCR8	906
TIMP2	MMP3	940	PNOC	P2RY13	904	CXCR1	CCL25	911	ADCY8	GLP1R	911	FPR1	CASR	902	CXCL13	RGS1	907	CYP3A5	UGT1A10	914	TLR8	BTK	931	CCL21	PPBP	929	CCR5	CCR8	906
COL8A1	COL3A1	940	CCR4	CCR6	904	GALNT13	MUC2	911	PTGDR	GLP1R	911	CXCR6	CASR	902	FPR2	RGS1	907	TNNI3	MYH7	914	S1PR4	LPAR5	931	CXCL13	CXCR6	929	PNOC	PMCH	906
SECTM1	CD7	940	NTS	FPR2	904	WNT2	SFRP4	911	FPR2	CYSLTR1	911	CXCL11	CASR	902	FCGR2B	FCER1A	907	CXCL5	CCR9	914	SERPINA1	F5	931	ZAP70	UBASH3A	929	CXCL13	CCR4	906
GSTM2	CYP1A2	940	CXCR5	FPR2	904	CCL17	CCL3	910	CXCR2	CXCR3	911	CCR4	CASR	902	VCAM1	GBP2	907	OPRK1	LPAR3	914	CIITA	HLA-B	931	REG3G	IL22	929	CXCR6	CCR6	906
FBLN5	SOD3	940	CXCL11	FPR2	904	CCL2	IL12B	910	CCR6	CXCR3	911	CD4	IGLL5	902	GNA15	CYSLTR1	907	PTAFR	LPAR3	914	LCP2	CD3G	931	ERBB2	CAV1	929	CXCL11	CCR6	906
CXCL13	CXCL1	940	PMCH	FPR2	904	TBX21	IL21	910	OPRK1	GRM4	911	CCL3	IL12RB1	902	PRF1	IL2RA	907	KISS1	OPN4	914	PIK3R5	VAV1	931	HRH3	GRM8	929	CCR2	FPR2	906
TBX21	IL12B	939	C3AR1	FPR3	904	LUM	KERA	910	ESR1	RORB	911	OASL	IRF8	901	TLR8	TLR7	907	SULT1E1	UGT1A8	914	LCP2	CD3D	930	SPI1	SYPL2	929	CXCR6	FPR2	906
DCN	TGFB3	939	P2RY12	GPR18	904	IL12B	GZMA	910	CDH3	CDH12	911	FGF7	KIT	901	GBP2	IRF4	907	CCR5	CXCR3	914	ZAP70	CD28	930	MYLK	TPM2	929	PNOC	FPR3	906
PHOX2B	ASCL1	939	CCL21	RGS18	904	CXCR5	CXCR1	910	ITGA2	COL4A3	911	CCR1	FPR1	901	OPN4	GCG	907	CCR1	CXCR3	914	IL2RB	TNFRSF18	930	TPM2	MYBPC1	929	CCR7	GPR18	906
CCL21	CCR2	939	P2RY12	RGS18	904	PTH2R	RXFP2	910	COL2A1	COL4A3	911	GHRH	RXFP1	901	CXCR2	OPRM1	907	CCR8	CXCR3	914	FLT3	SOCS1	930	CXCR5	CXCL9	929	CCL19	GPR18	906
CCL5	CXCL3	939	CHRNA3	CHRNA4	904	SST	CCL19	910	PTGDR	GCGR	911	C3AR1	CXCR6	901	NPY1R	OPRM1	907	EPHA5	FGR	914	LCP2	SKAP1	930	CD247	FASLG	929	CCR4	CCL20	906
CXCL6	CCR1	939	CD8B	IL2RA	904	CCR7	CCR8	910	ADRB3	GCGR	911	FPR1	CXCR6	901	LYZ	TGFBI	907	IRF7	IRF4	914	CD3D	PTPRC	930	RAB3C	RIMS2	929	HLA-DRB1	CD3E	906
DCN	COL14A1	939	VCAM1	IRF4	904	CXCL13	CCR8	910	CCL17	CCL3	910	IL2RB	PRKCB	901	PRF1	CD3G	907	IL2RG	IL24	914	IL2	TNFRSF4	930	IL2	CD3G	929	FGD2	TAGAP	906
KNG1	IGF1	939	DOK2	JAK3	904	CD3D	CD86	910	GNRH2	NPFFR1	910	FPR1	CXCL10	901	ITK	CD3G	907	IRF8	IFI30	914	RHOH	ARHGAP9	930	SULT2A1	CYP1B1	928	CCR2	RGS1	906
SULT2A1	CYP2B6	939	PIK3CG	JAK3	904	CCL19	CCR4	910	CXCR5	CXCR1	910	CCR1	P2RY13	901	CD8A	ITGAM	907	PIK3CG	ITK	914	HCK	ITGAM	930	IL2	IL1B	928	CCR5	RGS1	906
CD69	LCK	939	TRAT1	CD3G	904	HRH4	GPR18	910	AVPR1A	GRM5	910	HTR5A	PENK	901	SELENOV	HELT	907	IL1R2	CASP1	914	LCP2	FCER1G	929	LAG3	CD8A	928	C3AR1	RGS1	906
FBLN5	MFAP5	939	FASLG	IL12RB1	904	ERBB4	PIK3CG	910	EOMES	PRF1	910	C3AR1	PENK	901	P2RY10	GNA15	906	IL2RG	CD3G	914	CXCL13	CXCR6	929	CXCL13	CCR2	928	CXCL11	RGS1	906
KISS1	MMP9	939	P2RY10	GPR65	903	CCL5	RGS1	910	ADCY8	CHRM2	910	C3AR1	NPY2R	901	GNA15	GPR65	906	TFF2	TFF3	914	CXCR1	CCL19	929	IL1B	VCAM1	928	C3AR1	CXCR3	906
MC4R	GLP1R	939	IL12B	CCR5	903	CCR7	RGS18	910	CD3D	CD86	910	CXCR6	CCR4	901	FGF10	FGF7	906	EFNB1	BLK	913	ZAP70	UBASH3A	929	PTGIS	HPGDS	928	GPR17	QRFPR	906
COL8A1	COL16A1	939	CCL21	SSTR5	903	P2RY12	CNR1	910	PTAFR	CCKBR	910	PENK	CCR4	901	IL18RAP	CCR5	906	PLCB2	PLCE1	913	NMU	NPBWR1	929	CSF1R	CSF2	928	KNG1	GNAT3	906
ITGB2	HCK	939	S1PR4	CCR1	903	CCR7	CNR2	910	GSTA1	NR1I2	910	CD3D	PDCD1	901	CCL22	CCR1	906	PLCB2	IMPA2	913	CXCL10	CCR9	929	SST	GALR1	928	GAL	GNAT3	906
MUC13	MUC21	939	CCR2	CCR1	903	ITGA2B	APBB1IP	910	COL22A1	COL17A1	910	FPR1	FPR2	901	TRAT1	CD3D	906	GZMB	EOMES	913	FXYD2	ATP1A2	929	IL1B	MMP3	928	PPY	CASR	906
CIITA	HLA-A	939	CCR5	CCR1	903	CCL11	CCL7	910	CRH	ADRB3	910	CCR6	FPR2	901	CCR2	C3AR1	906	CCL2	ALB	913	CXCR5	CXCL9	929	CD14	CD36	928	CXCL13	CASR	906
ZAP70	SLA	939	CCR1	P2RY12	903	FOXP3	IRF4	910	PTGDR	ADRB3	910	CCL21	FPR3	901	CXCL13	FPR1	906	EGF	ALB	913	CCR9	CXCL9	929	GHR	LEP	928	HRH3	CASR	906
CCL19	CXCL2	939	CD3D	PRF1	903	CCR8	CCL25	910	HTR7	ADRB3	910	CCR8	FPR3	901	ITGB2	FGB	906	CCR7	CXCL3	913	NPY	KISS1	929	IL6	MMP1	928	S1PR4	KNG1	905
IFNG	IL12RB1	939	SST	CHRM2	903	MMP2	SPP1	910	HTR1A	HTR3A	910	CCR4	FPR3	901	C3AR1	CCL19	906	IL7	IL15	913	CD247	FASLG	929	IL1B	MMP1	928	WNT16	SFRP5	905
PHOX2B	NEUROD4	938	CCR2	CHRM2	903	PAPPA2	IGF2	910	HRH3	CCL28	910	FPR2	FPR3	901	MCHR1	HTR1A	906	CXCL5	FPR1	913	SERPING1	C1QA	929	CCL21	CCR8	928	NTS	GPR65	905
IFNG	CD80	938	CCR5	CHRM2	903	LRAT	ADH7	910	CCR6	CXCL9	910	FPR2	GPR18	901	CCR2	CCR8	906	ADM	ADORA2B	913	IKZF1	GATA3	929	ZAP70	CD86	928	WNT16	WNT7A	905
CCR2	CCL19	938	SSTR5	CHRM2	903	CYP1A1	IDO1	910	CCL5	RGS1	910	FPR2	SUCNR1	901	CCR5	CCR8	906	CCR2	CXCR2	913	CCR6	CXCL12	929	IL1B	IL17A	928	S1PR4	CCL5	905
ISG20	IFITM1	938	CCR1	CHRM2	903	CYP1B1	IDO2	910	ADRA2A	HTR1B	910	CXCL9	SUCNR1	901	CXCR2	CCR8	906	S1PR4	S1PR5	913	COL4A3	COL4A4	929	CD79A	FCGR2B	928	GPR17	PROK2	905
IFNG	CD86	938	CXCR6	CHRM2	903	CYP1A1	IDO2	910	OXT	EDN2	910	CD3D	RGS1	901	HTR1A	GALR2	906	CD28	CD8B	913	IL2	CD3G	929	IL6	PTPRC	928	CCL21	FPR1	905
CCL21	CCR6	938	FCER1G	HCLS1	903	EFEMP1	FBLN2	910	FASLG	FGR	910	P2RY12	RGS1	901	CXCL13	CCR4	906	HAVCR2	LCK	913	IL2	IL1B	928	CD8A	CD1D	928	HSD11B1	UGT1A6	905
SERPINE1	FN1	938	CCR5	P2RY13	903	CIITA	HLA-DQB1	910	HTR1A	CNR2	910	P2RY13	RGS1	901	CXCR2	CCR4	906	WNT9B	WNT8B	913	LAG3	CD8A	928	CYP3A4	CYP17A1	928	PROK2	GRM5	905
LOX	MFAP5	938	CCR5	SSTR3	903	CCL22	CCL3	909	SUCNR1	P2RY4	910	PENK	RGS1	901	CCR2	FPR2	906	APLNR	CCR9	913	CXCL13	CCR2	928	RIC3	CHRNA4	928	CCL5	P2RY12	905
CXCR1	CXCL9	938	CD8B	CD86	903	CCL18	CCR7	909	F13A1	F10	910	FPR2	RGS18	901	CXCR6	FPR2	906	IL2RB	CD3E	913	CCR7	CXCL16	928	IL6	CSF3R	928	GAL	P2RY13	905
COL6A2	COL6A1	938	SSTR5	PMCH	903	CD22	TAS2R50	909	ANXA1	EDN1	910	NPY2R	CXCR3	901	CXCR2	FPR3	906	NRG1	NRG2	913	IL1B	VCAM1	928	PENK	CNR2	928	CXCL11	P2RY13	905
BIRC3	FASLG	938	SST	CCR4	903	MMP13	IL1B	909	GRM5	EDN1	910	FPR2	CXCR3	901	CCR4	CCL20	906	P2RY13	SUCNR1	913	CSF1R	CSF2	928	GREM1	BMP7	928	PRSS1	MMP1	905
IRF8	IFIT2	938	CHRM2	CCR4	903	SRGN	MMRN1	909	CCKBR	EDN1	910	FPR3	CXCR3	901	HNF4A	RXRG	906	NMU	KISS1	913	CCL21	CCR8	928	ESR1	IL6	927	OR7D4	OR2T8	905
COL14A1	COL16A1	938	EGFR	GRAP2	903	ITGAX	CD8A	909	GRM5	AVP	910	RGS18	CXCR3	901	CCL5	PYY	906	CCKBR	KISS1	913	ZAP70	CD86	928	WNT3A	SHH	927	OR11H4	OR2T8	905
MFAP5	MFAP4	938	CCR7	FPR2	903	CCR7	CCR2	909	GLP1R	AVP	910	CCR8	CNR2	901	HLA-DRB1	CD3E	906	SULT1E1	UGT1A7	913	CD79A	SERPINA1	928	VCAM1	PTAFR	927	CD80	CD8B	905
CCKBR	GCG	938	CCL19	FPR2	903	CCR7	CXCR1	909	COL11A1	COL4A3	910	KLRC4	KLRC2	901	CCR7	NPY1R	906	CCL17	CXCR3	913	LEP	KISS1	928	CCL21	CXCR6	927	HTR1E	PMCH	905
PTGDS	TBXAS1	938	CXCR5	FPR3	903	CXCL6	PPBP	909	P2RY12	RGS4	910	LYZ	ODAM	901	CCR2	RGS1	906	CCR7	CXCR3	913	CD8A	CD1D	928	CXCL11	CCR8	927	CCR7	CCR4	905
CYP2B6	GSTA2	938	CCR5	FPR3	903	CCR1	C3AR1	909	ADCY8	CHRM4	910	OR3A1	OR3A2	901	CCR5	RGS1	906	CCL23	CXCR3	913	SOCS1	IRS4	928	CHRD	NKX2-5	927	CCL21	FPR2	905
ZAP70	CD3G	938	FPR1	FPR3	903	CXCL6	FPR1	909	ADCY8	ADCYAP1	910	HRH2	GCG	901	C3AR1	RGS1	906	EFNB1	FGR	913	TNNT2	DES	928	KCNV1	KCNH7	927	C3AR1	FPR2	905
LCK	CD3G	938	CHRM2	HRH3	903	AVPR1A	TACR1	909	GCGR	ADCYAP1	910	CCR6	CASR	901	CXCL11	RGS1	906	NMU	GRPR	913	TREM2	SYK	928	KCNC1	KCNQ2	927	CCR8	FPR2	905
MUC21	MUC5B	938	CCL5	GPR18	903	C3AR1	CXCL10	909	CD5	CD19	910	RGS1	CD3G	901	FGF7	MMP9	906	CTSV	IFI30	913	PAX5	POU2AF1	928	CD80	CD247	927	CXCL13	FPR3	905
ICAM1	B2M	938	CD3D	HLA-DRB1	903	CXCR1	CCR8	909	AURKC	CPEB1	910	FYB1	CD3G	901	C3AR1	CXCR3	906	CYP3A5	GSTA2	913	GREM1	BMP7	928	HTR1A	RGS7	927	CCL19	FPR3	905
TBX21	IL12RB1	938	CD8B	CD247	903	CCR5	FPR2	909	ETNPPL	HYKK	910	CD3E	IL12RB1	901	LUM	OMD	906	GLP1R	GPBAR1	913	NT5E	AMPD1	928	TPM2	LMOD1	927	CXCR5	GPR18	905
TIMP1	TGFB3	937	SST	CXCL9	903	CCR1	FPR2	909	CIITA	HLA-DQB1	910	HRG	SRGN	900	EPHA7	HCK	906	CYBB	NCF4	913	CCL2	IL10	928	CCR7	RGS1	927	FPR2	CCL20	905
TIMP1	IL6	937	FPR2	CXCL9	903	HRH4	HRH3	909	MMP13	IL1B	909	GHRH	PTGER2	900	RXRG	ESRRB	906	CYP3A5	SULT1E1	912	COL10A1	COL8A1	927	PTGER3	CNR1	927	KNG1	NPSR1	905
MMP2	IL6	937	CRH	ADRB1	903	P2RY13	GPR18	909	ITGAX	CD8A	909	P2RY10	NMBR	900	CYP2C18	GSTA2	906	CCL2	IL23A	912	CCL21	CXCR1	927	HRH3	GRM4	927	XCR1	NPSR1	905
CTSG	THBS1	937	CHRM2	NPBWR2	903	THBS4	THBS2	909	CXCL6	PPBP	909	S1PR4	CCL21	900	CD69	SELL	905	MMP11	MMP7	912	VCAM1	PTAFR	927	XCR1	CCL8	927	CD8B	CD3E	905
CTSG	F2RL2	937	CD4	CD40LG	903	UGT2B4	HSD3B2	909	CD69	CSF2	909	NMBR	GPR65	900	CCL21	FPR1	905	CCL17	CCR5	912	CCL21	CXCR6	927	MUC17	GCNT3	927	GPR17	RGS18	905
CCR1	CCL11	937	P2RY12	CXCR3	903	CD7	CD2	909	CBR3	CYP2A6	909	IL2RB	DOK2	900	CCL11	FPR1	905	APLNR	CCR5	912	CXCR1	CXCL11	927	MAPK8IP1	RELN	927	CCL19	RGS18	905
TGFB3	IGF1	937	LCK	FGR	903	PRELP	OMD	909	ANXA1	PTAFR	909	S1PR4	HTR5A	900	CCL5	P2RY12	905	CCL17	CCL5	912	CXCL11	CCR8	927	BLNK	SPI1	926	CD28	FCGR3A	905
IGF1	ADIPOQ	937	GZMB	IL2RG	903	TLR10	FOXP3	909	LYZ	PRL	909	CCL21	HTR5A	900	GAL	P2RY13	905	CCR5	CXCL3	912	NPY	NPBWR1	927	CCL3	IL12B	926	CCR4	CXCR3	905
ATOH1	FGF8	937	CCL21	CNR2	903	CCL22	CCL7	909	CXCL6	FPR1	909	S1PR4	CXCR5	900	CXCL11	P2RY13	905	CCL18	CCR1	912	MYL2	MYL4	927	OSM	CNTFR	926	CD3E	HLA-DRB5	905
CD8A	PDCD1	937	CXCL11	CNR2	903	TACR1	HTR2A	909	C3AR1	CXCL10	909	HTR5A	CXCR5	900	CCR1	CCR8	905	SPI1	CSF2	912	CCL5	CCR9	927	IL1RN	IL1B	926	PLA2G2A	PLD4	905
CD8A	GRAP2	937	P2RY13	CNR2	903	FOXP3	TLR7	909	MCHR1	GRM5	909	S1PR4	CCR2	900	CCR7	CCR4	905	OPRK1	RGS20	912	ZAP70	PLCG2	927	SELL	ITGAX	926	LCK	SLA	905
DCN	FMOD	937	IRF8	HLA-DRB5	903	ADCYAP1R1	GCGR	909	ADRA2A	ADORA1	909	HTR5A	CCR2	900	CCL21	FPR2	905	WNK2	SCNN1G	912	PIK3CG	INPP5D	927	ZAP70	CD3D	926	MUCL1	MUC2	905
FCER1G	FCGR2B	937	CD3D	HLA-DRB5	903	HCK	ITK	909	C3AR1	CXCR2	909	S1PR4	CCR5	900	C3AR1	FPR2	905	IL2RB	CD3D	912	CD80	CD247	927	CCL4	CXCR2	926	UTS2	CASR	905
CD4	CD3E	937	CIITA	HLA-DRB5	903	CCL22	CCL4	908	CBR3	CYP2A13	909	HTR5A	CCR5	900	CCR8	FPR2	905	SLA2	CD3D	912	TNNC1	MYBPC1	927	IL1B	NLRP3	926	P2RY12	CASR	905
LCP2	FCER1A	937	GBP1	HLA-DRB5	903	HRH4	ADCY8	908	P2RY13	GPR18	909	HTR5A	CCL5	900	CXCL13	FPR3	905	GRP	PTAFR	912	IRF8	GBP1	927	SST	PTGER3	926	CD247	FYB1	905
LY96	S100A8	937	CD3D	IL2RA	903	CCL21	SST	908	MC4R	ADRB3	909	S1PR4	GALR1	900	CCR1	FPR3	905	PLCB2	PTAFR	912	FCGR3B	SYK	927	IL12B	STAT4	926	CD86	CD3G	905
CD4	CXCR3	937	P2RY13	GPR55	903	CCL3	CCL5	908	MC4R	HTR4	909	CCL21	GALR1	900	CCL19	FPR3	905	CCL22	CCR8	912	HS3ST3B1	GPC5	927	ALOX15	PLA2G4A	926	GZMA	IL12RB1	905
TBX21	CXCR3	937	PIK3AP1	CD79B	903	IL2RB	EOMES	908	MMP7	FASLG	909	HTR5A	GALR1	900	FPR2	CCL20	905	APLNR	CCR8	912	XCR1	CCL8	927	CCL3	CXCR3	926	CCL22	CCR2	904
ICAM1	CXCL12	937	FGR	SLA	903	C3	CCR1	908	CD7	CD2	909	CXCR5	GALR1	900	HTR1A	RGS1	905	PTAFR	GPR132	912	FPR2	CXCL12	927	KCNQ2	KCNA1	926	KNG1	PROK2	904
SLC2A4	GCG	937	FCER1G	ITK	903	CCR5	FPR1	908	ITGB2	PLAU	909	CCR2	GALR1	900	CCL19	RGS18	905	CXCL10	CCR6	912	PTGER4	NPS	927	CD3E	FYB1	926	HTR6	MC4R	904
HPGDS	TBXAS1	937	HLA-DRB1	CD3G	903	CCL5	FPR1	908	CXCR1	CXCR3	909	CCR5	GALR1	900	CCR4	CXCR3	905	IL7	TSLP	912	IRF1	IFI30	927	GATA4	MYOCD	926	CCR7	C3AR1	904
CYP1A2	GSTA2	937	HLA-DRB5	CD3G	903	CCL21	P2RY12	908	ADORA1	P2RY4	909	CCL5	GALR1	900	CD3E	HLA-DRB5	905	WNT10A	WNT8B	912	CCL19	CXCR4	927	FMO2	CYP2C9	925	CCL5	C3AR1	904
ZAP70	B2M	937	IL2RA	CD3G	903	CCL5	CCL19	908	CYP4F3	PLA2G2F	909	CCR1	GALR1	900	PLA2G2A	PLD4	905	VIPR2	ADRB3	912	CCL2	CXCL2	927	SPI1	ELANE	925	CCR2	FPR1	904
CD3E	VAV1	937	PIK3AP1	CD19	903	P2RY12	P2RY13	908	TLR10	FOXP3	909	GABBR2	GNGT2	900	CD247	FYB1	905	CD28	PIK3CG	912	CXCR3	CXCL2	927	CD80	ZAP70	925	NTS	CHRM1	904
KCNC1	KCNH6	937	CSF2	CD1C	903	CXCR1	CCR4	908	CDH2	CDH12	909	S1PR4	C3AR1	900	CD86	CD3G	905	CIITA	HLA-DRB1	912	CCL25	CCR3	927	CCR5	PPBP	925	OPRK1	HTR1E	904
SELPLG	ITGAM	937	PROKR2	GPR65	902	AVPR1A	CCK	908	HCK	ITK	909	CCL21	C3AR1	900	GZMA	IL12RB1	905	CXCL5	CXCL9	912	CD79A	VAV1	927	EPOR	CSF2	925	MMP8	PRSS1	904
CD79A	CD72	936	CCR5	CCL23	902	APOB	LRAT	908	CD4	CD19	909	CXCL13	C3AR1	900	MMP8	MMP10	904	GRP	AGT	912	PLAU	ITGAM	927	OPRD1	PNOC	925	P2RY12	CCL19	904
RAC2	ARHGAP36	936	S1PR4	SSTR5	902	ADH1B	LRAT	908	ARHGAP15	VAV1	909	HTR5A	C3AR1	900	CCL22	CCR2	904	ADRA1B	AGT	912	BLNK	SPI1	926	ADRA2A	P2RY12	925	OR7D4	OR11H4	904
CXCL6	CXCL13	936	FGD2	ARHGAP15	902	CXCR1	FPR2	908	FUT7	ST8SIA1	909	CXCR5	C3AR1	900	CCR7	C3AR1	904	KISS1R	LPAR3	912	ZAP70	CD3D	926	CYP1B1	UGT2B17	925	PNOC	P2RY13	904
CX3CL1	CCR1	936	CCR5	C3AR1	902	PPBP	FPR2	908	CCL3	CCL5	908	GALR1	C3AR1	900	CCL5	C3AR1	904	CCR9	CXCR3	912	SERPING1	CFD	926	FMO2	CYP3A4	925	CCR4	CCR6	904
CD226	ITGB2	936	GHSR	NTSR2	902	GALR1	HRH3	908	CCL21	PDPN	908	S1PR4	FPR1	900	CCR2	FPR1	904	CD3E	IL2RG	912	ADCY8	HTR7	926	IL2	IL21R	925	NTS	FPR2	904
KCNC1	KCNH5	936	CD180	CD14	902	GALNT14	GALNT15	908	AVPR1A	PTAFR	908	HTR5A	FPR1	900	P2RY12	CCL19	904	TYROBP	SIGLEC15	912	TYROBP	PLCG2	926	ACTG2	MYLK	925	CXCL13	FPR2	904
IFNG	SOCS1	936	IL2	IL7R	902	COL19A1	COL20A1	908	CCL5	FPR1	908	CXCR5	FPR1	900	CXCL13	FPR2	904	NEB	MYH8	912	MYL1	MYBPC1	926	P2RY12	NPY1R	925	CXCR5	FPR2	904
PTGIS	PTGDS	936	CCR7	P2RY12	902	P2RY12	SUCNR1	908	CCL21	P2RY12	908	GALR1	FPR1	900	CXCL11	FPR2	904	IRF7	IFI30	912	CCL2	MMP9	926	PENK	NPY1R	925	CXCL11	FPR2	904
CYP2C9	UGT1A8	936	CCR5	P2RY12	902	FCGR3A	FGR	908	MCHR1	ADORA1	908	S1PR4	CXCR6	900	C3AR1	FPR3	904	GRP	PROK1	911	HBZ	FOXP3	926	IFNG	CD247	925	PMCH	FPR2	904
ARHGAP36	RHOH	936	PNOC	P2RY12	902	CCL17	CCL7	908	CCL5	CCL19	908	HTR5A	CXCR6	900	CCR5	NPY1R	904	APLNR	CCR2	911	CD3E	FYB1	926	CD14	TLR1	925	C3AR1	FPR3	904
CCL25	CXCL1	936	CCR7	P2RY13	902	CD28	CD3G	908	P2RY12	P2RY13	908	GALR1	CXCR6	900	GALR2	NPY1R	904	CCR7	CCR5	911	CCR1	CXCL2	926	GRM8	CNR1	925	P2RY12	GPR18	904
ZAP70	MAP4K1	936	C3AR1	P2RY13	902	CD14	SFTPA1	908	SLC5A1	FOXL1	908	S1PR4	CXCL10	900	CD247	RGS1	904	CCL22	CCL5	911	CD80	ZAP70	925	SDC1	HPSE2	925	CTLA4	IL17A	904
IFIT3	IFITM3	936	MMP8	MMP1	902	CCR7	SST	907	GRM5	CCKBR	908	HTR5A	CXCL10	900	CCL21	RGS18	904	CCR7	CCR1	911	MMRN1	PF4	925	GZMB	IL2RA	925	DOK2	RET	904
FFAR3	GCG	936	P2RY13	SSTR3	902	CCL3	CXCR1	907	CXCR1	FPR2	908	GALR1	CXCL10	900	P2RY12	RGS18	904	APLNR	CCR1	911	CXCL16	CCR1	925	LMOD1	MYH11	925	KNG1	RGS7	904
KNG1	CASR	936	NPY	CCR4	902	CXCL5	PPBP	907	PPBP	FPR2	908	ITGAX	FGB	900	CCKAR	CYSLTR1	904	C3AR1	FPR1	911	SCTR	TSHR	925	ADRA2A	ADRA2C	925	GAL	RGS7	904
MUC13	MUC5B	936	CCR2	CCR4	902	SST	CCR1	907	RSPO4	RSPO3	908	P2RY10	CHRM1	900	VCAM1	IRF4	904	PLCB2	TACR3	911	CYP1B1	UGT2B17	925	SERPINE1	IGF2	925	CD247	RGS1	904
KCNH5	KCNC2	936	CCR5	CCR4	902	CCR7	CXCR6	907	MYCN	ELAVL4	908	FPR1	CHRM1	900	KLRC1	KLRC2	904	IL1B	IL23R	911	IL2	TNFRSF18	925	CD247	ITK	925	CCL21	RGS18	904
SERPINE1	TGFB3	935	CCR1	CCR4	902	COL10A1	COL8A2	907	CXCR2	NPY1R	908	GSTA3	ADH1B	900	P2RY10	GCGR	904	MMP11	MMP1	911	CD80	LCK	925	PTPRC	CD3G	925	P2RY12	RGS18	904
IL12B	CCL4	935	PMCH	CCR4	902	C3	FPR2	907	P2RY12	SUCNR1	908	GSTM5	ADH1B	900	OPN4	GCGR	904	GSTT2	CYP2F1	911	IL2	IL21R	925	SHH	PAX1	925	CD8B	IL2RA	904
CXCL13	CCR5	935	BLK	LCK	902	CD28	CD3E	907	ADORA1	HTR1B	908	UGT2B7	ADH1B	900	CCL21	OPRM1	904	CCL21	CCL20	911	SERPING1	SERPINA1	925	PITX2	LEFTY2	924	KLRC1	KLRC2	904
COL8A1	COL1A2	935	CXCL10	FPR2	902	CCL21	RGS1	907	ANXA1	CYSLTR1	908	UGT2B4	ADH1B	900	CCL19	OPRM1	904	CXCL3	CXCL9	911	AICDA	PAX5	925	HCLS1	DNM1	924	P2RY10	GCGR	904
NPY	P2RY12	935	CCR7	FPR3	902	CXCL13	RGS1	907	NPY1R	CXCR3	908	P2RY10	ADRA1B	900	NPY5R	OPRM1	904	P2RY14	SUCNR1	911	NMU	NPY1R	925	DOCK2	HCK	924	OPRK1	CASR	904
TYROBP	LCK	935	CCR2	FPR3	902	SST	RGS1	907	RGS1	CXCR3	908	NMBR	ADRA1B	900	TRAT1	CD3G	904	S1PR4	LPAR3	911	IFNG	CD247	925	ALDH1A2	ADH6	924	CXCR3	CASR	904
KCNH8	KCNQ2	935	CXCR6	FPR3	902	FPR2	RGS1	907	CXCL10	TLR4	908	GPR65	ADRA1B	900	HCK	CD3G	904	CCR2	CXCR3	911	LCK	FASLG	925	MSX2	BMP7	924	TRAT1	CD3G	904
LCP2	CD3E	935	CXCR6	GPR18	902	CCR7	CNR1	907	FCGR3A	FGR	908	FPR1	ADRA1B	900	FASLG	IL12RB1	904	CXCR2	CXCR3	911	ITGB2	MMP9	925	CTSG	ACE2	923	FASLG	IL12RB1	904
GPR65	RGS18	935	GHRH	CALCB	902	HRH4	CNR1	907	SSTR5	GRM4	908	S1PR4	CXCL11	900	CCL3	CCR7	903	S1PR5	CXCR3	911	IRF1	FOXP3	925	FGF10	WNT3A	923	CCL3	CCR7	903
PTGS1	PTGDS	935	EBI3	STAT4	902	CXCL13	CNR1	907	GRM5	GRM4	908	HTR5A	CXCL11	900	CCR7	POMC	903	CCR6	CXCR3	911	GZMB	IL2RA	925	CHRD	GDF6	923	GSTA3	CYP2C9	903
IGF1	IRS4	935	FCER1G	PIK3CG	902	CCR2	CNR1	907	OPRK1	CNR2	908	GALR1	CXCL11	900	P2RY10	GPR65	903	CXCL9	CXCR4	911	NTSR1	NPS	925	CCL13	CCR1	923	P2RY10	GPR65	903
COL3A1	COL16A1	935	C3AR1	CXCL9	902	PNOC	CNR1	907	CXCR3	CNR2	908	C3AR1	CXCL11	900	MCHR1	CXCL13	903	MMP2	NCF4	911	GBP1	IFI30	925	SERPINE1	VEGFD	923	GAL	GPR17	903
IL21	IL2RG	935	IL12B	FASLG	902	AVPR1A	PTGFR	907	UGT2B7	KL	908	FPR1	CXCL11	900	CCR2	CCR1	903	CCL17	CCL3	910	CXCL11	CXCR4	925	SHH	PITX2	923	GPR65	GPR17	903
CCR8	CXCL12	935	HLA-DRB1	CTSS	902	ADCY8	CNR2	907	UGT2B17	KL	908	S1PR4	P2RY12	900	CCR5	CCR1	903	WNT10A	WNT9B	910	SERPINE1	IGF2	925	CXCR6	CXCL11	923	OPRK1	CXCL13	903
LCK	MAP4K1	935	DRD1	ADRB1	902	SST	CNR2	907	HTR6	AVP	908	CXCL13	P2RY12	900	CCL2	CCL11	903	ALDH3A1	GSTT2	910	CD247	ITK	925	PLA2G7	PLA2G1B	923	PPY	PNOC	903
CACNA1D	CACNA1I	935	P2RY13	NPBWR2	902	CNR1	CNR2	907	COL7A1	COL2A1	908	HTR5A	P2RY12	900	CCR1	P2RY12	903	TFF2	TFF1	910	SYK	ITK	925	ESR1	LEP	923	HTR6	DRD5	903
MC3R	GCG	935	HRH3	NPBWR2	902	CCKAR	HTR2A	907	ESR1	ESRRB	908	CXCR5	P2RY12	900	CXCL13	HTR1A	903	APLNR	CXCL5	910	SH2D2A	ITK	925	CYP2C9	UGT2B17	923	GPR17	GRM5	903
SELPLG	CD44	935	DOK2	IL2RG	902	TSHR	AVP	907	COL22A1	COL4A3	908	CCR2	P2RY12	900	CCR1	HTR1A	903	IMPA2	PLCD3	910	SYK	DAPP1	925	OTC	NOS2	923	GPR65	CHRM1	903
FN1	CD44	935	CCL19	CNR2	902	TLR8	TLR7	907	HLA-DRB1	HLA-B	908	GALR1	P2RY12	900	CD3D	PRF1	903	CCR7	CXCR2	910	PTPRC	CD3G	925	IGF1	CFD	923	CCR5	CHRM1	903
CD8A	TRAT1	934	CCR6	CNR2	902	HRH2	ADCYAP1R1	907	DRD2	CHRM4	908	C3AR1	P2RY12	900	PF4	CXCR2	903	NMU	P2RY13	910	TNNI2	MYBPC3	925	CD86	CD247	923	CCR7	HTR1E	903
CCL1	CCR1	934	LCK	PDCD1LG2	902	TACR1	GCGR	907	CD28	CD3G	908	FPR1	P2RY12	900	FPR1	CXCR2	903	CCR7	CCR8	910	MYL2	MYL1	924	CXCR5	RGS1	923	CXCL13	HTR1E	903
CYP2C18	UGT1A1	934	HLA-DRB5	FYB1	902	ITK	CD3G	907	GPR65	GPR68	908	CXCR6	P2RY12	900	CCR5	P2RY13	903	CXCL13	CCR8	910	CD3D	LCK	924	APOE	RELN	923	CD3D	PRF1	903
CCL3	CCR4	934	CD4	IGLL5	902	GPR18	HCAR3	907	CD69	CD19	908	CXCL10	P2RY12	900	CXCL13	GALR2	903	GPR65	GPR132	910	IRF8	IRF5	924	CAV1	KCNMA1	923	CCR5	P2RY13	903
ACTA2	MYLK	934	NPY	CCR2	901	ADCYAP1R1	NTRK1	907	CD86	VAV1	908	CXCL11	P2RY12	900	SCTR	CALCA	903	CCL19	CCR4	910	DOCK2	HCK	924	EFEMP1	ECM1	923	CHRM1	UTS2R	903
COL6A2	COL16A1	934	NPY	C3AR1	901	CD8A	ITGAM	907	CHRNA3	CHRNA7	908	MUC7	MUCL1	900	CCR7	NPY5R	903	GSTM1	CYP2F1	910	CFP	ADAMTSL1	924	GSTM5	CYP1B1	922	CXCL13	GALR2	903
VCAN	CXCL12	934	CCR1	FPR1	901	SIGLEC14	SIGLEC11	907	TFF2	GKN2	908	OASL	CIITA	900	CXCL13	NPY5R	903	NMU	CCKBR	910	NPY	CXCL12	924	IFNG	EOMES	922	CD8B	CD86	903
SPARC	TGFB3	933	UTS2	TRH	901	C3	CCR7	906	SRGN	F13A1	907	CD80	PRF1	900	CCR7	FPR2	903	PTAFR	CCKBR	910	SERPINE1	VEGFC	923	CCR7	PPBP	922	CCR7	FPR2	903
SFRP2	WNT7A	933	PROKR2	TRH	901	SELL	SELP	906	INHA	INHBE	907	S1PR4	CHRM2	900	CCL19	FPR2	903	NPFFR2	CCKBR	910	CDH17	CDH15	923	ZIC1	SHH	922	CCL19	FPR2	903
CXCL6	CCL5	933	C3AR1	CXCR6	901	C3	POMC	906	CCL3	CXCR1	907	CCL21	CHRM2	900	CCR5	FPR3	903	PRKCB	NOS1	910	CCR2	CXCL16	923	CXCR6	CCL19	922	MYOD1	ELSPBP1	903
ZAP70	TRAT1	933	FPR1	CXCR6	901	FGF10	FGF7	906	OPRK1	HTR1A	907	CXCL13	CHRM2	900	FPR1	FPR3	903	CD8B	LCK	910	CCL13	CCR1	923	CD36	LEP	922	CXCR5	FPR3	903
CCR5	CXCL5	933	IL2RB	PRKCB	901	GUCA1A	CNGA3	906	P2RY12	HTR1A	907	CXCR5	CHRM2	900	GAL	HRH3	903	CCR8	CCR6	910	CXCR6	CXCL11	923	PLIN1	CAV1	922	CCR5	FPR3	903
CXCL13	CCR1	933	PRKCG	PRKCB	901	BLK	EPHA5	906	ITGA2	COL7A1	907	CCL5	CHRM2	900	CXCL13	HRH3	903	CCR1	CCR9	910	LHX8	NKX2-1	923	NPY5R	GRM8	922	FPR1	FPR3	903
CXCL5	CCR1	933	FPR1	CXCL10	901	ADCY8	SST	906	CLDN18	CLDN14	907	C3AR1	CHRM2	900	HTR1A	HRH3	903	ERBB4	PIK3CG	910	IFNG	IL27	923	KCNC1	KCNQ5	922	GAL	HRH3	903
GHRH	MC4R	933	FPR1	CCL19	901	IL18RAP	CCR5	906	PENK	NPY5R	907	FPR1	CHRM2	900	SRGN	FN1	903	CCR6	CXCL9	910	CIITA	IRF5	923	CCR7	PTGER3	922	CXCL13	HRH3	903
NPY	PNOC	933	PNOC	CHRM2	901	ADCY8	LHCGR	906	CXCR2	FPR2	907	CXCL10	CHRM2	900	CD3D	HLA-DRB1	903	HTR2B	AGT	910	CD86	CD247	923	EFEMP1	MFAP5	922	KNG1	GPR18	903
LY96	CD14	933	CCR1	P2RY13	901	SST	PPBP	906	HTR3B	HTR3A	907	CXCL11	CHRM2	900	HRH3	NPY1R	903	ACTG2	LMOD1	910	NCF2	MMP9	923	OPRD1	CNR1	922	CCL5	GPR18	903
KNG1	GRM5	933	CCL19	P2RY13	901	CCL22	CCR1	906	PPBP	CCL28	907	P2RY12	CHRM2	900	FPR2	CXCL9	903	S1PR5	LPAR3	910	RGS18	GNA14	923	ICAM1	CD40LG	922	CD3D	HLA-DRB1	903
KCNA4	KCNH8	933	C3AR1	PENK	901	ADCY8	TSHR	906	CD28	CD3E	907	S1PR4	P2RY13	900	CXCL10	RGS1	903	CCR7	CNR2	910	CD72	CD79B	923	CD3D	IL2RG	922	CD8B	CD247	903
CXCR6	CCL20	933	CCR7	SSTR3	901	ADCY8	MC4R	906	HTR1A	NPY1R	907	CCL21	P2RY13	900	DPYSL5	DPYD	903	RAC2	ARHGAP39	910	CCL11	CXCR4	923	CD14	TLR6	922	KNG1	CXCL9	903
CD80	HLA-DRB1	933	P2RY12	SSTR3	901	TRAT1	CD3D	906	ADRA2A	DRD2	907	CXCL13	P2RY13	900	LCP2	TREM2	903	FOXP3	IRF4	910	CCR5	CXCL2	923	CTSG	IGF2	922	FPR2	CXCL9	903
MYL9	CALD1	933	CHRM2	SSTR3	901	CCR2	C3AR1	906	LPAR5	SUCNR1	907	HTR5A	P2RY13	900	P2RY10	CYSLTR1	903	RAC2	RHOH	910	CCL22	CCR3	923	CCR5	CASR	922	CXCL10	RGS1	903
CCR8	CXCL9	933	PRF1	CD86	901	SRGN	IGF1	906	CCL21	RGS1	907	CXCR5	P2RY13	900	P2RY12	CXCR3	903	IL20RB	IL24	910	CXCL2	CCR3	923	CNR2	CASR	922	CCR6	RGS1	903
CIITA	GBP1	933	P2RY12	PMCH	901	CXCL13	FPR1	906	CXCL13	RGS1	907	CCR2	P2RY13	900	GZMB	IL2RG	903	CD5	CD19	910	CD3D	VAV1	923	SHH	HOXD12	922	CD4	CD40LG	903
ELANE	MMP9	933	CXCR6	CCR4	901	SST	CXCL11	906	FPR2	RGS1	907	CCL5	P2RY13	900	CD3D	HLA-DRB5	903	CIITA	HLA-DQB1	910	CD3G	VAV1	923	TBX21	IL2RB	921	LCP2	TREM2	903
FN1	PLAU	933	PENK	CCR4	901	C3AR1	CCL19	906	FXYD1	ATP1A4	907	FPR1	P2RY13	900	CYP2B6	PLA2G2A	903	CCL22	CCL3	909	MMP9	IL10	923	SERPINE1	F13A1	921	P2RY12	CXCR3	903
GHRH	GLP1R	933	CD3D	PDCD1	901	CCR2	CCR8	906	ITGA2	COL11A1	907	CXCR6	P2RY13	900	CD3D	IL2RA	903	CCL18	CCR7	909	SERPINE1	SERPING1	922	FGF4	FGF19	921	LCK	FGR	903
MMP9	FOXP3	933	SST	FPR2	901	CCR5	CCR8	906	VCAM1	GBP2	907	CXCL10	P2RY13	900	COL20A1	COL2A1	903	CD22	TAS2R50	909	CXCR6	CCL19	922	CCR2	PPBP	921	GZMB	IL2RG	903
KISS1	QRFPR	933	FPR1	FPR2	901	CXCL13	CCR4	906	AVPR1A	PTGFR	907	CHRM2	P2RY13	900	CXCL13	OPRM1	903	MMP2	MMP7	909	PLCB2	PLCG2	922	CXCL10	CXCL11	921	CD3D	HLA-DRB5	903
F2	CXCL12	933	XCR1	FPR2	901	CCR2	FPR2	906	ITGAX	CD40	907	P2RY10	TAC1	900	CCR5	OPRM1	903	BLK	ZAP70	909	IRF8	GBP2	922	PLA2G7	LEP	921	CD3D	IL2RA	903
GCG	ADCYAP1	933	CCR6	FPR2	901	CXCR6	FPR2	906	CXCR5	CXCR3	907	GPR65	TAC1	900	FCER1G	ITK	903	CCR7	CCR2	909	CD3D	IL2RG	922	PPY	PENK	921	CYP2C9	PLA2G4F	903
GCG	CASR	933	CCL21	FPR3	901	PNOC	FPR3	906	TNNC2	DES	907	ADRA1B	TAC1	900	ITGB2	TGFBI	903	ARHGDIG	ARHGAP15	909	LCK	IL2RG	922	HTR1A	GRM8	921	P2RY13	GPR55	903
SIRPA	FYB1	933	CCR8	FPR3	901	CCR7	GPR18	906	ADCY8	CNR2	907	OR3A1	OR52N4	900	DDC	IDO1	903	CD69	CSF2	909	SYK	HCK	922	P2RY12	PTGER3	921	PMCH	QRFPR	903
CXCL13	CXCL2	933	CCR4	FPR3	901	CCL19	GPR18	906	PGR	RORB	907	S1PR4	PENK	900	HLA-DRB1	CD3G	903	VIPR2	MC4R	909	KCNF1	KCNA1	922	KCNA4	KCNQ2	921	OPRK1	GNAT3	903
CCR2	CXCL2	933	FPR2	FPR3	901	CCL5	PYY	906	PRF1	IL2RA	907	CCL21	PENK	900	HLA-DRB5	CD3G	903	CD33	ANPEP	909	PTGIR	NPS	922	ICAM1	HLA-DRB1	921	CCR2	GNAT3	903
CXCL12	CXCL2	933	CCR7	HRH3	901	HLA-DRB1	CD3E	906	NTSR1	AVP	907	CXCL13	PENK	900	IL2RA	CD3G	903	GNGT2	GNG8	909	PLCB2	PIK3R5	922	NPY5R	NPY1R	921	CCR5	GNAT3	903
MMP2	DDR2	933	PENK	HRH3	901	CXCL11	SUCNR1	906	COL22A1	COL2A1	907	CXCR5	PENK	900	CSF2	CD1C	903	CCR1	C3AR1	909	CCL21	CCR3	922	P2RY12	CXCL9	921	CXCR6	GNAT3	903
CYP2C9	FMO3	933	FPR2	GPR18	901	CCR2	RGS1	906	PGR	ESRRB	907	CCR2	PENK	900	GAL	CCR2	902	C3AR1	CXCL10	909	TBX21	IL2RB	921	FCGR3B	CD2	921	P2RY12	GNAT3	903
SERPINE1	SPARC	932	LCK	HLA-DRB1	901	CCR5	RGS1	906	COL22A1	COL25A1	907	CCR5	PENK	900	POMC	CCL5	902	RAC2	RND1	909	RAC2	NGEF	921	HTR1A	CNR1	921	HTR1E	GNAT3	903
TNFAIP6	THBS1	932	GRAP2	CD3E	901	C3AR1	RGS1	906	ADRA2A	CHRM4	907	CCL5	PENK	900	CCR5	CCL23	902	PLCB2	PLCD3	909	PROKR2	TACR3	921	KCNQ2	KCNA3	921	CCR4	GNAT3	903
TIMP1	KNG1	932	FPR2	RGS18	901	CXCL11	RGS1	906	SSTR5	CHRM4	907	CCR1	PENK	900	GAL	C3AR1	902	CRP	C1QB	909	CXCL10	CXCL11	921	KCNA3	KCNG1	921	HRH3	GNAT3	903
C3	KNG1	932	CCR7	NPBWR2	901	INHA	CGA	906	HTR1B	CHRM4	907	FPR1	PENK	900	CCR5	C3AR1	902	BCO1	DHRS9	909	PLA2G7	LEP	921	COL14A1	COL4A6	921	HTR6	GCGR	903
KNG1	CCKAR	932	SSTR5	NPBWR2	901	FGF7	MMP9	906	LYZ	TGFBI	907	CXCR6	PENK	900	POMC	FPR1	902	C3AR1	CXCR2	909	CD72	PLCG2	921	GPR18	CNR2	921	CHRM1	GCGR	903
CXCL13	CXCR1	932	CCR1	NPBWR2	901	PTGFR	CYSLTR1	906	PRF1	CD3G	907	CXCL10	PENK	900	CD180	CD14	902	PTAFR	IRF7	909	NPY5R	NPY1R	921	CD74	HLA-DRB5	921	UTS2R	GCGR	903
FGF10	NKX6-1	932	CXCR6	NPBWR2	901	CCR1	CNR2	906	ITK	CD3G	907	CXCL11	PENK	900	IL2	IL7R	902	FCER1G	LCK	909	FCGR3B	CD2	921	CD3E	IL2RA	921	PMCH	GCGR	903
CD8A	PRF1	932	CCR8	NPBWR2	901	LUM	OMD	906	ARHGAP9	VAV1	907	P2RY12	PENK	900	CCR7	P2RY12	902	CCR7	CCR6	909	KCNF1	KCNA3	921	CXCR5	CCL25	921	SERPINA1	IGF2	903
GRM5	TAC1	932	SSTR3	NPBWR2	901	EPHA5	HCK	906	CD8A	ITGAM	907	P2RY13	PENK	900	CCR5	P2RY12	902	MMP1	COL9A3	909	PITX1	NR5A1	921	CNR2	GPR55	921	FCER1G	PIK3R5	903
CD4	CD8B	932	FGA	SEMG1	901	LHCGR	HRH2	906	CDH3	CDH2	906	OR3A1	OR4C6	900	GAL	CXCR2	902	P2RY13	GPR18	909	GPR18	CNR2	921	KCNV1	KCNH6	921	FGR	SLA	903
CCL19	CCR6	932	FPR2	CXCR3	901	ADCY8	AVP	906	WNT10A	WNT7A	906	OR52N4	OR4C6	900	CCR7	P2RY13	902	MC4R	ADRB3	909	CD74	HLA-DRB5	921	GREM1	RGMA	921	FCER1G	ITK	903
CYP2C9	FMO1	932	FPR3	CXCR3	901	BLK	EPHA6	906	WNT3A	WNT7A	906	PRF1	CD28	900	C3AR1	P2RY13	902	CD7	CD2	909	CD3E	IL2RA	921	FGF2	FGF7	920	GPR17	CASR	903
CXCR5	CCL20	932	RGS18	CXCR3	901	HCK	EPHA6	906	CX3CL1	CXCR1	906	S1PR4	CCR8	900	CCR2	CCR4	902	FPR3	HTR1B	909	NGEF	RHOH	921	ST6GALNAC1	GALNT14	920	GSTA3	ADH7	903
CCR8	CCL20	932	CCR8	CNR2	901	RXFP2	ADCYAP1R1	906	ADCY8	MC4R	906	GALR1	CCR8	900	CCR5	CCR4	902	NMU	OPN4	909	CXCR5	CCL25	921	HPGDS	HPGD	920	HLA-DRB1	CD3G	903
CD3E	PTPRC	932	CCR4	GPR55	901	MC4R	ADCYAP1R1	906	TRAT1	CD3D	906	C3AR1	CCR8	900	CCR1	CCR4	902	TLR10	FOXP3	909	HS3ST3B1	GPC3	921	SST	PNOC	920	HLA-DRB5	CD3G	903
VCAM1	NCF2	932	NPBWR2	GPR55	901	PTH2R	GCGR	906	CXCL13	FPR1	906	FPR1	CCR8	900	MCHR1	NPY5R	902	FOXP3	TLR7	909	C5AR1	CXCL12	921	LY86	CD14	920	IL2RA	CD3G	903
CASQ2	ANKRD1	932	LYZ	ODAM	901	CD69	SELL	905	SCML2	CBX2	906	P2RY12	CCR8	900	GALR2	NPY5R	902	SHH	TH	909	CIITA	IFI30	921	SCTR	ADRB2	920	PROKR2	GPR65	902
IFITM1	IFIT2	932	CD3D	MAP4K1	901	CXCL13	SST	905	C3AR1	CCL19	906	CHRM2	CCR8	900	POMC	FPR2	902	CCR1	CXCR4	909	BLNK	JAK3	921	CXCR5	CXCL11	920	KNG1	GPR65	902
KNG1	CYSLTR1	932	BLK	ITK	901	SST	CXCR5	905	MCHR1	HTR1A	906	P2RY13	CCR8	900	CXCL10	FPR2	902	HCK	ITK	909	CXCR4	JAK3	921	FLT3	IKZF1	920	GAL	CCR2	902
COL3A1	COL5A2	932	FCER1A	ITK	901	PROK1	PROK2	905	ADRA2A	HTR1A	906	PENK	CCR8	900	CCR7	FPR3	902	ADH4	GSTA2	909	TNFSF13B	PIM2	921	OPRD1	GRM8	920	CCR5	CCL23	902
IL6	HCK	932	FYB1	CD3G	901	C3	CXCR1	905	CXCR5	CXCR2	906	S1PR4	NPY2R	900	CCR2	FPR3	902	CD4	CD19	909	CHRND	CHRNA1	920	KCNH7	KCNQ5	920	FGD2	ARHGAP15	902
SULT2A1	CYP1A1	932	CD3E	IL12RB1	901	SRGN	PPBP	905	ALDH1A1	UGT2B17	906	HTR5A	NPY2R	900	CXCR6	FPR3	902	APLNR	NMU	908	IL18R1	IL18RAP	920	KCNA5	KCNQ2	920	GAL	C3AR1	902
TNFRSF4	IL2RA	932	UTS2	P2RY10	900	CXCR5	PPBP	905	RXFP3	NPW	906	CCR2	NPY2R	900	KLRC4	KLRC1	902	HTR2B	PROK1	908	PTGER2	PTGER4	920	ERBB2	PIK3CG	920	CCR5	C3AR1	902
CD40LG	IRF4	932	UTS2	PROKR2	900	CXCL5	C3AR1	905	COL22A1	COL7A1	906	CCR1	NPY2R	900	FCER1G	PIK3CG	902	CCL3	CCL5	908	LY86	CD14	920	PDE1B	NPR1	920	CD180	CD14	902
CCR2	CCL25	932	P2RY10	PROKR2	900	PPBP	IGF1	905	PPBP	CCR6	906	FPR1	NPY2R	900	PENK	PYY	902	IL2RB	EOMES	908	CXCR5	CXCL11	920	CYP3A4	HSD3B2	920	MC4R	DRD5	902
CXCL5	CCL25	932	EBI3	IL2	900	CCL21	FPR1	905	CXCL11	CCR6	906	CXCR6	NPY2R	900	C3AR1	CXCL9	902	F13A1	ALB	908	FLT3	IKZF1	920	SDC1	GPC5	920	PROKR2	GRM5	902
CXCL3	CXCL12	932	EBI3	IFNG	900	SST	FPR1	905	PTAFR	FPR2	906	CXCL10	NPY2R	900	POMC	RGS1	902	NMU	PNOC	908	KCNA4	KCND2	920	ICAM1	IRF4	920	GPR65	GRM5	902
HLA-A	CD44	932	UTS2	GHSR	900	CCL11	FPR1	905	NPW	HRH3	906	CXCL11	NPY2R	900	HLA-DRB1	CTSS	902	CCR5	FPR1	908	PTGER4	HTR7	920	KCNG1	KCNA1	920	IL2	IL7R	902
ZAP70	ITK	932	P2RY10	GHSR	900	GPR65	TACR1	905	FXYD7	FXYD1	906	P2RY12	NPY2R	900	CCKAR	OPN4	902	CCL5	FPR1	908	PLAUR	FPR2	920	DAZL	DAZ1	920	CCR7	P2RY12	902
IL6	VAV1	932	PROKR2	GHSR	900	CCKAR	TACR1	905	CCL19	GPR18	906	P2RY13	NPY2R	900	GAL	CXCR3	902	GRP	TACR3	908	SEMA4D	PTPRC	920	VEGFD	IGF2	920	CCR5	P2RY12	902
APOE	MSR1	931	HRG	SRGN	900	CCL5	P2RY12	905	CALCA	HTR4	906	CCR8	NPY2R	900	DOK2	IL2RG	902	CCL5	CCL19	908	TRAT1	SYK	920	CCR2	CASR	920	PNOC	P2RY12	902
TLR2	ICAM1	931	NPY	S1PR4	900	GALR1	P2RY13	905	HLA-DRB1	CD3E	906	S1PR4	CCR4	900	CCL11	HCK	902	GSTT2	CYP2B6	908	C3AR1	CXCL12	920	IL1B	IL12RB1	920	GPR17	NPFFR2	902
TLR2	VCAN	931	P2RY10	NTS	900	CXCL11	P2RY13	905	ADCY8	DRD2	906	HTR5A	CCR4	900	GPR65	GCGR	902	CCR2	CCR6	908	HCK	CXCL12	920	S1PR4	CXCL13	919	GRM5	NPFFR2	902
MMP7	CTSK	931	PROKR2	NTS	900	PRSS1	MMP1	905	NPY1R	DRD2	906	CXCR5	CCR4	900	GPR65	GCG	902	CCR5	CCR6	908	GBP2	IFI30	920	SELPLG	ITGB2	919	CCR7	P2RY13	902
WNT2	SFRP2	931	ALDH3A1	GSTM5	900	CCR1	CCR8	905	CXCL11	SUCNR1	906	GALR1	CCR4	900	CYSLTR1	GCG	902	MMP7	COL9A3	908	SYK	JAK3	920	PPBP	CXCR6	919	C3AR1	P2RY13	902
ACTA2	ACTG2	931	S1PR4	CCL21	900	ADCY8	SSTR3	905	ADORA1	SUCNR1	906	C3AR1	CCR4	900	HCK	SLA	902	PROC	TNNI3	908	CXCR5	CXCL2	920	CYP1B1	UGT2B4	919	MMP8	MMP1	902
COL1A1	COL6A2	931	UTS2	GPR65	900	CCR7	CCR4	905	SSTR5	RGS7	906	FPR1	CCR4	900	CCR7	OPRM1	902	CCR5	CCR9	908	CCL25	CXCL2	920	HSD11B1	CYP3A4	919	GRM5	UTS2R	902
SPARC	IGF1	931	GHSR	GPR65	900	ALDH1A2	CYP3A4	905	FGD2	TAGAP	906	CXCL10	CCR4	900	MCHR1	OPRM1	902	CCR2	AGT	908	IL1B	IL12RB1	920	UGT2B17	CYP3A4	919	MC4R	CALCA	902
VEGFC	IGF1	931	IL2RB	DOK2	900	PTH2R	HTR7	905	C3AR1	RGS1	906	P2RY12	CCR4	900	HLA-DRB5	FYB1	902	CCR1	AGT	908	LCP2	PTPN6	920	CXCL13	NPY1R	919	CCR2	CCR4	902
CCR2	CXCL11	931	S1PR4	SST	900	CCL21	FPR2	905	CXCL11	RGS1	906	P2RY13	CCR4	900	CCL3	IL12RB1	902	PROK1	KISS1	908	VCAM1	NCF4	920	CD8A	PTPRC	919	CCR5	CCR4	902
TLR8	BTK	931	S1PR4	CXCR5	900	C3AR1	FPR2	905	BLK	EPHA7	906	CCR8	CCR4	900	ASCL1	FOXN4	902	P2RY14	LPAR3	908	SFRP1	WNT16	919	UGT2B17	HSD3B2	919	PMCH	CCR4	902
DBX1	GSX2	931	S1PR4	CCR2	900	CCR8	FPR2	905	INHA	CGA	906	NPY2R	CCR4	900	SERPINE1	SRGN	901	OPRK1	CNR2	908	BDKRB1	NPY	919	OPRD1	CNR2	919	BLK	LCK	902
LAMC2	LAMA3	931	S1PR4	CCR5	900	CXCL13	FPR3	905	SLC16A8	SLC16A1	906	GSTA3	CYP2F1	900	CCR7	MCHR1	901	AGT	CNR2	908	GCK	LCT	919	ALOX15	PLA2G2A	919	CXCL10	FPR2	902
TAC1	EDN3	931	HTR2C	CCR5	900	CCR1	FPR3	905	OPRK1	HTR1B	906	P2RY10	CCKBR	900	POMC	CCR1	901	CXCR3	CNR2	908	NPY	ADCY8	919	DNM1	HCK	919	CCR7	FPR3	902
KCNH8	KCNA3	931	SST	CCL5	900	CCL19	FPR3	905	PTGFR	CYSLTR1	906	GPR65	CCKBR	900	GAL	CCR1	901	GLP1R	PTHLH	908	S1PR4	CXCL13	919	KCNQ5	KCNA1	919	GPR17	FPR3	902
CYP1A2	CYP2C19	931	CCR7	SSTR5	900	CXCR5	GPR18	905	C3AR1	CXCR3	906	ADRA1B	CCKBR	900	CD38	NNMT	901	CCR2	CXCR4	908	NPY	CCR5	919	IGF1	IGF2	919	CCR2	FPR3	902
ISG20	IRF4	931	CXCR5	SSTR5	900	IL12B	CD3E	905	RGS18	P2RY4	906	S1PR4	CCR6	900	GNA15	FPR1	901	SLAMF6	CES5A	908	SELPLG	ITGB2	919	ASCL1	GSX1	919	CXCR6	FPR3	902
CXCL6	CCL25	931	CCR2	SSTR5	900	TGFB3	ACTN2	905	ITGB2	F10	906	CXCL13	CCR6	900	CCR1	FPR1	901	CD28	CD3G	908	CYP1B1	UGT2B4	919	FGF4	FGF10	918	CXCR6	GPR18	902
PGR	CXCL12	931	CCR5	SSTR5	900	CCL19	RGS18	905	EPHA7	HCK	906	CCL5	CCR6	900	C3AR1	CXCR6	901	CD69	CD19	908	LCK	IKZF3	919	FGF2	FGF10	918	GABRA6	GABRA2	902
IFIT2	IFITM3	931	CCL5	SSTR5	900	CD28	FCGR3A	905	ADCY8	EDN1	906	GALR1	CCR6	900	FPR1	CXCR6	901	GZMB	IL12RB1	908	IRF8	HLA-DRB1	919	CCL22	CCR5	918	FCER1G	PIK3CG	902
CIITA	HLA-B	931	PRKCG	VCAM1	900	TACR1	PTGFR	905	HCK	EDN1	906	C3AR1	CCR6	900	FPR1	CXCL10	901	CXCL10	IL10	908	CXCL13	NPY1R	919	CFC1	TDGF1	918	CHRM1	NPSR1	902
LCP2	CD3G	931	SSTR5	CCR1	900	BMPR1B	CHRDL1	905	MCHR1	AVP	906	FPR1	CCR6	900	POMC	CXCL11	901	TFF1	TFF3	908	CD8A	PTPRC	919	IL2	CD3D	918	C3AR1	CXCL9	902
PIK3R5	VAV1	931	S1PR4	PNOC	900	MMP2	MMP9	905	ANXA1	AVP	906	P2RY12	CCR6	900	FPR1	CCL19	901	BCO1	ADH4	907	TNFRSF18	IL2RG	919	PTGER2	ADRB2	918	PNOC	RGS1	902
MMP9	HSPB2	931	CCR7	PNOC	900	CXCR1	FGR	905	ADCY8	AVP	906	CHRM2	CCR6	900	CCR7	HTR1A	901	NMU	OPRK1	907	SOCS1	IL2RG	919	ELANE	MMP1	918	HLA-DRB1	CTSS	902
KNG1	ITGAM	931	CCL21	PNOC	900	CD3E	HLA-DRB5	905	RXRG	ESRRB	906	P2RY13	CCR6	900	P2RY12	CXCR2	901	CDH6	CDH2	907	ALOX15B	GPX2	919	COL14A1	MMP1	918	GAL	CXCR3	902
COL1A1	POSTN	931	CXCR5	PNOC	900	KERA	OMD	905	COL22A1	COL23A1	906	PENK	CCR6	900	CCR1	P2RY13	901	NMU	PROK1	907	KCND2	KCNC2	919	CCL19	CCR8	918	HTR1E	CXCR3	902
IL5	IL12RB2	930	CCR2	PNOC	900	AVPR1A	HTR2A	905	DRD2	GPR55	906	NPY2R	CCR6	900	CCL19	P2RY13	901	ADH4	GSTT2	907	IL2RG	IL10	919	SCTR	HTR7	918	DOK2	IL2RG	902
MYOD1	CSRP3	930	CCR5	PNOC	900	TACR1	AVP	905	COL17A1	COL25A1	906	P2RY10	FPR2	900	HTR1A	P2RY13	901	WNT10A	WNT1	907	TYMP	NT5E	918	CXCR5	CCR6	918	CYP2C9	PLA2G2A	902
COL1A1	COL14A1	930	CCL5	PNOC	900	P2RY13	HCAR2	905	CLDN18	CLDN9	906	S1PR4	FPR2	900	C3AR1	PENK	901	MSX2	IHH	907	NPY	CXCL13	918	IL18RAP	STAT4	918	GRM5	QRFPR	902
LCP2	CD3D	930	SSTR5	PNOC	900	GALNT14	GALNT13	905	CLDN14	CLDN9	906	NMBR	FPR2	900	PLA2G1B	CYP2B6	901	IRF8	IFI27	907	NPY	CXCR5	918	DACH1	SYPL2	918	LCK	PDCD1LG2	902
KNG1	P2RY12	930	CCR1	PNOC	900	CD247	MAP4K1	905	CD79B	DAPP1	906	GPR65	FPR2	900	CCR7	GALR2	901	NMUR2	TACR3	907	CCL22	CCR5	918	ACTA2	LMOD1	918	P2RY13	GNAT3	902
ZAP70	CD28	930	S1PR4	C3AR1	900	RXFP2	GCGR	905	PLAT	ITGAM	906	HTR5A	FPR2	900	CCR1	GALR2	901	NMU	TACR3	907	IL2	CD3D	918	CCR1	RGS1	918	PMCH	GNAT3	902
FLT3	SOCS1	930	CCL21	C3AR1	900	GNG8	GCGR	905	CD69	SELL	905	GALR1	FPR2	900	P2RY13	GALR2	901	PLCB2	XCR1	907	ALDH1A2	CYP2S1	918	SST	RGS10	918	PROKR2	GCGR	902
CXCR1	CCL20	930	SST	C3AR1	900	CD247	FYB1	905	MCHR1	HTR2B	905	CHRM1	FPR2	900	PRF1	CD86	901	MMP10	MMP1	907	CTLA4	CD28	918	KCNS2	KCNA3	918	GPR65	GCGR	902
CD3D	PTPRC	930	CXCR5	C3AR1	900	CD86	CD3G	905	ANXA1	CCL21	905	ADRA1B	FPR2	900	SRGN	CFD	901	CCL21	S1PR5	907	CCL19	CCR8	918	KCNQ5	KCNA3	918	DRD5	GCGR	902
TSHR	CGA	930	SSTR5	C3AR1	900	FPR3	HCAR3	905	WNT10A	WNT3A	905	P2RY12	FPR2	900	PF4	CFD	901	EPHA5	LCK	907	CD86	LCK	918	ICAM1	GBP1	918	NPFFR2	GCGR	902
MMP8	MMP9	930	PNOC	C3AR1	900	CNR1	HCAR3	905	PTGER2	ADCY8	905	CHRM2	FPR2	900	CXCR6	CCR4	901	CCR1	CCR6	907	SCTR	HTR7	918	GREM2	CHRDL1	918	NPSR1	GCGR	902
COL5A3	COL16A1	930	NPY	FPR1	900	GZMA	IL12RB1	905	FXYD7	FXYD2	905	P2RY13	FPR2	900	PENK	CCR4	901	RGS20	FPR3	907	CXCR5	CCR6	918	SEMA6D	TREM2	918	QRFPR	GCGR	902
COL6A1	COL5A2	930	S1PR4	FPR1	900	TGFB3	SERPING1	904	ANXA1	CCL5	905	PENK	FPR2	900	C3AR1	NPY5R	901	TNNI2	TNNI3	907	CD7	CD5	918	SST	GRM4	918	PROKR2	CASR	902
RHOH	ARHGAP9	930	CCR7	FPR1	900	HRH4	SST	904	ADCY8	SSTR5	905	NPY2R	FPR2	900	HTR1A	NPY5R	901	CCR2	CCR9	907	SERPINE1	SERPINA1	918	CHRM2	GRM4	918	PNOC	CASR	902
HCK	ITGAM	930	HTR2C	FPR1	900	CCL22	CCR2	904	SRGN	PPBP	905	CCR4	FPR2	900	FPR1	FPR2	901	CXCR2	CCR9	907	IRF1	IRF5	918	PENK	GRM4	918	FPR1	CASR	902
OGN	LUM	929	CXCR5	FPR1	900	PTH2R	LHCGR	904	CXCR5	PPBP	905	CCKBR	FPR2	900	XCR1	FPR2	901	CCR8	CCR9	907	HTR7	CALCR	918	TNC	ITGA8	918	CXCR6	CASR	902
LCP2	FCER1G	929	SSTR5	FPR1	900	FFAR2	CCKAR	904	LIPG	LIPC	905	S1PR4	FPR3	900	MCHR1	FPR3	901	PTGER2	NPSR1	907	LCK	INPP5D	918	DOK2	IL2RA	918	CXCL11	CASR	902
COL1A2	COL14A1	929	PNOC	FPR1	900	IL12B	EOMES	904	MCHR1	AVPR1A	905	HTR5A	FPR3	900	CCL21	FPR3	901	CD28	CD3E	907	C3AR1	PYY	918	CCR6	CCL25	918	HTR1E	CASR	902
SOST	SP7	929	P2RY10	TRH	900	POMC	RXFP2	904	CCL21	FPR1	905	CCL5	FPR3	900	CCR8	FPR3	901	UTS2R	AGT	907	PRF1	CD3E	918	P2RY10	QRFPR	918	NPFFR2	CASR	902
CXCL13	CXCR6	929	GPR65	TRH	900	PROK2	AVPR1A	904	HSD11B1	UGT2B7	905	GALR1	FPR3	900	CCR4	FPR3	901	FCGR2B	FCER1A	907	C4BPA	CD40	918	CD80	ITK	918	CCL19	CASR	902
CXCR1	CCL19	929	UTS2	NTSR2	900	CCR7	C3AR1	904	CCL5	P2RY12	905	CXCL10	FPR3	900	FPR2	FPR3	901	CCR1	LPAR3	907	IL2RB	TNFRSF4	918	OPRD1	CASR	918	UTS2R	CASR	902
ZAP70	UBASH3A	929	P2RY10	NTSR2	900	CCL5	C3AR1	904	MMP7	PRSS1	905	CXCL11	FPR3	900	CCR7	HRH3	901	TACR3	LPAR3	907	DOK2	IL2RA	918	CXCL9	IL12RB1	918	GALR2	CASR	902
KNG1	CCKBR	929	PROKR2	NTSR2	900	CCR2	FPR1	904	LIPC	LPL	905	P2RY12	FPR3	900	PENK	HRH3	901	P2RY13	LPAR3	907	LCK	IL2RA	918	GPC3	HS3ST6	918	CCR4	CASR	902
CYP2C9	CYP1A2	929	GPR65	NTSR2	900	CXCR1	FPR1	904	CXCL11	P2RY13	905	CHRM2	FPR3	900	NPY5R	HRH3	901	TNNC2	DES	907	CCR6	CCL25	918	SLC2A2	SLC2A5	918	QRFPR	CASR	902
CXCR5	CXCL9	929	NPY	CXCR6	900	SST	CXCL10	904	CBR3	UGT2B17	905	P2RY13	FPR3	900	GRAP2	CD3E	901	MUC13	GCNT3	907	UTS2	NPS	918	IL6R	SIGLEC5	918	HLA-DRB5	FYB1	902
COL1A2	COL6A1	929	S1PR4	CXCR6	900	MMP8	PRSS1	904	CCL21	FPR2	905	PENK	FPR3	900	PYY	CXCL9	901	LCK	EPHB1	907	SOCS1	CSF2RB	918	FGF4	FGF2	917	CD4	IGLL5	902
NPY	KISS1	929	SST	CXCR6	900	P2RY12	CCL19	904	C3AR1	FPR2	905	CCR6	FPR3	900	CD3D	RGS1	901	HCK	EPHB1	907	PROKR1	MLN	918	FGF6	FGF7	917	CCL3	IL12RB1	902
FABP1	APOA2	929	SSTR5	CXCR6	900	SST	P2RY13	904	ADRA2A	GPR18	905	S1PR4	GPR18	900	P2RY12	RGS1	901	CCR7	CXCR4	907	IKZF3	JAK3	918	HOXD11	SHH	917	TLX1	PAX2	902
SERPING1	C1QA	929	PNOC	CXCR6	900	PNOC	P2RY13	904	CXCR5	GPR18	905	CCL21	GPR18	900	P2RY13	RGS1	901	APLNR	CXCR4	907	CSF2RB	JAK3	918	FGF4	GREM1	917	CCR7	OPRK1	901
OGN	OMD	929	NPY	CXCL10	900	FCGR3B	CD28	904	LPAR5	GPR18	905	CXCL13	GPR18	900	PENK	RGS1	901	CCL20	CXCR4	907	CD80	ITK	918	PNOC	HTR1A	917	CCR7	GPR17	901
RGS2	HTR2A	929	S1PR4	CXCL10	900	CXCL6	CCR8	904	CRH	CALCB	905	HTR5A	GPR18	900	FPR2	RGS18	901	ITK	CD3G	907	CCL21	CXCL2	918	CCR1	CXCR2	917	KNG1	GPR17	901
KCNH8	KCNA1	929	SSTR5	CXCL10	900	CXCL13	FPR2	904	CALB1	TRPV6	905	CCR2	GPR18	900	MCHR1	OPN4	901	CD8A	ITGAM	907	CXCR1	CCR3	918	CCL4	CCR4	917	GPR17	CXCR5	901
CCR6	CXCL12	929	PNOC	CXCL10	900	CXCR5	FPR2	904	RBP2	AKR1B10	905	CCR5	GPR18	900	HTR1A	CXCR3	901	C4BPB	C4A	907	CXCL9	IL12RB1	918	CALCA	HTR7	917	GPR65	PROK2	901
GNAT3	CASR	929	NPY	CXCL11	900	CXCL11	FPR2	904	ESR1	RXRG	905	CCR1	GPR18	900	FPR2	CXCR3	901	S1PR4	CCR7	906	FCER1G	VAV1	918	HTR1E	FPR3	917	GPR17	CXCR6	901
GRAP2	VAV1	929	S1PR4	CXCL11	900	C3AR1	FPR3	904	CXCL6	CCL28	905	GALR1	GPR18	900	FPR3	CXCR3	901	C5	CFP	906	RAC2	NCF4	918	KCNA5	KCNQ5	917	C3AR1	CXCR6	901
TLR8	CTSK	928	SSTR5	CXCL11	900	P2RY12	GPR18	904	CCR6	CCL28	905	C3AR1	GPR18	900	RGS18	CXCR3	901	KISS1R	GRP	906	MYF6	MYOD1	917	C3AR1	C5AR1	917	FPR1	CXCR6	901
LAG3	CD8A	928	PNOC	CXCL11	900	CD247	RGS1	904	CXCR5	NPY1R	905	FPR1	GPR18	900	FN1	APBB1IP	901	ST6GALNAC1	GALNT5	906	NPY	CCL21	917	IFNG	HLA-DRB1	917	KNG1	CXCL10	901
CXCL13	CCR2	928	C3AR1	CXCL11	900	CCL21	RGS18	904	ADORA1	NPY1R	905	CXCL10	GPR18	900	KLRC4	KLRC2	901	SELL	SELP	906	IL18	CCR5	917	PDCD1	HLA-DRB1	917	FPR1	CXCL10	901
PTGIS	HPGDS	928	FPR1	CXCL11	900	P2RY12	RGS18	904	CHRM2	NPY1R	905	CXCL11	GPR18	900	IBSP	SPP1	901	KISS1R	PROK1	906	CXCR5	CXCL16	917	IFNG	CD3E	917	PROKR2	CHRM1	901
CSF1R	CSF2	928	S1PR4	P2RY12	900	CCKAR	CYSLTR1	904	CCL28	DRD2	905	CHRM2	GPR18	900	LYZ	ODAM	901	BLK	EPHA5	906	CXCR1	CCR1	917	PPBP	CXCL9	917	GPR17	CXCL11	901
COL1A2	COL6A2	928	CXCR5	P2RY12	900	CCK	CYSLTR1	904	PENK	SUCNR1	905	PENK	GPR18	900	CCR2	OPRM1	901	GNGT1	CCR5	906	SELP	GP1BA	917	CXCL10	CXCL9	917	PROKR2	NPFFR2	901
TNFSF11	SOST	928	CCR2	P2RY12	900	APOB	FGR	904	ADORA1	RGS7	905	CCR8	GPR18	900	P2RY12	OPRM1	901	IL18RAP	CCR5	906	CYTIP	SOCS1	917	KCNA5	ACTN2	917	CHRM1	NPFFR2	901
CD14	CD36	928	SSTR5	P2RY12	900	IGF1	ALOX15B	904	HTR1A	RGS1	905	NPY2R	GPR18	900	CXCR3	OPRM1	901	APLNR	CCL5	906	NPY	SSTR3	917	ITGAX	PTPRC	917	FPR1	CCL19	901
CCL21	CCR8	928	C3AR1	P2RY12	900	PTGFR	AVP	904	CCL19	RGS18	905	CCR4	GPR18	900	FCER1A	ITK	901	CCL22	CCR1	906	NPBWR1	PMCH	917	CHRM2	RGS1	917	CCL19	P2RY13	901
ZAP70	CD86	928	FPR1	P2RY12	900	LHCGR	ADCYAP1R1	904	CD28	FCGR3A	905	CCR6	GPR18	900	RGS1	CD3G	901	TRAT1	CD3D	906	CCL4	CCR4	917	C5AR1	RGS1	917	GPR17	CCR8	901
CD79A	SERPINA1	928	CXCR6	P2RY12	900	P2RY10	GCGR	904	P2RY12	HTR1B	905	FPR3	GPR18	900	FYB1	CD3G	901	CCR2	C3AR1	906	KCNF1	KCND2	917	ERBB2	IL6R	917	CCR7	GALR2	901
CD79A	FCGR2B	928	CXCL10	P2RY12	900	FFAR2	GCGR	904	NPY1R	HTR1B	905	GHRH	ADRB3	900	CD3E	IL12RB1	901	CXCL13	FPR1	906	MYO18B	MYO1F	917	ADRA2A	CNR1	917	P2RY13	GALR2	901
IL6	PTPRC	928	CXCL11	P2RY12	900	HTR2A	GCGR	904	MCHR1	HCRTR2	905	PTGER2	ADRB3	900	FGA	ITGAM	901	CYP26A1	UGT1A1	906	C3AR1	C5AR1	917	CD247	IL2RG	917	PRF1	CD86	901
SPHK1	FCER1A	928	S1PR4	CCL19	900	TRAT1	CD3G	904	AVPR1A	HCRTR2	905	SIX3	OTX2	900	TGFBI	ITGAM	901	ADH4	UGT1A1	906	PTAFR	IRF5	917	GRM4	CNR2	917	P2RY12	PMCH	901
IRF8	IFIT3	928	SSTR5	CCL19	900	HCK	CD3G	904	HTR4	GLP1R	905	DOK2	IKZF3	900	EBI3	IL2	900	GNGT1	ADRA1B	906	RAC2	PIK3CG	917	APOE	GPC5	917	CXCR6	CCR4	901
SOCS1	IRS4	928	PNOC	CCL19	900	CXCL11	HCAR3	904	CXCR1	FGR	905	PTGER2	CALCB	900	EBI3	IFNG	900	CHRM3	ADRA1B	906	SCTR	CALCR	917	OASL	IRF4	917	CD3D	PDCD1	901
COL1A1	COL16A1	928	UTS2	XCR1	900	P2RY13	HCAR3	904	ADCY8	GRM4	905	GLP2R	CALCB	900	P2RY10	MCHR1	900	GRP	ADRA1B	906	CSF2	INPP5D	917	CXCR6	CCL25	917	GPR17	FPR2	901
COL11A1	COL2A1	928	P2RY10	XCR1	900	CCL3	CCR7	903	NPY5R	GRM4	905	RXFP1	CALCB	900	MCHR1	CCL21	900	HTR2B	ADRA1B	906	IFNG	HLA-DRB1	917	CCR4	CCL25	917	FPR1	FPR2	901
NPY	NMUR2	927	PROKR2	XCR1	900	C3	CCL21	903	MCHR1	CNR2	905	ADRB3	CALCB	900	APCS	LYZ	900	TACR3	NPFFR2	906	PDCD1	HLA-DRB1	917	GPR18	GPR55	917	XCR1	FPR2	901
CXCL6	CCL21	927	GHSR	XCR1	900	CCR7	POMC	903	CHRM2	CNR2	905	S1PR4	C5AR1	900	CCR7	GAL	900	C3AR1	CCL19	906	NMU	PYY	917	PLA2G2A	PNPLA7	917	CCR6	FPR2	901
COL10A1	COL8A1	927	NTS	XCR1	900	HRG	MMRN1	903	CD3E	HLA-DRB5	905	HTR5A	C5AR1	900	CCL21	GAL	900	P2RY14	P2RY13	906	IFNG	CD3E	917	CD3D	ITK	917	CCL21	FPR3	901
MMP8	ELANE	927	GPR65	XCR1	900	P2RY10	GPR65	903	KERA	OMD	905	CXCR5	C5AR1	900	MCHR1	GPR65	900	KISS1R	UTS2R	906	ADCY8	NPY1R	917	CD86	ITK	917	CCR8	FPR3	901
MYOG	CSRP3	927	TRH	XCR1	900	MMRN1	SERPING1	903	AVPR1A	EDN1	905	GALR1	C5AR1	900	IL2RB	DOK2	900	CYP2C9	CYP2B6	906	CXCL10	CXCL9	917	PTAFR	CASR	917	CCR4	FPR3	901
CCL21	CXCR1	927	NTSR2	XCR1	900	HRH4	CXCL13	903	FGR	EDN1	905	CXCR6	C5AR1	900	LCP2	MS4A2	900	CCR2	CCR8	906	PIK3CG	INSRR	917	NTSR1	CASR	917	FPR2	FPR3	901
CCR2	CXCL5	927	MUC7	MUCL1	900	IL12B	CCR5	903	UTS2	AVP	905	P2RY12	C5AR1	900	GAL	CXCL13	900	CCR5	CCR8	906	DOCK2	FGR	917	NOS2	IL12RB1	917	CCR7	HRH3	901
CCL21	CXCR6	927	MUC17	MUCL1	900	GFPT2	HK3	903	PTAFR	AVP	905	CHRM2	C5AR1	900	MCHR1	CCR2	900	CXCR2	CCR8	906	ZAP70	FGR	917	POU2AF1	SPIB	917	FPR2	GPR18	901
CXCR1	CXCL11	927	MMP8	KLK2	900	POMC	PPBP	903	LIPG	LIPF	905	P2RY13	C5AR1	900	MCHR1	CCR5	900	GNGT1	DRD1	906	CD247	IL2RG	917	IFNG	IL18RAP	916	GPR18	CCL20	901
CXCL6	CCL19	927	CD80	PRF1	900	CCR2	CCR1	903	GLP1R	GCGR	905	PENK	C5AR1	900	GAL	CCR5	900	CCR7	S1PR5	906	CXCR6	CCL25	917	CD38	ZAP70	916	PROK2	NPSR1	901
KCNV1	KCNH5	927	S1PR4	CHRM2	900	CCR5	CCR1	903	EDN1	GCGR	905	CCR8	C5AR1	900	SI	HK3	900	CXCL13	CCR4	906	CCR4	CCL25	917	KCNA5	KCNC1	916	NPFFR2	NPSR1	901
CXCL11	CCR8	927	CCR7	CHRM2	900	CCKAR	AVPR1A	903	MCHR1	RGS4	905	CCR4	C5AR1	900	MCHR1	CCL5	900	CXCR2	CCR4	906	HS3ST2	GPC3	917	FGF4	FGF7	916	CCKBR	NPSR1	901
KCNC1	KCNH8	927	CCL21	CHRM2	900	CXCL13	GALR1	903	PNOC	RGS4	905	CCR6	C5AR1	900	GAL	CCL5	900	PLCB2	CCKBR	906	RGS18	CXCL12	917	OPRD1	HTR5A	916	LCK	HLA-DRB1	901
NPY	NPBWR1	927	CXCR5	CHRM2	900	CXCR1	C3AR1	903	IRF8	HLA-B	905	GPR18	C5AR1	900	P2RY10	HCRT	900	PNOC	FPR3	906	CNR2	CXCL12	917	SST	CCR2	916	GRAP2	CD3E	901
IRF1	IFITM1	927	CCL5	CHRM2	900	CCL2	CCL11	903	HTR7	ADCYAP1	905	OR3A1	OR8D1	900	GPR65	HCRT	900	CXCR2	FPR3	906	CXCL10	CXCR4	917	CD4	TRAT1	916	OPRK1	CXCL9	901
CYP2B6	CYP1A2	927	C3AR1	CHRM2	900	APOB	ITGB2	903	CD86	CD3G	905	OR52N4	OR8D1	900	P2RY10	CCKAR	900	CCR7	GPR18	906	LCK	CXCR4	917	EOMES	CD3D	916	CD3D	RGS1	901
KCNC1	KCNQ2	927	FPR1	CHRM2	900	HRH4	CXCL10	903	GZMA	IL12RB1	905	OR4C6	OR8D1	900	GPR65	CCKAR	900	CCL19	GPR18	906	CD40LG	JAK3	917	CTSG	IGF1	916	P2RY12	RGS1	901
CALCB	VIP	927	CXCL10	CHRM2	900	CCR1	P2RY12	903	SCG2	CHGB	905	OR3A1	OR2L13	900	MCHR1	CCR1	900	CCR7	CCR9	906	SYK	PIK3R5	917	FCGR2A	ITGB2	916	P2RY13	RGS1	901
IRF8	GBP1	927	CXCL11	CHRM2	900	COL8A2	COL19A1	903	UTS2	OXT	904	OR52N4	OR2L13	900	MCHR1	C3AR1	900	CCR4	CCR9	906	CD3D	ITK	917	CYP2C18	UGT2B4	916	FPR2	RGS18	901
DCN	MMP9	927	P2RY12	CHRM2	900	FCER1G	HCLS1	903	GALNT8	GALNT5	904	OR4C6	OR2L13	900	CCL21	C3AR1	900	CCR4	CCL20	906	CD86	ITK	917	CCL21	CCL19	916	FPR2	CXCR3	901
LTF	SEMG1	927	CCL19	CHRM2	900	CCR5	P2RY13	903	MCHR1	OPRK1	904	OR8D1	OR2L13	900	CXCL13	C3AR1	900	HLA-DRB1	CD3E	906	KLK3	CEBPA	917	MAPK8IP1	SLC2A2	916	FPR3	CXCR3	901
MC3R	GLP1R	927	S1PR4	P2RY13	900	PPBP	CCR8	903	HTR2B	GPR65	904	LCP2	HLA-DRB1	900	PIK3C2G	CCL11	900	UTS2	AGT	906	C3	CD19	917	CD3D	CD28	916	RGS18	CXCR3	901
COL14A1	COL5A2	927	CCL21	P2RY13	900	CXCL13	SSTR3	903	MMP7	MMP10	904	OASL	HLA-DRB1	900	CCR7	FPR1	900	FGD2	TAGAP	906	CCL19	CCR3	917	KCNC1	KCNA4	916	IL17A	IRF4	901
COL16A1	COL5A2	927	CXCR5	P2RY13	900	CCR5	SSTR3	903	OPRK1	ADRA2A	904	SLA2	HLA-DRB1	900	MCHR1	FPR1	900	OPRK1	HTR1B	906	POU2AF1	SPIB	917	VCAM1	HLA-DRB1	916	CCR4	GPR55	901
VCAM1	HLA-A	927	CCR2	P2RY13	900	C3	CCR4	903	REN	CPA3	904	CD28	HLA-DRB1	900	GAL	FPR1	900	CCR7	LPAR3	906	NPY	CCR7	916	CD86	HLA-DRB1	916	CHRM1	QRFPR	901
FEV	NKX2-2	927	CCL5	P2RY13	900	SST	CCR4	903	HTR6	MC4R	904	OR3A1	OR2W3	900	PIK3C2G	FPR1	900	CCL21	LPAR3	906	CFP	THBS1	916	IL2	CD3E	916	BLK	ITK	901
COMP	COL2A1	927	SSTR5	P2RY13	900	PPBP	CCR4	903	CCL5	C3AR1	904	OR4C6	OR2W3	900	OR7G3	OR7G2	900	ADORA2B	GLP1R	906	IFNG	IL18RAP	916	EOMES	CD3E	916	FCER1A	ITK	901
DCN	GPC3	927	FPR1	P2RY13	900	RXFP2	HTR7	903	CXCR1	FPR1	904	OR8D1	OR2W3	900	MCHR1	CXCR6	900	C3AR1	CXCR3	906	CD38	ZAP70	916	CCL21	NPY1R	916	HTR6	ADCYAP1	901
KNG1	CXCL12	927	CXCR6	P2RY13	900	CCR7	FPR2	903	PTGER2	PTGDR	904	OR2L13	OR2W3	900	POMC	CXCR6	900	CCR1	CNR2	906	NPY	CCL5	916	IGF1	ACTN2	916	MC4R	ADCYAP1	901
FPR2	CXCL12	927	CXCL10	P2RY13	900	CCL19	FPR2	903	CRH	PTGDR	904	PTGER2	HTR4	900	GAL	CXCR6	900	EPHA5	HCK	906	CCR2	CXCR1	916	FPR3	RGS1	916	CCR7	CASR	901
NPY	GNAT3	927	CHRM2	P2RY13	900	CXCR5	FPR3	903	AKR1D1	UGT2B7	904	CALCB	HTR4	900	MCHR1	CXCL10	900	NMUR2	GRPR	906	CCR5	CXCR1	916	C5AR1	RGS18	916	CCR6	CASR	901
ISG20	IFITM3	927	OR10Q1	OR52N2	900	CCR5	FPR3	903	OPRK1	ADORA1	904	SLA2	CD3E	900	GAL	CXCL10	900	OPN4	GRPR	906	CD4	TRAT1	916	FCGR2A	FCGR3A	916	RGS1	CD3G	901
IRF1	IFI30	927	OR10Q1	OR52N4	900	FPR1	FPR3	903	P2RY12	CCL19	904	PDCD1	CD3E	900	ITGAX	FGB	900	ADM	PTHLH	906	C3	FPR1	916	FCGR3A	CD2	916	FYB1	CD3G	901
COL1A1	CD44	927	OR52N2	OR52N4	900	PRKCB	ERBB4	903	ADRA2A	CHRM2	904	GSTA3	GPX6	900	ITGAX	FGA	900	BLK	EPHB1	906	C3	CXCL10	916	ITGB2	CD40LG	916	CD3E	IL12RB1	901
CXCL12	CASR	927	S1PR4	PENK	900	CXCL13	HRH3	903	HTR1A	CHRM2	904	GSTM5	GPX6	900	OR7G3	OR2M4	900	GNGT1	CXCR4	906	CCL21	CCL19	916	SST	CXCR3	916	FGA	ITGAM	901
CCL2	CXCL2	927	CCR7	PENK	900	CCL5	GPR18	903	PNOC	P2RY13	904	ALOX15	GPX6	900	OR7G2	OR2M4	900	CCR4	CXCR4	906	CD3D	CD28	916	ALOX15	PLA2G5	916	UTS2	P2RY10	900
CXCR3	CXCL2	927	CCL21	PENK	900	KERA	PRELP	903	P2RY10	LPAR5	904	HLA-DRB1	CD247	900	MCHR1	CXCL11	900	CXCR3	CXCR4	906	IL2RB	CD8B	916	ZAP70	HCK	916	UTS2	PROKR2	900
KCNH8	KCNC2	927	CXCR5	PENK	900	POMC	CALCB	903	FPR1	NPW	904	S1PR4	CXCL9	900	GAL	CXCL11	900	CASP5	CASP1	906	PDCD1	LCK	916	PIK3CG	HCK	916	P2RY10	PROKR2	900
CD79A	VAV1	927	CCR2	PENK	900	COL8A2	COL20A1	903	PTGDR	HTR7	904	HTR5A	CXCL9	900	C3AR1	CXCL11	900	CYP2C18	GSTA2	906	TSHR	HTR7	916	FCER2	IRF4	916	PPY	S1PR4	900
PLAU	ITGAM	927	CCR5	PENK	900	CD3D	HLA-DRB1	903	PNOC	NPY5R	904	GALR1	CXCL9	900	FPR1	CXCL11	900	CYP2F1	GSTA2	906	PMCH	NPY5R	916	PTGER3	HCAR2	916	PPY	CCR7	900
CCL3	IL12B	926	CCL5	PENK	900	PNOC	PYY	903	CXCL13	FPR2	904	FPR1	CXCL9	900	MCHR1	P2RY12	900	CD69	SELL	905	PF4	SERPINA1	916	MMP1	IGF2	916	P2RY10	NTS	900
OSM	CNTFR	926	SSTR5	PENK	900	SST	CXCL9	903	CXCR5	FPR2	904	CHRM2	CXCL9	900	CXCL13	P2RY12	900	KISS1R	NMUR2	905	CD79A	PLCG2	916	IRS4	IGF2	916	PROKR2	NTS	900
MMP2	ELANE	926	CCR1	PENK	900	FPR2	CXCL9	903	CXCL11	FPR2	904	P2RY13	CXCL9	900	CCR2	P2RY12	900	CCR7	APLNR	905	PRKCB	PLCG2	916	IL2RB	CD3G	916	PPY	CCL21	900
MMP2	ICAM1	926	FPR1	PENK	900	SERPING1	ACTN2	903	P2RY12	GPR18	904	PENK	CXCL9	900	C3AR1	P2RY12	900	CHRM3	HTR2B	905	VCAM1	HLA-DRB1	916	EOMES	CD3G	916	S1PR4	CCL21	900
ACTA2	ACTC1	926	CXCR6	PENK	900	C3	RGS1	903	CALCA	CALCB	904	NPY2R	CXCL9	900	FPR1	P2RY12	900	BLK	EGF	905	CD86	HLA-DRB1	916	IL6	IL12RB1	916	APCS	LYZ	900
CXCL6	CCR2	926	CXCL10	PENK	900	CXCL10	RGS1	903	DOK2	RET	904	CCR4	CXCL9	900	CXCR6	P2RY12	900	S1PR4	CCL5	905	IL2	CD3E	916	CCL22	CCL17	915	UTS2	KNG1	900
COL10A1	COL1A2	926	CXCL11	PENK	900	PPBP	RGS18	903	PTGDR	HTR4	904	FPR3	CXCL9	900	CXCL10	P2RY12	900	CXCL5	C3AR1	905	CCL21	NPY1R	916	LTF	APOA1	915	P2RY10	KNG1	900
KNG1	TAC3	926	P2RY12	PENK	900	PRKCB	ADAM12	903	MCHR1	CCL28	904	GPR18	CXCL9	900	CXCL11	P2RY12	900	CCL21	FPR1	905	C5AR1	RGS18	916	SERPINE1	FGF2	915	PROKR2	KNG1	900
ZAP70	CD3D	926	CCL19	PENK	900	C3	CNR1	903	OPRK1	NPY1R	904	C5AR1	CXCL9	900	MCHR1	CCL19	900	KISS1R	ADRA1B	905	FCGR3A	CD2	916	FGF6	FGF2	915	SRGN	KNG1	900
ISL1	FGF8	926	P2RY13	PENK	900	CXCR6	CNR1	903	ADRA2A	NPY1R	904	S1PR4	SUCNR1	900	GAL	CCL19	900	CCR5	ADRA1B	905	KCND2	KCNA3	916	FGF2	FGF19	915	PPY	OPRK1	900
IL6	SOCS1	926	PRF1	CD28	900	COL19A1	COL11A1	903	AVPR1A	KISS1	904	CCL21	SUCNR1	900	P2RY10	XCR1	900	MMP7	PRSS1	905	ITGB2	CD40LG	916	CXCL13	PPBP	915	S1PR4	OPRK1	900
SERPING1	CFD	926	NPY	CCR8	900	LCP2	TREM2	903	CCL21	RGS18	904	CXCL13	SUCNR1	900	MCHR1	XCR1	900	P2RY14	CCL19	905	UGT2B17	CYP2C8	916	PPBP	P2RY12	915	CCL21	OPRK1	900
WNT5B	WNT8B	926	S1PR4	CCR8	900	P2RY10	CYSLTR1	903	P2RY12	RGS18	904	HTR5A	SUCNR1	900	GNA15	XCR1	900	PRSS1	MMP1	905	RORC	NR5A1	916	CCR5	CXCR2	915	S1PR4	GAL	900
IL12B	STAT4	926	SST	CCR8	900	CCL21	CNR2	903	NPY5R	HTR1B	904	CXCR5	SUCNR1	900	GPR65	XCR1	900	CCR1	CCR8	905	CCL2	CXCR3	916	HTR1A	PTGER3	915	CCR7	GAL	900
CCL2	MMP9	926	SSTR5	CCR8	900	CXCL13	CNR2	903	COL22A1	COL11A1	904	CCR2	SUCNR1	900	HCRT	XCR1	900	CCR7	CCR4	905	NPY	CXCR3	916	NKPD1	MFAP5	915	CCL21	GAL	900
CCL3	CXCR3	926	PNOC	CCR8	900	CXCL11	CNR2	903	UTS2R	PTGFR	904	CCR5	SUCNR1	900	CCKAR	XCR1	900	EGF	LCK	905	C3	CXCR3	916	CD74	HLA-DRB1	915	UTS2	GPR65	900
COL10A1	COL2A1	926	C3AR1	CCR8	900	P2RY13	CNR2	903	HTR2B	CYSLTR1	904	CCL5	SUCNR1	900	CCL21	HTR1A	900	TDGF1	LCK	905	FGR	EPHB2	916	EOMES	CD247	915	UTS2	GPR17	900
KCNQ2	KCNA1	926	FPR1	CCR8	900	CD3D	HLA-DRB5	903	NPY1R	GRM4	904	CCR1	SUCNR1	900	CCR2	HTR1A	900	SOST	WNT8B	905	ALOX15	PLA2G5	916	CCL19	CNR1	915	PROKR2	GPR17	900
CXCR6	CXCL1	926	P2RY12	CCR8	900	CIITA	HLA-DRB5	903	RGS7	GRM4	904	GALR1	SUCNR1	900	CCR5	HTR1A	900	APLNR	FPR3	905	FASLG	SYK	916	KCNC1	KCNA3	915	PPY	GPR17	900
CD3E	FYB1	926	CHRM2	CCR8	900	FGR	HCK	903	CRH	HRH2	904	C3AR1	SUCNR1	900	CCL5	HTR1A	900	CXCL13	FPR3	905	ZAP70	HCK	916	FCGR3A	HCK	915	S1PR4	GPR17	900
CCR1	CXCL2	926	P2RY13	CCR8	900	HTR7	HRH2	903	NPFFR1	AVP	904	FPR1	SUCNR1	900	C3AR1	HTR1A	900	CCR1	FPR3	905	PIK3CG	HCK	916	IL2RB	TNFRSF9	915	NTS	GPR17	900
GHRH	MC3R	925	PENK	CCR8	900	CD3D	IL2RA	903	PTGFR	AVP	904	CXCR6	SUCNR1	900	FPR1	HTR1A	900	CCL19	FPR3	905	TNFRSF9	TNFRSF4	916	CD80	CD274	915	CCL21	GPR17	900
FMO2	CYP2C9	925	GHRH	DRD1	900	RXFP2	AVP	903	KLRC1	KLRC2	904	CXCL10	SUCNR1	900	CXCR6	HTR1A	900	NMU	GPR18	905	ADRB1	NPS	916	KCNS2	KCNA1	915	OPRK1	GPR17	900
SPI1	ELANE	925	S1PR4	SSTR3	900	DRD5	AVP	903	COL7A1	COL23A1	904	CHRM2	SUCNR1	900	CXCL10	HTR1A	900	P2RY14	GPR18	905	ICAM3	ICAM2	916	DLX5	BMP7	915	RAC2	FGD2	900
IL5	IL21	925	CCL21	SSTR3	900	POMC	HCAR2	903	COL17A1	COL23A1	904	CCR8	SUCNR1	900	CXCL11	HTR1A	900	XCR1	NPSR1	905	IRS4	IGF2	916	PLA2G1B	PNPLA7	915	FGD2	ARHGAP36	900
CD80	ZAP70	925	CXCR5	SSTR3	900	FCER1G	PIK3R5	903	COL2A1	COL23A1	904	NPY2R	SUCNR1	900	CCL19	HTR1A	900	CD8B	CD3E	905	NPY	CXCL2	916	ACTN2	IGF2	915	IL2RB	DOK2	900
OGN	KERA	925	CCR2	SSTR3	900	FGR	SLA	903	P2RY10	GCGR	904	CCR4	SUCNR1	900	CD80	PRF1	900	IL23A	CXCL9	905	IL2RB	CD3G	916	CHRM2	CASR	915	SFRP5	WNT7A	900
CCL21	CXCL5	925	CCL5	SSTR3	900	FCER1G	ITK	903	ADRA2A	RGS4	904	CCR6	SUCNR1	900	OR7G3	OR4N2	900	CCL5	AGT	905	SYK	CD3G	916	CCR5	IL12RB1	915	PPY	CXCL13	900
GSTM2	CYP2B6	925	CCR1	SSTR3	900	HLA-DRB1	CD3G	903	CXCR2	RGS4	904	FPR3	SUCNR1	900	OR7G2	OR4N2	900	EGF	F5	905	CXCL16	CCR3	916	ITGAL	ITGAD	915	KNG1	CXCL13	900
CD80	LCK	925	PNOC	SSTR3	900	HLA-DRB5	CD3G	903	SUCNR1	RGS4	904	GPR18	SUCNR1	900	OR2M4	OR4N2	900	CTSV	CTSS	905	KCNA4	KCNC2	916	CD4	SELL	914	GAL	CXCL13	900
SFRP2	WNT8B	925	C3AR1	SSTR3	900	IL2RA	CD3G	903	GBP1	CD44	904	C5AR1	SUCNR1	900	MCHR1	CXCR2	900	HTR1E	HTR1B	905	CCL2	IL12RB1	916	SST	HTR5A	914	GPR17	CXCL13	900
CYP2C18	CYP1A2	925	FPR1	SSTR3	900	SST	HCAR3	903	HTR1A	CHRM4	904	S1PR4	RGS7	900	HTR1A	CXCR2	900	CXCL13	LPAR3	905	CCL2	CCL4	915	CCR7	CXCR5	914	GHRH	HTR6	900
SERPING1	SERPINA1	925	CXCR6	SSTR3	900	CCR1	HCAR3	903	ADCY8	GPBAR1	904	CCL21	RGS7	900	MCHR1	P2RY13	900	F2RL2	LPAR3	905	ALDH1A2	DHRS9	915	FGF6	FGF19	914	PTH2	HTR6	900
ACTG2	MYLK	925	CXCL10	SSTR3	900	CXCL6	C3	902	GCGR	GPBAR1	904	CXCL13	RGS7	900	CCL21	P2RY13	900	NPFFR2	LPAR3	905	TNNC1	MYL4	915	CXCR5	CCR8	914	CYP2C9	PLA2G4D	900
MYLK	CALD1	925	CXCL11	SSTR3	900	CCR7	HRH4	902	CYP1A2	IDO1	904	HTR5A	RGS7	900	POMC	P2RY13	900	VIPR2	GLP1R	905	SRGN	SERPINA1	915	CCL21	CCR4	914	PDIA2	TFF1	900
CD14	TLR1	925	CCL19	SSTR3	900	FFAR2	GPR65	902	KCNF1	KCNB2	904	CXCR5	RGS7	900	CXCL13	P2RY13	900	CYP2C18	UGT1A8	905	ITGB7	ITGAL	915	KCNA4	KCNQ5	914	PPY	CXCR5	900
MMP2	NCF2	925	PENK	SSTR3	900	HRH4	CCL5	902	KCNG1	KCNB2	904	CCR2	RGS7	900	CCR2	P2RY13	900	CCR4	CXCR3	905	CD74	HLA-DRB1	915	PHOX2B	HAND2	914	S1PR4	CXCR5	900
LCK	FASLG	925	CCR8	SSTR3	900	POMC	CCL5	902	TRAT1	CD3G	904	CCR5	RGS7	900	CCL5	P2RY13	900	EGF	FGR	905	PRF1	IL2RG	915	SHH	HAND2	914	KNG1	CXCR5	900
ITGB2	MMP9	925	LCP2	CD8B	900	CXCL6	CXCL5	902	HCK	CD3G	904	CCL5	RGS7	900	FPR1	P2RY13	900	CD3E	HLA-DRB5	905	FCGR3A	HCK	915	MYLK	LMOD1	914	OPRK1	CXCR5	900
LYZ	SEMG1	925	ZAP70	CD8B	900	PTH2R	MC4R	902	CYP1A2	IDO2	904	CCR1	RGS7	900	CXCR6	P2RY13	900	EGF	HCK	905	IL2RB	TNFRSF9	915	CXCR2	RGS1	914	GAL	CXCR5	900
COL11A1	COL16A1	925	EOMES	CD8B	900	RXFP2	MC4R	902	ADRA2A	RGS6	904	GALR1	RGS7	900	CXCL10	P2RY13	900	ARHGAP39	RHOH	905	CD80	CD274	915	FCGR2B	FCGR3A	914	PPY	CCR2	900
KNG1	CNR2	925	TRAT1	CD8B	900	CXCL6	C3AR1	902	FASLG	IL12RB1	904	C3AR1	RGS7	900	CXCR2	P2RY13	900	CD247	MAP4K1	905	CCR7	CXCL2	915	CCR1	CNR1	914	S1PR4	CCR2	900
PTGS1	PLA2G2F	925	PRF1	CD8B	900	CCR5	C3AR1	902	CD79B	VAV1	904	FPR1	RGS7	900	ADH1B	UGT2B17	900	LCK	SLA	905	CXCR3	CCR3	915	PTAFR	CYSLTR1	914	OPRK1	CCR2	900
IRF1	FOXP3	925	UTS2	PMCH	900	POMC	FPR1	902	TYRP1	DCT	904	CXCR6	RGS7	900	OR7G3	OR56A1	900	GZMA	IL12RB1	905	KCNA3	KCNC2	915	CCR5	CXCR3	914	GPR17	CCR2	900
COL8A1	COL2A1	925	P2RY10	PMCH	900	PROK1	TACR1	902	TUBB4A	PRKAR2B	903	CXCL10	RGS7	900	OR7G2	OR56A1	900	WNT10A	SFRP4	905	CCR5	IL12RB1	915	CCR1	CXCR3	914	PPY	CCR5	900
ITGA5	SPP1	925	PROKR2	PMCH	900	CD180	CD14	902	P2RY10	GPR65	903	CXCL11	RGS7	900	OR2M4	OR56A1	900	WNT9B	SFRP4	905	ITGAL	ITGAD	915	CCR8	CXCR3	914	S1PR4	CCR5	900
LMOD1	MYH11	925	S1PR4	PMCH	900	PTH2R	DRD5	902	MCHR1	CXCL13	903	P2RY12	RGS7	900	OR4N2	OR56A1	900	KISS1R	PLCB2	904	LRRC4C	NTNG2	915	CCL4	CCL7	914	OPRK1	CCR5	900
GBP1	IFI30	925	CCR7	PMCH	900	TSHR	DRD5	902	OPRK1	CXCL13	903	P2RY13	RGS7	900	CCR7	PENK	900	NMUR2	PLCB2	904	MYF6	MYF5	914	SPTBN5	NRCAM	914	GAL	CCR5	900
VIP	GCG	925	CCL21	PMCH	900	RXFP2	DRD5	902	ADRA2A	CXCL13	903	PENK	RGS7	900	MCHR1	PENK	900	PTGER2	VIPR2	904	CD4	SELL	914	ALOX15	ALOX15B	914	GPR17	CCR5	900
PTPRC	CD3G	925	GPR65	PMCH	900	MC4R	DRD5	902	MCHR1	SSTR5	903	CCR8	RGS7	900	CCL21	PENK	900	C5	NMU	904	CMPK2	NT5E	914	PLA2G5	ALOX15B	914	PPY	CCL5	900
CD3D	B2M	925	CXCR5	PMCH	900	CCR7	P2RY12	902	CCL21	SSTR5	903	NPY2R	RGS7	900	CXCL13	PENK	900	CTSV	CSTA	904	CCR7	CXCR5	914	PLA2G2A	ALOX15B	914	OPRK1	CCL5	900
IFI30	B2M	925	CCR2	PMCH	900	CCR5	P2RY12	902	CXCL13	SSTR5	903	CCR4	RGS7	900	CCR2	PENK	900	HTR2B	GPR65	904	SERPING1	PF4	914	GREM2	CER1	914	GAL	CCL5	900
CD3G	B2M	925	CCR5	PMCH	900	PNOC	P2RY12	902	F13A1	PPBP	903	CCR6	RGS7	900	CCR5	PENK	900	PLCB2	GPR65	904	CCL4	CCL11	914	IL2RG	IL24	914	GPR17	CCL5	900
CDH17	CDH11	924	CCL5	PMCH	900	CCR7	P2RY13	902	CXCR1	C3AR1	903	FPR2	RGS7	900	CCL5	PENK	900	MMP7	MMP10	904	IL1B	IL12A	914	ACTN2	CAMK2B	914	UTS2	PROK2	900
MYL2	MYL1	924	CCR1	PMCH	900	C3AR1	P2RY13	902	ALDH1A1	UGT2B7	903	FPR3	RGS7	900	CCR1	PENK	900	CCL22	CCR2	904	CXCR5	CCR8	914	CD274	PDCD1LG2	914	P2RY10	PROK2	900
CD3D	LCK	924	C3AR1	PMCH	900	MMP8	MMP1	902	UGT2B7	CYP2S1	903	GPR18	RGS7	900	FPR1	PENK	900	ADM	MC4R	904	IL12B	SOCS1	914	CFD	IGF2	914	PTH2	MC4R	900
WNT2	WNT8B	924	FPR1	PMCH	900	P2RY13	SSTR3	902	ADCY8	ADORA1	903	CXCL9	RGS7	900	CXCR6	PENK	900	CCR7	C3AR1	904	CCL21	CCR4	914	PIK3CG	ITK	914	S1PR4	PNOC	900
WNT7A	WNT8B	924	NTSR2	PMCH	900	CCR2	CCR4	902	CXCL13	ADORA1	903	SUCNR1	RGS7	900	CXCL10	PENK	900	CCL5	C3AR1	904	PRKCB	LCK	914	CCKAR	CASR	914	CCR7	PNOC	900
TGFB3	FN1	924	CXCR6	PMCH	900	CCR5	CCR4	902	MMP10	PRSS1	903	S1PR4	RGS1	900	CXCL11	PENK	900	CXCL3	C3AR1	904	CD72	CD5	914	CCKBR	CASR	914	CCL21	PNOC	900
ACTA2	CALD1	924	CXCL10	PMCH	900	CCR1	CCR4	902	CXCL13	HTR1A	903	HTR5A	RGS1	900	P2RY12	PENK	900	CCR2	FPR1	904	CFD	SERPINA1	914	IL2RG	CD3G	914	GPR17	PNOC	900
IL5	IL2RG	924	CXCL11	PMCH	900	POMC	FPR2	902	CD3D	PRF1	903	GALR1	RGS1	900	CCL19	PENK	900	GNGT1	PRKCB	904	PTGER4	CALCR	914	RGS1	HCAR3	914	CXCL13	PNOC	900
COL6A2	COL5A2	924	CCL19	PMCH	900	CXCL10	FPR2	902	CX3CL1	CXCR2	903	FPR1	RGS1	900	CXCR2	PENK	900	PLCB2	ADRA1B	904	PMCH	NPY1R	914	IL22RA2	IFNL2	914	CXCR5	PNOC	900
COL11A1	COL5A2	924	XCR1	PMCH	900	CCR7	FPR3	902	FPR1	CXCR2	903	CXCR6	RGS1	900	P2RY13	PENK	900	OPRK1	HTR1E	904	PTAFR	CYSLTR1	914	RBP1	APOA1	913	CCR2	PNOC	900
DOCK2	HCK	924	CHRM2	PMCH	900	CCR2	FPR3	902	SSTR5	CHRM2	903	CCR8	RGS1	900	MCHR1	CCR8	900	NMUR2	NPFFR2	904	CCR5	CXCR3	914	CHRD	FST	913	CCR5	PNOC	900
OTX2	NKX2-2	924	P2RY13	PMCH	900	CXCR1	FPR3	902	ADORA1	CHRM2	903	NPY2R	RGS1	900	POMC	CCR8	900	PLCB2	NPFFR2	904	CCR1	CXCR3	914	TLL1	NKPD1	913	CCL5	PNOC	900
CYP2B6	CYP1A1	924	CCR8	PMCH	900	CXCR6	FPR3	902	CHRM2	RXFP3	903	CCR4	RGS1	900	GAL	CCR8	900	PNOC	P2RY13	904	CCR8	CXCR3	914	FGF2	CDH2	913	PPY	C3AR1	900
COL3A1	COL2A1	924	SSTR3	PMCH	900	CXCR6	GPR18	902	PKP2	SCN5A	903	GPR18	RGS1	900	C3AR1	CCR8	900	CCL2	IL23R	904	EPHA7	FGR	914	KCNH2	KCNS2	913	S1PR4	C3AR1	900
IRF1	IRF4	924	S1PR4	CCR4	900	FCER1G	PIK3CG	902	UGT2B17	CYP2A13	903	HLA-DRB1	RGS1	900	FPR1	CCR8	900	PLCB2	UTS2R	904	IL12A	IL2RG	914	CCL4	CCL5	913	CCL21	C3AR1	900
NPY	CXCL12	924	CXCR5	CCR4	900	C3AR1	CXCL9	902	GNRH2	CCKBR	903	CD3E	RGS1	900	P2RY12	CCR8	900	MC4R	DRD1	904	HS3ST3A1	GPC5	914	GZMB	EOMES	913	OPRK1	C3AR1	900
IL6	CXCL12	924	SSTR5	CCR4	900	PPBP	SUCNR1	902	AVPR1A	CCKBR	903	CXCL9	RGS1	900	HTR1A	CCR8	900	ADORA2B	DRD1	904	BCAN	GPC5	914	FGF2	MMP3	913	GPR17	C3AR1	900
GSTM2	GSTA2	924	PNOC	CCR4	900	POMC	RGS1	902	OPRK1	NPY5R	903	SUCNR1	RGS1	900	P2RY13	CCR8	900	CCL19	S1PR5	904	CCL4	CCL7	914	IFNG	CD3D	913	CXCL13	C3AR1	900
MMP2	MMP8	923	C3AR1	CCR4	900	PNOC	RGS1	902	CXCL13	NPY5R	903	P2RY10	RGS18	900	PENK	CCR8	900	NMUR2	GPR132	904	ALOX15	ALOX15B	914	CCR5	CXCR6	913	CXCR5	C3AR1	900
NCAN	VCAN	923	FPR1	CCR4	900	CCL5	CNR1	902	CHRM2	NPY5R	903	S1PR4	RGS18	900	MCHR1	GALR2	900	TACR3	CCKBR	904	PLA2G5	ALOX15B	914	PPP1R14A	PRKCB	913	PNOC	C3AR1	900
TIMP1	VEGFC	923	CXCL10	CCR4	900	CCR4	CNR1	902	CXCR1	CCR6	903	NMBR	RGS18	900	CCL21	GALR2	900	CCR4	CCR6	904	KCND2	KCNA1	914	SST	P2RY12	913	PPY	FPR1	900
SERPINE1	VEGFC	923	P2RY12	CCR4	900	CCL11	FGR	902	CCL19	FPR2	903	HTR5A	RGS18	900	CCR2	GALR2	900	C3AR1	FPR3	904	CD274	PDCD1LG2	914	CYSLTR2	P2RY6	913	S1PR4	FPR1	900
PTGER2	LHCGR	923	P2RY13	CCR4	900	CCL19	CNR2	902	CXCL13	HRH3	903	CCR2	RGS18	900	CCR5	GALR2	900	CXCL3	GPR18	904	UTS2R	NPS	914	CCR2	CXCR2	913	CCR7	FPR1	900
IL12RB2	EOMES	923	CCR8	CCR4	900	CXCR1	HCK	902	HTR1A	HRH3	903	CCR5	RGS18	900	CCL5	GALR2	900	CCR6	CCR9	904	IRF8	IFI30	914	LEP	SLC2A2	913	OPRK1	FPR1	900
CCL13	CCR1	923	SSTR3	CCR4	900	CCL11	HCK	902	CHRM2	HRH3	903	CCL5	RGS18	900	C3AR1	GALR2	900	NMUR2	NPSR1	904	RAC2	ARHGAP25	914	CXCR6	CCR8	913	GAL	FPR1	900
TSHR	MC4R	923	UTS2	CCKBR	900	PTH2R	HRH2	902	FXYD2	FXYD1	903	CCR1	RGS18	900	FPR1	GALR2	900	PLCB2	NPSR1	904	CFD	IGF2	914	ADRB2	HTR7	913	PIK3C2G	FPR1	900
CXCR6	CXCL11	923	P2RY10	CCKBR	900	TSHR	HRH2	902	CCL5	GPR18	903	GALR1	RGS18	900	CXCR6	GALR2	900	ADRA1B	NPSR1	904	PIK3CG	ITK	914	DRD1	HTR7	913	GPR17	FPR1	900
NPY	CHRM2	923	PROKR2	CCKBR	900	RXFP2	HRH2	902	PGR	RXRG	903	C3AR1	RGS18	900	CXCL10	GALR2	900	CCR5	AGT	904	IRF1	HLA-B	914	CCL5	FPR2	913	CXCR5	FPR1	900
MMP2	LAMA3	923	GPR65	CCKBR	900	PROK2	HTR2A	902	CD3D	HLA-DRB1	903	FPR1	RGS18	900	CXCL11	GALR2	900	TACR3	AGT	904	LYZ	CEBPA	914	SST	GRM8	913	PNOC	FPR1	900
IGF1	CFD	923	XCR1	CCKBR	900	HRH2	AVP	902	HRH3	NPY1R	903	CXCR6	RGS18	900	P2RY12	GALR2	900	NMUR2	KISS1	904	IL2RG	CD3G	914	HTR5A	GRM8	913	PPY	CXCR6	900
RASGRP2	NOS1	923	PMCH	CCKBR	900	EPHA5	EPHA6	902	CXCL13	DRD2	903	CXCL10	RGS18	900	CCL19	GALR2	900	PLCB2	LPAR3	904	CCL4	CCL5	913	CCL19	PTGER3	913	S1PR4	CXCR6	900
IFNG	IL27	923	SLA2	LCK	900	HRH4	HCAR2	902	FPR2	CXCL9	903	ADRA1B	RGS18	900	CXCR2	GALR2	900	CXCR2	LPAR3	904	IFNG	CD3D	913	KCNV1	KCNQ2	913	KNG1	CXCR6	900
PDYN	GRM3	923	CD3D	GRAP2	900	P2RY12	HCAR2	902	CXCL6	RGS7	903	CXCL11	RGS18	900	PENK	GALR2	900	UTS2R	LPAR3	904	CCL5	CCL11	913	WIPF2	WIPF1	913	OPRK1	CXCR6	900
C4BPB	C4BPA	923	CD8B	GRAP2	900	FCGR2B	CD79B	902	ADRA2A	RGS7	903	CHRM2	RGS18	900	CCR8	GALR2	900	GPR132	LPAR3	904	ADCY8	MTNR1A	913	IL2RB	CD3E	913	GAL	CXCR6	900
CXCR5	RGS1	923	CD86	GRAP2	900	GALNT15	GALNT13	902	CHRM2	RGS7	903	P2RY13	RGS18	900	APCS	CALCA	900	GRIN3B	GRIN1	904	CCL4	IL12A	913	CD80	CD3E	913	PNOC	CXCR6	900
NOX4	NCF2	923	NPY	CCR6	900	DRD5	ADCYAP1R1	902	RXFP3	RGS7	903	TAC1	RGS18	900	LYZ	CALCA	900	FGD2	ARHGAP39	904	CCR5	CXCR6	913	CCL5	NPY1R	913	PPY	CXCL10	900
CRMP1	DPYD	923	S1PR4	CCR6	900	GPR65	GCGR	902	CXCL10	RGS1	903	PENK	RGS18	900	FGA	CALCA	900	PLCB2	GRPR	904	CYSLTR2	P2RY6	913	CXCL11	CXCL9	913	S1PR4	CXCL10	900
NCF2	MMP9	923	SST	CCR6	900	DRD5	GCGR	902	CCR6	RGS1	903	CCR8	RGS18	900	MCHR1	CCR4	900	P2RY14	GPR55	904	CXCR6	CCR8	913	CXCR5	RGS18	913	OPRK1	CXCL10	900
CYP2C9	CYP1A1	923	CCL5	CCR6	900	PTGFR	GCGR	902	PPBP	RGS18	903	NPY2R	RGS18	900	POMC	CCR4	900	VIPR2	PTHLH	904	KCNF1	KCNA4	913	OSM	IL6R	913	GAL	CXCL10	900
IFNB1	IRF4	923	SSTR5	CCR6	900	HRH2	GCGR	902	CXCL13	HTR1B	903	CCR4	RGS18	900	GAL	CCR4	900	NPSR1	PTHLH	904	CD28	CD8B	913	PPY	CNR1	913	GPR17	CXCL10	900
CD72	CD79B	923	PNOC	CCR6	900	HCK	SLA	902	SSTR5	HTR1B	903	CCKBR	RGS18	900	C3AR1	CCR4	900	TRAT1	CD3G	904	HAVCR2	LCK	913	KCNV1	KCNA3	913	PNOC	CXCL10	900
C4BPA	CFI	923	C3AR1	CCR6	900	HLA-DRB5	FYB1	902	CXCR2	HTR1B	903	CCR6	RGS18	900	FPR1	CCR4	900	HCK	CD3G	904	CCL5	FPR2	913	ICAM1	GBP2	913	ITGAX	FGB	900
CSF3	CXCL12	923	FPR1	CCR6	900	CD4	IGLL5	902	HRH3	HTR1B	903	FPR3	RGS18	900	CXCL10	CCR4	900	CCL3	CCR7	903	ADCY8	HRH3	913	CIITA	GBP2	913	GHRH	DRD5	900
EDN3	GCG	923	P2RY12	CCR6	900	C3AR1	HCAR3	902	PTGFR	EDN2	903	CXCL9	RGS18	900	P2RY12	CCR4	900	P2RY10	GPR65	903	PRKCB	INPP5D	913	KCNS2	KCNG1	913	PTH2	DRD5	900
CYP2B6	UGT2A1	923	CHRM2	CCR6	900	RGS18	HCAR3	902	LCP2	TREM2	903	SUCNR1	RGS18	900	HTR1A	CCR4	900	CHRM3	GPR65	903	IL2RB	CD3E	913	GPR65	CYSLTR1	913	UTS2	GRM5	900
APOE	RELN	923	P2RY13	CCR6	900	CCL3	IL12RB1	902	P2RY10	CYSLTR1	903	FCGR3B	FCGR3A	900	P2RY13	CCR4	900	GALR3	CXCL13	903	CD80	CD3E	913	CCL17	CXCR3	913	P2RY10	GRM5	900
CCR5	CXCL2	923	PENK	CCR6	900	CDO1	GAD2	901	P2RY12	CXCR3	903	HLA-DRB1	GBP1	900	CCR8	CCR4	900	NMUR2	CXCL13	903	CCL5	NPY1R	913	CCR7	CXCR3	913	ITGAX	FGA	900
KCNQ2	KCNC2	923	SSTR3	CCR6	900	HRH4	POMC	901	MYBPC2	DES	903	P2RY10	NTSR1	900	GALR2	CCR4	900	APLNR	CXCL13	903	PRF1	CD247	913	CCL23	CXCR3	913	UTS2	CHRM1	900
VCAM1	B2M	923	PMCH	CCR6	900	C3	SST	901	PNOC	GRM4	903	NMBR	NTSR1	900	ITGAX	FGG	900	OPRK1	CXCL13	903	MYL2	MYBPC1	913	HTR5A	GRM4	913	P2RY10	CHRM1	900
CIITA	B2M	923	CD79A	PIK3AP1	900	GPR65	PROK2	901	SUCNR1	GRM4	903	GPR65	NTSR1	900	ITGB2	FGG	900	S1PR4	CCR1	903	CXCL11	CXCL9	913	RARA	RORB	913	GPR17	CHRM1	900
LCK	B2M	923	UTS2	FPR2	900	POMC	CCR1	901	CCL21	CNR2	903	ADRA1B	NTSR1	900	P2RY10	EDN3	900	CCR2	CCR1	903	NMU	KISS1	913	GBP1	IRF4	913	PROK2	CHRM1	900
CD3D	VAV1	923	P2RY10	FPR2	900	CCR7	GALR1	901	CXCL13	CNR2	903	FPR2	NTSR1	900	MCHR1	EDN3	900	CCR5	CCR1	903	CXCR5	RGS18	913	APOA1	GPC3	913	RAPSN	CHRM1	900
CD3G	VAV1	923	PROKR2	FPR2	900	CACNG3	CACNG2	901	CXCL11	CNR2	903	RGS18	NTSR1	900	GPR65	EDN3	900	APLNR	PNOC	903	CIITA	GBP2	913	RHOH	ARHGAP25	913	FPR1	CHRM1	900
KCNC2	KCNH6	923	GHSR	FPR2	900	HRH4	C3AR1	901	P2RY13	CNR2	903	FGD2	INPP5B	900	CCKAR	EDN3	900	APLNR	C3AR1	903	GPR65	CYSLTR1	913	IGFBP1	GCG	913	GSTA3	ADH1B	900
SERPINE1	SERPING1	922	NPY	FPR2	900	HRG	IGF1	901	IRF8	HLA-DRB5	903	ALOX15	PLA2G12B	900	XCR1	EDN3	900	PTGER2	ADORA2B	903	CCR7	CXCR3	913	NTSR1	GCG	913	PPY	CXCL11	900
MMP2	MMP10	922	S1PR4	FPR2	900	CCR1	FPR1	901	CD3D	HLA-DRB5	903	ADH1B	UGT1A8	900	CD3D	GRAP2	900	CCR7	HTR1E	903	CCL23	CXCR3	913	CYP1B1	IDO1	913	S1PR4	CXCL11	900
IFNG	EOMES	922	GPR65	FPR2	900	C3AR1	CXCR6	901	CIITA	HLA-DRB5	903	S1PR4	CXCR3	900	CD86	GRAP2	900	CXCL13	HTR1E	903	SKAP1	APBB1IP	913	CD80	CD3G	913	OPRK1	CXCL11	900
CXCL3	CCR1	922	SSTR5	FPR2	900	FPR1	CXCR6	901	GBP1	HLA-DRB5	903	HTR5A	CXCR3	900	CCL21	NPY5R	900	GRP	NPFFR2	903	CCL2	CCL7	913	TBX21	IL2	912	GAL	CXCL11	900
MMP2	COL14A1	922	PNOC	FPR2	900	IL2RB	PRKCB	901	FGR	HCK	903	GALR1	CXCR3	900	CCR2	NPY5R	900	CCL21	P2RY14	903	CD4	GATA3	913	IL2	IL21	912	PNOC	CXCL11	900
NPY	MC4R	922	TRH	FPR2	900	FPR1	CXCL10	901	PTGDR	HRH2	903	FPR1	CXCR3	900	CCR5	NPY5R	900	MMP10	PRSS1	903	NPY1R	CXCL12	913	OPRD1	SST	912	C3AR1	CXCL11	900
COL5A3	COL3A1	922	NTSR2	FPR2	900	POMC	CXCL11	901	HTR7	HRH2	903	CHRM2	CXCR3	900	CCL5	NPY5R	900	S1PR4	CXCR2	903	CYSLTR1	NPS	913	CCL17	CCR5	912	FPR1	CXCL11	900
CXCR6	CCL19	922	P2RY12	FPR2	900	C3	CCL19	901	TUB	EDN1	903	P2RY13	CXCR3	900	CCR1	NPY5R	900	APLNR	CXCR2	903	NPY1R	CXCR4	913	SST	CCR5	912	S1PR4	P2RY12	900
EFEMP1	MFAP5	922	CHRM2	FPR2	900	FPR1	CCL19	901	FPR2	EDN1	903	PENK	CXCR3	900	FPR1	NPY5R	900	FPR1	CXCR2	903	RHOH	ARHGAP25	913	CXCR5	CCR5	912	OPRK1	P2RY12	900
VCAN	TLR1	922	P2RY13	FPR2	900	VSTM1	CYP7B1	901	CD3D	IL2RA	903	GPR18	CXCR3	900	CXCR6	NPY5R	900	HTR1E	CXCR2	903	PRKCB	JAK3	913	CCL17	CCL5	912	CXCL13	P2RY12	900
NPY	GRM3	922	PENK	FPR2	900	PPBP	P2RY13	901	SIGLEC14	SIGLEC15	903	SUCNR1	CXCR3	900	CXCL10	NPY5R	900	FCER1G	HCLS1	903	CYP1B1	IDO1	913	MMRN1	PPBP	912	CXCR5	P2RY12	900
TGFB3	LEFTY2	922	SSTR3	FPR2	900	CCR1	P2RY13	901	P2RY13	GPR55	903	RGS7	CXCR3	900	CXCL11	NPY5R	900	CCR5	P2RY13	903	CD80	CD3G	913	CCL18	CCR1	912	CCR2	P2RY12	900
LUM	COL11A1	922	CCR4	FPR2	900	CCL19	P2RY13	901	PLA2G4A	PLD4	903	TDGF1	FGR	900	P2RY12	NPY5R	900	GRP	UTS2R	903	CXCR5	CCR3	913	ICAM1	CCR1	912	C3AR1	P2RY12	900
ICAM1	CD40LG	922	CCKBR	FPR2	900	CCR7	SSTR3	901	BATF3	NFATC2	903	PRKCB	IL2RG	900	CCL19	NPY5R	900	TACR3	UTS2R	903	IL2	VAV1	913	HTR5A	CCR1	912	FPR1	P2RY12	900
HGF	MMP9	922	NPY	FPR3	900	P2RY12	SSTR3	901	PTGER2	GCGR	903	IKZF3	IL2RG	900	CXCR2	NPY5R	900	VIPR2	DRD1	903	CYBB	NCF4	913	SPI1	CSF2	912	CXCR6	P2RY12	900
CXCL3	CXCR3	922	S1PR4	FPR3	900	HRH4	CCR4	901	HTR6	GCGR	903	S1PR4	CNR2	900	P2RY13	NPY5R	900	CCL5	S1PR5	903	TBX21	IL2	912	MYCN	SHH	912	CXCL10	P2RY12	900
CD3D	IL2RG	922	SST	FPR3	900	CXCR6	CCR4	901	UTS2R	GCGR	903	CXCR5	CNR2	900	CCR8	NPY5R	900	CHRM3	CCKBR	903	IL2	IL21	912	KCNC1	KCNV1	912	CXCL11	P2RY12	900
LCK	IL2RG	922	CCL5	FPR3	900	GPR65	CCK	901	NTSR1	GCGR	903	CCR2	CNR2	900	CCR4	NPY5R	900	COL17A1	COL9A3	903	C3	CCR2	912	HRH4	GALR1	912	PPY	HTR1E	900
COL5A3	COL5A2	922	SSTR5	FPR3	900	SST	FPR2	901	FCER1G	PIK3R5	903	CCR5	CNR2	900	P2RY10	FPR2	900	CCR5	FPR3	903	C3	CCR5	912	IL2RB	CD3D	912	S1PR4	HTR1E	900
CD14	TLR6	922	CXCL10	FPR3	900	FPR1	FPR2	901	FGR	SLA	903	CCL5	CNR2	900	MCHR1	FPR2	900	FPR1	FPR3	903	CXCR5	CCR5	912	SLA2	CD3D	912	CCL21	HTR1E	900
RGS1	CXCL12	922	CXCL11	FPR3	900	XCR1	FPR2	901	CXCL13	RGS4	903	GALR1	CNR2	900	GAL	FPR2	900	PRKCB	ERBB4	903	IRF8	VCAM1	912	F13A1	IGF1	912	CXCR5	HTR1E	900
CALD1	MYH11	922	P2RY12	FPR3	900	C3	FPR3	901	IGF2BP1	CD44	903	C3AR1	CNR2	900	GPR65	FPR2	900	CCL5	GPR18	903	CXCL16	CXCR1	912	ERBB2	IGF1	912	CCR2	HTR1E	900
ICAM1	HLA-B	922	CHRM2	FPR3	900	CCL21	FPR3	901	FCER1G	ITK	903	FPR1	CNR2	900	HCRT	FPR2	900	DRD1	ADRB3	903	VEGFC	PF4	912	CXCR5	CXCR6	912	CCR5	HTR1E	900
CCR5	CASR	922	P2RY13	FPR3	900	CCR8	FPR3	901	ADORA1	CHRM4	903	CXCR6	CNR2	900	CCKAR	FPR2	900	CYP2C18	UGT1A10	903	SPI1	CSF2	912	PPY	HTR1A	912	CCL5	HTR1E	900
CNR2	CASR	922	PENK	FPR3	900	CCR4	FPR3	901	RXFP3	CHRM4	903	CXCL10	CNR2	900	P2RY12	FPR2	900	KERA	PRELP	903	NMU	TAC3	912	OPRD1	CHRM2	912	PNOC	HTR1E	900
GCNT3	MUC5B	922	SSTR3	FPR3	900	FPR2	FPR3	901	NPY1R	CHRM4	903	P2RY12	CNR2	900	HTR1A	FPR2	900	WNK2	SCNN1B	903	IL2RB	CD3D	912	VCAM1	ADIPOQ	912	C3AR1	HTR1E	900
TBX21	IL2RB	921	PMCH	FPR3	900	CCR7	HRH3	901	RGS7	CHRM4	903	NPY2R	CNR2	900	P2RY13	FPR2	900	ADORA2B	NPSR1	903	SLA2	CD3D	912	IFNG	CD28	912	FPR1	HTR1E	900
TLL1	ADAMTS2	921	CCR6	FPR3	900	FPR2	GPR18	901	CNR2	CHRM4	903	CCR4	CNR2	900	PENK	FPR2	900	CD3D	HLA-DRB1	903	PLCB2	PTAFR	912	IGF1	PGR	912	CXCR6	HTR1E	900
SERPINE1	F13A1	921	NPY	HRH3	900	PYY	CXCL9	901	ITGB2	TGFBI	903	FPR2	CNR2	900	GALR2	FPR2	900	IL23A	CD3E	903	NMU	TACR1	912	CCL22	CCR8	912	CXCL10	HTR1E	900
RGS2	KNG1	921	S1PR4	HRH3	900	FPR2	SUCNR1	901	HLA-DRB1	CD3G	903	FPR3	CNR2	900	CCR4	FPR2	900	CD8B	CD247	903	CXCR5	CXCR6	912	ARHGEF6	ARHGAP6	912	CXCL11	HTR1E	900
ICAM1	IRF8	921	CCL21	HRH3	900	CXCL9	SUCNR1	901	HLA-DRB5	CD3G	903	C5AR1	CNR2	900	EDN3	FPR2	900	PTAFR	AGT	903	TNNC1	MYL1	912	CXCL10	CCR6	912	P2RY12	HTR1E	900
CXCL6	CCR5	921	SST	HRH3	900	CXCL6	RGS1	901	IL2RA	CD3G	903	CXCL9	CNR2	900	NPY5R	FPR2	900	CXCL13	HTR1B	903	VCAM1	ADIPOQ	912	CCR7	GRM8	912	UTS2	NPFFR2	900
FGF10	IHH	921	CXCR5	HRH3	900	CXCR1	RGS1	901	SSTR5	RGS6	903	SUCNR1	CNR2	900	HAND1	ELSPBP1	900	CCR1	HTR1B	903	IFNG	CD28	912	HRH4	GRM8	912	P2RY10	NPFFR2	900
CXCL13	CXCL3	921	CCR2	HRH3	900	PPBP	RGS1	901	CHRM2	RGS6	903	RGS7	CNR2	900	POMC	FPR3	900	CXCR2	HTR1B	903	CCL22	CCR8	912	CCL21	GRM8	912	NTS	NPFFR2	900
COL5A3	COL14A1	921	CCR5	HRH3	900	CD3D	RGS1	901	CHRM4	RGS6	903	RGS1	CNR2	900	GAL	FPR3	900	PROK1	LPAR3	903	KLRB1	RORC	912	KCNV1	KCNQ5	912	KNG1	NPFFR2	900
COL1A2	COL3A1	921	CCL5	HRH3	900	P2RY12	RGS1	901	CSF2	CD1C	903	RGS18	CNR2	900	CCL5	FPR3	900	CCL20	LPAR3	903	PTAFR	GPR132	912	CIITA	SLC26A3	912	GPR65	NPFFR2	900
CXCL10	CXCL11	921	SSTR5	HRH3	900	P2RY13	RGS1	901	CXCL6	ANXA1	902	GHRH	HRH2	900	CXCL10	FPR3	900	CD4	CD40LG	903	IL2	CD8B	912	CCL21	C5AR1	912	PROK2	NPFFR2	900
KCNV1	KCNH8	921	CCR1	HRH3	900	FPR2	RGS18	901	HTR2B	NPFFR1	902	CALCB	HRH2	900	CXCL11	FPR3	900	KISS1R	OPN4	903	CXCL10	CCR6	912	PPBP	C5AR1	912	PPY	CCL19	900
IGF1	FN1	921	PNOC	HRH3	900	FPR2	CNR1	901	CRH	ADCY8	902	HTR4	HRH2	900	P2RY12	FPR3	900	ADRA1B	OPN4	903	PLAUR	FPR3	912	CXCR2	C5AR1	912	S1PR4	CCL19	900
OGN	FMOD	921	C3AR1	HRH3	900	CCR8	CNR2	901	FGD2	ARHGAP15	902	IKZF3	IL2RA	900	HTR1A	FPR3	900	LCP2	TREM2	903	CCL21	C5AR1	912	CCL21	PTGER3	912	OPRK1	CCL19	900
KCNA4	KCNQ2	921	FPR1	HRH3	900	POMC	HRH2	901	ADRA2A	CXCR1	902	OR3A1	OR51I1	900	P2RY13	FPR3	900	CYP2C18	UGT1A7	903	VCAM1	IRF5	912	CD28	PIK3CG	912	GAL	CCL19	900
ICAM1	HLA-DRB1	921	CXCR6	HRH3	900	MC4R	HRH2	901	GSTA3	CYP2A6	902	OR52N4	OR51I1	900	PENK	FPR3	900	APLNR	CXCR3	903	CD28	PIK3CG	912	FFAR1	NPSR1	912	GPR17	CCL19	900
P2RY12	CXCL9	921	CXCL10	HRH3	900	CYSLTR1	AVP	901	MCHR1	PNOC	902	OR4C6	OR51I1	900	GALR2	FPR3	900	TNNI2	DES	903	CIITA	HLA-DRB1	912	CIITA	HLA-DRB1	912	PNOC	CCL19	900
TAC1	KISS1	921	CXCL11	HRH3	900	TLR1	TLR6	901	GPR65	PTAFR	902	OR8D1	OR51I1	900	NPY5R	FPR3	900	TPM2	DES	903	CD86	CD3E	912	CD86	CD3E	912	HTR1E	CCL19	900
MC4R	VIP	921	P2RY12	HRH3	900	CXCL6	HCAR2	901	CXCL6	C3AR1	902	OR2L13	OR51I1	900	CCL21	HRH3	900	LCK	FGR	903	C3	CXCL9	912	MYL9	LMOD1	912	UTS2	XCR1	900
KCNQ2	KCNA3	921	CCL19	HRH3	900	CCR7	HCAR2	901	ANXA1	C3AR1	902	OR2W3	OR51I1	900	POMC	HRH3	900	GZMB	IL2RG	903	GPR18	RGS18	912	GPR18	RGS18	912	P2RY10	XCR1	900
GPR18	CNR2	921	P2RY13	HRH3	900	CCR2	HCAR2	901	GPR65	GRM5	902	HLA-DRB1	IRF4	900	CCR2	HRH3	900	CCL21	CNR2	903	SERPING1	F5	912	CHRM2	CNR1	912	PROKR2	XCR1	900
CD74	HLA-DRB5	921	CCR8	HRH3	900	C3AR1	HCAR2	901	NPFFR1	GRM5	902	IL2RG	IRF4	900	CCR5	HRH3	900	CXCL13	CNR2	903	TBX21	PRDM1	912	RGS1	CNR1	912	NTS	XCR1	900
CD3E	IL2RA	921	SSTR3	HRH3	900	RGS1	HCAR2	901	PNOC	P2RY12	902	CATSPER1	CATSPERD	900	CCL5	HRH3	900	P2RY13	CNR2	903	IL21	PRDM1	912	KCNA5	KCNG1	912	KNG1	XCR1	900
CXCR5	CCL25	921	PMCH	HRH3	900	IBSP	SPP1	901	CCL21	ADORA1	902	S1PR4	CCL25	900	CCR1	HRH3	900	IRF8	HLA-DRB5	903	CCR9	CXCR3	912	KCNQ5	KCNG1	912	GPR65	XCR1	900
CNR2	GPR55	921	CCR4	HRH3	900	IAPP	ADCYAP1R1	901	SSTR5	ADORA1	902	HTR5A	CCL25	900	C3AR1	HRH3	900	CD3D	HLA-DRB5	903	CD3E	IL2RG	912	COL19A1	COL4A6	912	GPR17	XCR1	900
VCAN	GPC3	921	CCR6	HRH3	900	PTH2R	ADCYAP1R1	901	LIPG	LPL	902	GALR1	CCL25	900	FPR1	HRH3	900	CIITA	HLA-DRB5	903	PTX3	C1QA	912	HRH4	GRM4	912	PROK2	XCR1	900
C5AR1	CXCL12	921	FPR2	HRH3	900	CD3D	MAP4K1	901	SSTR5	HTR1A	902	C3AR1	CCL25	900	CXCR6	HRH3	900	CYP2B6	PLA2G2A	903	CD3D	SYK	912	CD3E	IL2RG	912	GRM5	XCR1	900
CIITA	IFI30	921	FPR3	HRH3	900	GALNT14	MUC16	901	PTAFR	CIITA	902	FPR1	CCL25	900	CXCL10	HRH3	900	AGT	HCK	903	IL21	FOXP3	912	CCL3	CCL7	912	CHRM1	XCR1	900
KCNV1	KCNH6	921	NPY	GPR18	900	PPBP	IGF2	901	MUC13	GCNT4	902	P2RY12	CCL25	900	CXCL11	HRH3	900	FGR	HCK	903	SYK	APBB1IP	912	CCL5	CCL7	912	NPFFR2	XCR1	900
MYOG	MYOD1	920	S1PR4	GPR18	900	BLK	ITK	901	C3AR1	P2RY13	902	CHRM2	CCL25	900	P2RY12	HRH3	900	PROK1	GRPR	903	CCL5	CCL7	912	CD247	IL2RA	912	MUCL1	MUC13	900
CXCL5	CXCR6	920	CCL21	GPR18	900	GALNT15	MUC2	901	OXT	UTS2R	902	P2RY13	CCL25	900	CCL19	HRH3	900	NPFFR2	GRPR	903	IL2RG	TNFRSF4	912	TNFRSF9	IL2RA	912	MMP8	KLK2	900
CXCR5	CXCL11	920	SST	GPR18	900	RGS1	CD3G	901	GRM5	UTS2R	902	PENK	CCL25	900	CXCR2	HRH3	900	P2RY13	GPR55	903	CD247	IL2RA	912	KCNC1	KCNA1	912	CD80	PRF1	900
CCR5	F2	920	CCR2	GPR18	900	FYB1	CD3G	901	PENK	RXFP3	902	NPY2R	CCL25	900	P2RY13	HRH3	900	LPAR3	GPR55	903	TNFRSF9	IL2RA	912	KCNV1	KCNA1	912	PPY	P2RY13	900
FLT3	IKZF1	920	CCR5	GPR18	900	C3	HCAR3	901	MC4R	CALCA	902	FPR2	CCL25	900	CCR8	HRH3	900	ARHGDIG	ARHGAP9	903	PLA2G4D	ALOX15B	912	GRM8	HCAR2	912	S1PR4	P2RY13	900
SPARC	CFD	920	SSTR5	GPR18	900	CCR2	HCAR3	901	HTR2B	CCKBR	902	FPR3	CCL25	900	GALR2	HRH3	900	PTGER2	PTHLH	903	THBS1	ADAMTSL1	912	CNR1	HCAR2	912	CCL21	P2RY13	900
IGF1	SERPINA1	920	CCR1	GPR18	900	FPR2	HCAR3	901	MCHR1	NPY5R	902	GPR18	CCL25	900	CCR4	HRH3	900	MC4R	PTHLH	903	TYROBP	SIGLEC15	912	HTR1A	GPR55	912	OPRK1	P2RY13	900
COL1A1	COL11A1	920	PNOC	GPR18	900	CD3E	IL12RB1	901	ADORA1	NPY5R	902	C5AR1	CCL25	900	FPR2	HRH3	900	ADORA2B	PTHLH	903	FPR3	CXCL12	912	APOE	GPC3	912	CXCL13	P2RY13	900
COL3A1	COL11A1	920	C3AR1	GPR18	900	EBI3	IFNG	900	ADORA1	CCR6	902	SUCNR1	CCL25	900	FPR3	HRH3	900	DRD1	PTHLH	903	FGR	CXCL12	912	IFNG	CAMK2B	912	CXCR5	P2RY13	900
MMP11	MMP9	920	FPR1	GPR18	900	HRG	TGFB3	900	CXCR2	CCR6	902	RGS7	CCL25	900	SIX3	OTX2	900	ADRB3	PTHLH	903	COL8A1	COL4A3	912	HTR7	ADCYAP1R1	912	CCR2	P2RY13	900
MMP2	COL16A1	920	CXCL10	GPR18	900	LTF	IAPP	900	NPY5R	CCR6	902	RGS1	CCL25	900	MYH7	MYH6	900	OPRK1	CXCR4	903	PTAFR	NPS	912	CALCA	GCG	912	CCL5	P2RY13	900
ADH4	AOX1	920	CXCL11	GPR18	900	HRG	SRGN	900	CXCL10	FPR2	902	RGS18	CCL25	900	MCHR1	CCL20	900	CXCL3	CXCR4	903	TAC3	MLN	912	FFAR1	CASR	912	FPR1	P2RY13	900
NNMT	AOX1	920	CHRM2	GPR18	900	TGFB3	SRGN	900	HTR1A	GPR18	902	CNR2	CCL25	900	GAL	CCL20	900	S1PR5	CXCR4	903	WNT1	CEBPA	912	GPR65	CASR	912	CXCR6	P2RY13	900
COL1A1	COL5A2	920	PENK	GPR18	900	P2RY10	FFAR2	900	FCER1G	PIK3CG	902	PLA2G12B	PLD4	900	C3AR1	CCL20	900	CCR9	CXCR4	903	IFNG	CD3G	912	IFNG	CD3G	912	CXCL10	P2RY13	900
F2	HCK	920	CCR8	GPR18	900	CACNG3	CACNG6	900	OR52N2	OR2W3	902	FGD2	ARHGAP9	900	FPR1	CCL20	900	FCER1G	PIK3R5	903	C3	CCR3	912	HTR1E	HCAR3	912	HTR1E	P2RY13	900
CYP2C18	CYP1A1	920	SSTR3	GPR18	900	CXCL6	HRH4	900	OR52N4	OR2W3	902	S1PR4	CXCL12	900	P2RY12	CCL20	900	FGR	SLA	903	CXCR6	CCR3	912	CCL4	IL12RB1	912	C9	C7	900
COL6A2	COL2A1	920	PMCH	GPR18	900	C3	HRH4	900	ADRB3	HTR4	902	HTR5A	CXCL12	900	HTR1A	CCL20	900	FCER1G	ITK	903	KCNA1	KCNC2	912	SDC1	HS3ST6	912	P2RY10	UTS2R	900
COL16A1	COL2A1	920	CCR4	GPR18	900	GAD2	BAAT	900	HTR1A	CCL28	902	GALR1	CXCL12	900	P2RY13	CCL20	900	HLA-DRB1	CD3G	903	CCL4	IL12RB1	912	FOXJ1	SPAG6	912	PROKR2	UTS2R	900
COL5A2	COL2A1	920	CCR6	GPR18	900	HRH4	CCL21	900	PNOC	NPY1R	902	CHRM1	CXCL12	900	PENK	CCL20	900	HLA-DRB5	CD3G	903	MMP9	NCF4	912	RASGRP2	ASPA	911	GPR65	UTS2R	900
ICAM1	IRF4	920	FPR3	GPR18	900	EGR2	FCER2	900	P2RY12	DRD2	902	ADRA1B	CXCL12	900	GALR2	CCL20	900	MMP2	IL10	903	CD80	IL10	912	MMP7	ELANE	911	GPR17	UTS2R	900
FBLN5	MFAP4	920	HRH3	GPR18	900	CXCL6	POMC	900	CCR6	DRD2	902	CHRM2	CXCL12	900	NPY5R	CCL20	900	CSF2	CD1C	903	NOD2	IL10	912	FGF6	FGF10	911	PROK2	UTS2R	900
C5AR1	CXCL1	920	DRD1	CALCB	900	TGFB3	MMRN1	900	C3AR1	CXCL9	902	GPR18	CXCL12	900	FPR3	CCL20	900	GALR3	NMUR2	902	CXCR5	CCR2	911	CXCR5	CCR2	911	NPFFR2	UTS2R	900
C3AR1	CXCL12	920	LCP2	HLA-DRB1	900	P2RY10	PROK1	900	PPBP	SUCNR1	902	SUCNR1	CXCL12	900	HRH3	CCL20	900	KISS1R	CHRM3	902	CCR7	CCR5	911	CCR7	CCR5	911	XCR1	UTS2R	900
HCK	CXCL12	920	SLA2	HLA-DRB1	900	FFAR2	PROK1	900	CXCR2	RGS7	902	CD3D	PDCD1LG2	900	COL10A1	COL20A1	900	CD74	CTSV	902	CCL22	CCL5	911	CCL22	CCL5	911	OR7D4	OR2T33	900
IFIT3	IFITM2	920	ZAP70	HLA-DRB1	900	GPR65	PROK1	900	PNOC	RGS1	902	HLA-DRB1	PDCD1LG2	900	LCP2	HLA-DRB1	900	LCT	HK3	902	CCL2	CXCR1	911	CCR7	CCR1	911	OR11H4	OR2T33	900
CCR2	CASR	920	CD28	HLA-DRB1	900	IAPP	PTH2R	900	CYP4F3	PLA2G4A	902	CD3E	PDCD1LG2	900	SLA2	HLA-DRB1	900	CCR5	CCL23	902	CCR7	CCR1	911	CXCR5	CCR1	911	PRF1	CD28	900
CXCR5	CXCL2	920	GRAP2	HLA-DRB1	900	POMC	PTH2R	900	MCHR1	HTR1B	902	FPR2	GCGR	900	GRAP2	HLA-DRB1	900	FGD2	ARHGAP15	902	CXCR5	CCR1	911	CD80	CD3D	911	OR2T33	OR2T8	900
CCL25	CXCL2	920	SLA2	CD3E	900	IL2RB	DOK2	900	CXCR1	HTR1B	902	CALCB	GCGR	900	CCR7	PYY	900	HTR2B	F2RL2	902	CD80	CD3D	911	C3AR1	FPR1	911	PPY	CCR8	900
CD3E	B2M	920	PDCD1	CD3E	900	SRGN	SERPING1	900	CCR6	HTR1B	902	RGS18	GCGR	900	CCL21	PYY	900	GPR65	PTAFR	902	C3AR1	FPR1	911	CCR2	CXCR6	911	S1PR4	CCR8	900
LILRB2	B2M	920	HLA-DRB1	CD247	900	LCP2	MS4A2	900	GRM5	NTSR1	902	OR52N4	OR3A2	900	CXCL13	PYY	900	NMUR2	C3AR1	902	PTGIR	PTGER4	911	CCR1	CXCR6	911	KNG1	CCR8	900
VCAM1	NCF4	920	IL12B	CXCL9	900	CXCL6	ADCY8	900	CCKBR	NTSR1	902	OR4C6	OR3A2	900	CCR2	PYY	900	NMU	C3AR1	902	PLCB2	TACR3	911	SST	HTR1E	911	OPRK1	CCR8	900
MMP11	MMP2	919	NPY	CXCL9	900	IAPP	ADCY8	900	GRM5	PTGFR	902	OR8D1	OR3A2	900	CCR5	PYY	900	CCR5	C3AR1	902	CCR2	CXCR6	911	HTR5A	HTR1E	911	GAL	CCR8	900
BDKRB1	NPY	919	S1PR4	CXCL9	900	C3	ADCY8	900	GRM5	HCRTR2	902	OR2L13	OR3A2	900	CCR1	PYY	900	ADH4	UGT1A6	902	CXCR1	CXCR6	911	COL14A1	COL19A1	911	PNOC	CCR8	900
S1PR4	CXCL13	919	SSTR5	CXCL9	900	CCR7	ADCY8	900	CD8A	CD40	902	OR2W3	OR3A2	900	FPR1	PYY	900	CHRM3	TACR3	902	CCR1	CXCR6	911	VCAM1	CIITA	911	C3AR1	CCR8	900
CX3CL1	CCR2	919	PNOC	CXCL9	900	CCL21	ADCY8	900	PTGER2	GLP1R	902	OR51I1	OR3A2	900	CXCR6	PYY	900	HTR2B	TACR3	902	ITGB7	PRKCB	911	HSD11B1	UGT2B17	911	FPR1	CCR8	900
NPY	CCR5	919	FPR1	CXCL9	900	PTH2R	ADCY8	900	HTR6	GLP1R	902	P2RY10	GCG	900	CXCL10	PYY	900	VIPR2	ADORA2B	902	VCAM1	CIITA	911	CYP2C18	UGT2B17	911	P2RY12	CCR8	900
GLP2R	MC4R	919	CHRM2	CXCL9	900	C3	CXCL13	900	ADRB3	GLP1R	902	PTGER2	GCG	900	CXCL11	PYY	900	HTR2B	NPFFR2	902	HSD11B1	UGT2B17	911	C6	C7	911	HTR1E	CCR8	900
SELPLG	ITGB2	919	P2RY13	CXCL9	900	ADCY8	CXCL13	900	MCHR1	GRM4	902	PLA2G7	GCG	900	P2RY12	PYY	900	NMU	NPFFR2	902	C6	C7	911	CHRM2	PENK	911	P2RY13	CCR8	900
TSHR	RXFP1	919	PENK	CXCL9	900	CXCL6	SST	900	ADRA2A	GRM4	902	FPR2	GCG	900	CCL19	PYY	900	UGT1A1	CYP2S1	902	GABRB3	GABRG3	911	CXCL11	CCR4	911	PPY	GALR2	900
SFRP2	WNT5B	919	SSTR3	CXCL9	900	CXCL6	CXCR5	900	RXFP3	GRM4	902	RGS18	GCG	900	HTR1A	PYY	900	CCR7	P2RY14	902	CXCL11	CCR4	911	IL2	IKZF3	911	S1PR4	GALR2	900
OGN	PRELP	919	PMCH	CXCL9	900	C3	CXCR5	900	CCL19	CNR2	902	ADH1B	UGT2B11	900	CXCR2	PYY	900	NMU	P2RY14	902	IL2	IKZF3	911	GRIN2A	ACTN2	911	CCL21	GALR2	900
IRF8	HLA-DRB1	919	CCR4	CXCL9	900	HRH4	CXCR5	900	CXCR2	CNR2	902	ADH1B	UGT2A1	900	P2RY13	PYY	900	CCR1	P2RY14	902	HTR3C	HTR3A	911	MYBPC1	ACTN2	911	OPRK1	GALR2	900
ACTG2	CALD1	919	FPR3	CXCL9	900	POMC	CXCR5	900	CCR6	CNR2	902	HRG	IGF2	900	CCR8	PYY	900	PTAFR	CIITA	902	CXCL16	CCR9	911	CCL19	RGS1	911	GPR17	GALR2	900
CD8A	PTPRC	919	HRH3	CXCL9	900	ADCY8	CXCR5	900	ADRA2A	P2RY4	902	SRGN	IGF2	900	GALR2	PYY	900	CCR7	P2RY13	902	CXCL13	RGS18	911	CXCL13	RGS18	911	CXCR5	GALR2	900
FAS	CD40	919	GPR18	CXCL9	900	HRH4	CCR2	900	CXCR1	HCK	902	MMRN1	IGF2	900	CCR4	PYY	900	C3AR1	P2RY13	902	CIITA	PRDM1	911	CCL21	CNR1	911	CCR2	GALR2	900
SOCS1	IL2RG	919	UTS2	RGS18	900	ADCY8	CCR2	900	PTGER2	HRH2	902	HLA-DRB1	ITK	900	FPR2	PYY	900	F2RL2	UTS2R	902	HTR7	ADRB1	911	CCR5	CNR1	911	CCR5	GALR2	900
COL8A1	COL5A2	919	P2RY10	RGS18	900	HRH4	CCR5	900	ADRB3	HRH2	902	CD3E	ITK	900	FPR3	PYY	900	CCR1	S1PR5	902	CALCR	ADRB1	911	GALR1	CNR1	911	CCL5	GALR2	900
IRF8	IRF4	919	PROKR2	RGS18	900	ADCY8	CCR5	900	GLP1R	HRH2	902	P2RY10	CASR	900	HRH3	PYY	900	CCR2	CCR4	902	VCAM1	GBP1	911	FPR1	CNR1	911	PNOC	GALR2	900
GRM5	GCG	919	GHSR	RGS18	900	C3	CCL5	900	KISS1	EDN1	902	S1PR4	CASR	900	CCL20	PYY	900	CCR5	CCR4	902	IRF5	GBP1	911	NPY5R	CNR1	911	C3AR1	GALR2	900
PTGS1	PLA2G4C	919	NPY	RGS18	900	ADCY8	CCL5	900	NTSR1	EDN1	902	CXCR5	CASR	900	SLA2	CD3E	900	CCR1	CCR4	902	UTS2	NTSR1	911	VCAM1	GBP1	911	FPR1	GALR2	900
RGS4	CHRM4	919	S1PR4	RGS18	900	SST	CCL5	900	UTS2R	AVP	902	CCL5	CASR	900	CCR2	NPY1R	900	KISS1R	CCKBR	902	FPR2	CYSLTR1	911	UTS2	NTSR1	911	CXCR6	GALR2	900
IRF1	B2M	919	NTS	RGS18	900	IAPP	LHCGR	900	CALCA	AVP	902	C3AR1	CASR	900	CCR1	NPY1R	900	NMUR2	CCKBR	902	VSTM1	NR5A1	911	KCNV1	KCNG1	911	CXCL10	GALR2	900
C3	C4A	919	SST	RGS18	900	P2RY10	CCKAR	900	HRH2	AVP	902	CXCL10	CASR	900	C3AR1	NPY1R	900	HTR2B	CCKBR	902	CCR2	CXCR3	911	KCNQ2	KCNG1	911	CXCL11	GALR2	900
MMP7	LAMC2	918	CCR2	RGS18	900	GPR65	CCKAR	900	GATA3	CDX2	902	P2RY13	CASR	900	FPR1	NPY1R	900	BLK	LCK	902	CCR6	CXCR3	911	FPR2	CYSLTR1	911	P2RY12	GALR2	900
ISL1	FGF10	918	CCR5	RGS18	900	PROK1	CCKAR	900	COL11A1	COL23A1	902	PENK	CASR	900	CXCR6	NPY1R	900	APLNR	CCR6	902	BLK	SYK	911	CCR2	CXCR3	911	HTR1E	GALR2	900
NPY	CXCL13	918	CCL5	RGS18	900	P2RY10	PROK2	900	COL2A1	COL25A1	902	CCR8	CASR	900	CXCL10	NPY1R	900	CXCR2	CCR6	902	SOCS1	IL2RA	911	CXCR2	CXCR3	911	CCL19	GALR2	900
NPY	CXCR5	918	SSTR5	RGS18	900	FFAR2	PROK2	900	HTR2B	GCGR	902	FPR2	CASR	900	CXCL11	NPY1R	900	CCR7	FPR3	902	LCK	CD274	911	CCR6	CXCR3	911	CCR8	GALR2	900
CCL22	CCR5	918	CCR1	RGS18	900	CCKAR	PROK2	900	GPR65	GCGR	902	FPR3	CASR	900	CCL19	NPY1R	900	CCR2	FPR3	902	CXCR1	CCL25	911	OPRD1	GRM4	911	LCP2	CD8B	900
C3	CXCL5	918	PNOC	RGS18	900	HRH4	CXCR1	900	NPFFR1	GCGR	902	GPR18	CASR	900	P2RY13	NPY1R	900	IL2RB	IKZF3	902	HS3ST3A1	GPC3	911	ESR1	RORB	911	ZAP70	CD8B	900
COL5A3	COL6A2	918	C3AR1	RGS18	900	POMC	CXCR1	900	PTGFR	GCGR	902	C5AR1	CASR	900	CCR8	NPY1R	900	C3AR1	CCR9	902	CXCL9	CXCR4	911	PPY	GCG	911	EOMES	CD8B	900
KNG1	PNOC	918	FPR1	RGS18	900	ADCY8	CXCR1	900	HRH2	GCGR	902	CXCL9	CASR	900	CCR4	NPY1R	900	FPR3	CCR9	902	CCL25	CXCR4	911	ADRB2	GCG	911	TRAT1	CD8B	900
COL10A1	COL3A1	918	TRH	RGS18	900	SST	CXCR1	900	ATP6V0A4	TF	902	RGS7	CASR	900	FPR2	NPY1R	900	FCER1G	PIK3CG	902	CXCR4	CCR3	911	ITGB2	JAM2	911	PRF1	CD8B	900
TSHR	GHRHR	918	NTSR2	RGS18	900	HRH4	CXCL5	900	HCK	SLA	902	RGS1	CASR	900	FPR3	NPY1R	900	VIPR2	NPSR1	902	CCL2	IL12B	910	GRM8	HCAR3	911	LTF	CALCA	900
KNG1	P2RY13	918	CXCR6	RGS18	900	POMC	CXCL5	900	SSTR5	RGS4	902	RGS18	CASR	900	CCL20	NPY1R	900	C3AR1	CXCL9	902	TBX21	IL21	910	BMPR1B	RGMA	911	APCS	CALCA	900
CTLA4	CD28	918	CXCL10	RGS18	900	ADCY8	CXCL5	900	HRH3	RGS4	902	CCL25	CASR	900	HLA-DRB1	CD247	900	CCL21	AGT	902	IL12B	GZMA	910	CCL17	CCL3	910	LYZ	CALCA	900
CCL19	CCR8	918	CXCL11	RGS18	900	SST	CXCL5	900	NPY1R	RGS4	902	CD3D	FYB1	900	MCHR1	CXCL9	900	PROK1	AGT	902	CXCR5	CXCR1	910	RBP1	APOE	910	HTR6	CALCA	900
S1PR4	PTGDR2	918	XCR1	RGS18	900	TGFB3	PPBP	900	CNR2	RGS4	902	HLA-DRB1	FYB1	900	POMC	CXCL9	900	CCR6	AGT	902	PTGER4	PTGDR	910	TBX21	IL21	910	DRD5	CALCA	900
CD86	LCK	918	CHRM2	RGS18	900	HRH4	PPBP	900	GBP2	CD44	902	SLA2	CD3G	900	GAL	CXCL9	900	GRP	KISS1	902	PLCB2	TACR1	910	IL12B	GZMA	910	FGA	CALCA	900
CXCR5	CCR6	918	P2RY13	RGS18	900	ADCY8	PPBP	900	HLA-DRB5	HLA-B	902	FCGR2A	CD3G	900	FPR1	CXCL9	900	LGR5	LGR6	902	HSD11B1	UGT2B4	910	CLDN18	CLDN17	910	UTS2	PMCH	900
CD7	CD5	918	PENK	RGS18	900	HRH4	CCR1	900	OPRK1	CHRM4	902	PDCD1	CD3G	900	HTR1A	CXCL9	900	HLA-DRB1	CTSS	902	CXCL11	P2RY14	910	NMUR2	SST	910	P2RY10	PMCH	900
SERPINE1	SERPINA1	918	CCR8	RGS18	900	ADCY8	CCR1	900	P2RY12	CHRM4	902	FGR	CD3G	900	P2RY13	CXCL9	900	CCR6	HTR1B	902	CACNG2	AKAP5	910	TFF2	TFF1	910	PROKR2	PMCH	900
IL18RAP	STAT4	918	SSTR3	RGS18	900	SERPING1	MASP1	900	CHRM2	CHRM4	902	PDCD1LG2	CD3G	900	PENK	CXCL9	900	CCR6	LPAR3	902	NMU	P2RY13	910	CYP2C9	ALOX15	910	PPY	PMCH	900
PRF1	CD3E	918	PMCH	RGS18	900	IAPP	TSHR	900	HRH3	CHRM4	902	MUCL1	MUC5B	900	GALR2	CXCL9	900	CHRM3	OPN4	902	IL2	CD28	910	KCNA5	KCNV1	910	S1PR4	PMCH	900
ACTA2	LMOD1	918	CCR4	RGS18	900	IAPP	RXFP2	900	ADRB3	ADCYAP1	902	FGB	ITGAD	900	CCR4	CXCL9	900	PTGER2	GLP1R	902	CCR7	CCR8	910	HSD11B1	UGT2B4	910	CCR7	PMCH	900
CCR1	RGS1	918	CCKBR	RGS18	900	ADCY8	RXFP2	900	CD79A	DAPP1	902	FGB	ITGAM	900	NPY5R	CXCL9	900	DRD1	GLP1R	902	CXCL13	CCR8	910	CXCL11	P2RY14	910	CCL21	PMCH	900
COL1A2	COL11A1	918	CCR6	RGS18	900	P2RY10	AVPR1A	900	BLK	DAPP1	902				FPR3	CXCL9	900	ADRB3	GLP1R	902	GPR65	GPR132	910	SST	CCL19	910	KNG1	PMCH	900
ICAM1	GBP1	918	FPR3	RGS18	900	FFAR2	AVPR1A	900	CD4	IGLL5	902				HRH3	CXCL9	900	NPSR1	GLP1R	902	ITGB2	GP1BA	910	ICAM1	LEP	910	OPRK1	PMCH	900
C4BPA	CD40	918	HRH3	RGS18	900	GPR65	AVPR1A	900	ADORA1	RGS6	902				NPY1R	CXCL9	900	HTR1E	CXCR3	902	CD3D	CD86	910	HTR5A	HTR1A	910	GPR65	PMCH	900
COL14A1	MMP9	918	CXCL9	RGS18	900	PROK1	AVPR1A	900	GRM4	RGS6	902				SRGN	LEFTY2	900	AGT	CXCR3	902	CCL19	CCR4	910	GALR1	HTR1A	910	GPR17	PMCH	900
ITGA5	PLAU	918	UTS2	XCL2	900	CXCL6	GALR1	900	CCL3	IL12RB1	902				LEFTY1	LEFTY2	900	DOK2	IL2RG	902	CD8B	LCK	910	CCR7	CXCR2	910	CXCL13	PMCH	900
TAC1	CYSLTR1	918	P2RY10	XCL2	900	C3	GALR1	900	ARHGAP30	VAV1	902				PF4	LEFTY2	900	CCL19	CNR2	902	CCR8	CCR6	910	DPYSL5	PLXNA4	910	CXCR5	PMCH	900
IL2RB	TNFRSF4	918	PROKR2	XCL2	900	CCL21	GALR1	900	CDH12	CDH8	902				CFD	LEFTY2	900	CXCR2	CNR2	902	CCL5	C5AR1	910	IL2	CD28	910	CCR2	PMCH	900
DOK2	IL2RA	918	GHSR	XCL2	900	ADCY8	GALR1	900	UTS2	MCHR1	901				SERPINA1	LEFTY2	900	CCR6	CNR2	902	CCL19	C5AR1	910	CCR7	CCR8	910	CCR5	PMCH	900
LCK	IL2RA	918	NTS	XCL2	900	CXCR5	GALR1	900	PRPH	CDH2	901				RAC2	TAGAP	900	CYP2C9	PLA2G2A	902	CCL4	CCR9	910	CXCL13	CCR8	910	CCL5	PMCH	900
CCR6	CCL25	918	GPR65	XCL2	900	CCR2	GALR1	900	NPFFR1	AVPR1A	901				MCHR1	RGS1	900	LCK	HCK	902	CCR1	CCR9	910	KCNV1	KCNA4	910	PROK2	PMCH	900
P2RY10	QRFPR	918	TRH	XCL2	900	CCR5	GALR1	900	P2RY10	PTAFR	901				GAL	RGS1	900	KISS1R	GRPR	902	SSTR3	NPY1R	910	CD3D	CD86	910	C3AR1	PMCH	900
SH3GL2	DNAJC6	918	NTSR2	XCL2	900	CCL5	GALR1	900	FPR1	CXCL10	901				FPR1	RGS1	900	TACR3	GRPR	902	CCR6	CXCL9	910	CCL19	CCR4	910	FPR1	PMCH	900
GRM3	GNAT3	918	PMCH	XCL2	900	CXCR1	GALR1	900	ANXA1	CCL19	901				CXCR6	RGS1	900	FCGR2B	CD79B	902	SERPINE1	LEFTY2	910	PTAFR	CCKBR	910	CXCR6	PMCH	900
IRF1	IFITM3	918	CCKBR	XCL2	900	CXCL5	GALR1	900	FPR1	CCL19	901				CCR8	RGS1	900	GNMT	GATM	902	PMCH	KISS1	910	CCR8	CCR6	910	CXCL10	PMCH	900
SOCS1	CSF2RB	918	FPR2	XCL2	900	PPBP	GALR1	900	ANXA1	CXCR2	901				GALR2	RGS1	900	OAS2	IFI30	902	MYBPC1	TNNT2	910	HRH4	GPR18	910	GRM5	PMCH	900
TSHR	GCG	918	RGS18	XCL2	900	CCR1	GALR1	900	P2RY12	CXCR2	901				CCR4	RGS1	900	IRF4	IFI30	902	CCR7	RGS18	910	HTR7	ADRB3	910	CHRM1	PMCH	900
CYP1A1	UGT2A1	918	HCLS1	FCER1A	900	CXCL6	PNOC	900	ADORA1	CXCR2	901				NPY5R	RGS1	900	ATP6V0A4	TF	902	PTGDR	ADRB1	910	CCL5	C5AR1	910	CXCL11	PMCH	900
COL1A2	CD44	918	CALCB	ADRB1	900	C3	PNOC	900	MCHR1	CHRM2	901				HRH3	RGS1	900	NMU	CXCR4	902	CXCR6	CXCR3	910	CCL19	C5AR1	910	NPFFR2	PMCH	900
CD80	ITK	918	INHBE	CGA	900	CCR7	PNOC	900	PNOC	CHRM2	901				HLA-DRB1	RGS1	900	FPR1	CXCR4	902	PLCG2	FGR	910	ANXA1	PTGER3	910	CCL19	PMCH	900
CCL21	CXCL2	918	S1PR4	NPBWR2	900	HRH4	PNOC	900	PPBP	P2RY13	901				PYY	RGS1	900	CCR8	CXCR4	902	FASLG	FGR	910	PNOC	PTGER3	910	XCR1	PMCH	900
CD86	B2M	918	CCL21	NPBWR2	900	CCL21	PNOC	900	CCL19	P2RY13	901				CD3E	RGS1	900	CCR6	CXCR4	902	CCR7	CNR2	910	PENK	PTGER3	910	P2RY13	PMCH	900
CXCL9	IL12RB1	918	CXCR5	NPBWR2	900	ADCY8	PNOC	900	HTR1A	P2RY13	901				NPY1R	RGS1	900	FPR3	CXCR4	902	GPR83	FOXP3	910	CCR6	CXCL9	910	UTS2R	PMCH	900
FCER1G	VAV1	918	CCR2	NPBWR2	900	CXCL13	PNOC	900	AVPR1A	UTS2R	901				CXCL9	RGS1	900	HCK	SLA	902	CCL11	CCL7	910	SERPINE1	LEFTY2	910	CCR8	PMCH	900
RAC2	NCF4	918	CCR5	NPBWR2	900	CXCR5	PNOC	900	C3AR1	PENK	901				P2RY10	RGS18	900	CD4	IGLL5	902	RAC2	RHOH	910	ACTG2	LMOD1	910	GALR2	PMCH	900
NPY	CCL21	917	CCL5	NPBWR2	900	CCR2	PNOC	900	AVPR1A	LPAR5	901				MCHR1	RGS18	900	TPM2	MYBPC3	902	CCR8	CCL25	910	CCL5	RGS1	910	PPY	CCR4	900
TIMP1	THBS1	917	C3AR1	NPBWR2	900	CCR5	PNOC	900	PDE6H	PDE6G	901				POMC	RGS18	900	CCL3	IL12RB1	902	C3	CXCL12	910	CCR7	RGS18	910	S1PR4	CCR4	900
F13A1	SERPING1	917	FPR1	NPBWR2	900	CCL5	PNOC	900	ADORA1	RXFP3	901				GAL	RGS18	900	CCR5	IL10	902	PROKR2	NPS	910	P2RY12	CNR1	910	KNG1	CCR4	900
SPARC	VEGFC	917	CXCL10	NPBWR2	900	CXCR1	PNOC	900	P2RY13	RXFP3	901				CCR2	RGS18	900	CCR7	GALR3	901	TSHR	NPS	910	KCNC1	KCNG1	910	OPRK1	CCR4	900
NPY	MCHR2	917	CXCL11	NPBWR2	900	CXCL5	PNOC	900	ADRA2A	NPW	901				CCR5	RGS18	900	CCR7	NMUR2	901	FPR2	NPS	910	CXCR6	CXCR3	910	GAL	CCR4	900
NPY	HTR5A	917	P2RY12	NPBWR2	900	PPBP	PNOC	900	PRF1	CD86	901				CCL5	RGS18	900	NMUR2	CHRM3	901	LEP	MLN	910	CCR7	CNR2	910	GPR17	CCR4	900
KNG1	CCR1	917	CCL19	NPBWR2	900	CCR1	PNOC	900	CYP2A6	CYP2A13	901				HCRT	RGS18	900	KISS1R	HTR2B	901	CXCR6	CXCL2	910	HTR1A	CNR2	910	CXCR5	CCR4	900
CXCR1	CCR1	917	CCR4	NPBWR2	900	GALR1	PNOC	900	CD3D	PDCD1	901				CCKAR	RGS18	900	GRP	PLCB2	901	CCR8	CXCL2	910	GRM8	CNR2	910	PNOC	CCR4	900
COL1A2	COL8A2	917	CCR6	NPBWR2	900	CCL21	C3AR1	900	HTR3C	HTR3E	901				CCR1	RGS18	900	UTS2	NMU	901	CXCL9	CXCL2	910	PFN2	APBB1IP	910	C3AR1	CCR4	900
LHCGR	DRD5	917	FPR2	NPBWR2	900	ADCY8	C3AR1	900	MCHR1	CCKBR	901				C3AR1	RGS18	900	CCR7	OPRK1	901	CD5	CD19	910	ADRA2A	HCAR2	910	FPR1	CCR4	900
FGF19	FGF8	917	GPR18	NPBWR2	900	CXCL13	C3AR1	900	GSTA3	GSTA1	901				FPR1	RGS18	900	NMUR2	OPRK1	901	CYP1B1	IDO2	910	CCR8	CCL25	910	CXCL10	CCR4	900
CYTIP	SOCS1	917	CXCL9	NPBWR2	900	SST	C3AR1	900	C3AR1	NPY5R	901				CXCR6	RGS18	900	GRP	GPR65	901	IRF1	SMOC1	910	ADRB3	GCG	910	P2RY12	CCR4	900
NPY	SSTR3	917	RGS18	NPBWR2	900	CXCR5	C3AR1	900	HTR1A	NPY5R	901				CXCL10	RGS18	900	P2RY10	PTAFR	901	CIITA	HLA-DQB1	910	QRFPR	GCG	910	HTR1E	CCR4	900
TIMP1	CFD	917	HLA-DRB1	GBP1	900	PPBP	C3AR1	900	FPR1	FPR2	901				CXCL11	RGS18	900	F2RL2	PTAFR	901	LCP2	IL2	909	UGT1A1	ADH7	910	P2RY13	CCR4	900
CCL4	CCR4	917	OR10Q1	OR1N2	900	GALR1	C3AR1	900	XCR1	FPR2	901				XCR1	RGS18	900	NMUR2	FPR1	901	SRGN	MMRN1	909	CYP1B1	IDO2	910	CCR8	CCR4	900
CCL5	PTGDR2	917	OR52N2	OR1N2	900	PNOC	C3AR1	900	CCR6	FPR2	901				HTR1A	RGS18	900	CCR1	FPR1	901	BLK	ZAP70	909	CAV1	NTRK1	910	GALR2	CCR4	900
C3AR1	C5AR1	917	OR52N4	OR1N2	900	CXCR1	CCL11	900	ADORA1	HRH3	901				CXCR2	RGS18	900	GPR65	TACR3	901	IL2	DOK2	909	ARHGAP20	FAM170A	910	GSTA3	CYP2F1	900
RAC2	PIK3CG	917	S1PR4	CXCR3	900	MMRN1	IGF1	900	PENK	HRH3	901				P2RY13	RGS18	900	F2RL2	TACR3	901	NPY	AGRP	909	CIITA	HLA-DQB1	910	UTS2	CCKBR	900
IFNG	HLA-DRB1	917	SSTR5	CXCR3	900	SERPING1	IGF1	900	NPY5R	HRH3	901				PENK	RGS18	900	MC4R	ADORA2B	901	CCR7	CCR2	909	LCE1D	LCE1E	910	P2RY10	CCKBR	900
PDCD1	HLA-DRB1	917	PNOC	CXCR3	900	CCR7	FPR1	900	ANXA1	GPR18	901				CCR8	RGS18	900	IL2RB	PRKCB	901	CCR7	CXCR1	909	CCL22	CCL3	909	PROKR2	CCKBR	900
IFNG	CD3E	917	FPR1	CXCR3	900	HRH4	FPR1	900	FPR2	GPR18	901				GALR2	RGS18	900	FPR1	CXCL10	901	CD69	CSF2	909	LCP2	IL2	909	GPR65	CCKBR	900
CXCL10	CXCL9	917	CHRM2	CXCR3	900	ADCY8	FPR1	900	ADCY8	ADRB3	901				CCR4	RGS18	900	TACR3	ADRA1B	901	CCR1	C3AR1	909	CCL18	CCR7	909	GPR17	CCKBR	900
CHRM2	GRM3	917	P2RY13	CXCR3	900	CXCR5	FPR1	900	OR52N2	OR7D2	901				EDN3	RGS18	900	CHRM3	NPFFR2	901	LYZ	PRL	909	ALDH1A2	CYP2C9	909	PROK2	CCKBR	900
HTR6	VIP	917	PENK	CXCR3	900	PPBP	FPR1	900	OR52N4	OR7D2	901				NPY5R	RGS18	900	PTAFR	NPFFR2	901	TACR3	PROKR1	909	MSX2	FGF2	909	XCR1	CCKBR	900
ITGAX	PTPRC	917	SSTR3	CXCR3	900	GALR1	FPR1	900	SIRPG	SIRPA	901				FPR3	RGS18	900	RGS20	P2RY14	901	C3AR1	CXCL10	909	SRGN	MMRN1	909	UTS2R	CCKBR	900
CHRM2	RGS1	917	PMCH	CXCR3	900	PNOC	FPR1	900	ODC1	AOC1	901				HRH3	RGS18	900	APLNR	CCL19	901	FGD2	ARHGAP45	909	BLK	ZAP70	909	PMCH	CCKBR	900
C5AR1	RGS1	917	HRH3	CXCR3	900	P2RY10	TACR1	900	CXCR1	CCL28	901				CCL20	RGS18	900	NMU	CCL19	901	CXCR1	CCR8	909	IL2	DOK2	909	SLA2	LCK	900
IGF1	PAPPA2	917	GPR18	CXCR3	900	FFAR2	TACR1	900	CXCR2	CCL28	901				PYY	RGS18	900	FPR1	CCL19	901	PNOC	NPBWR1	909	ITGAX	CD8A	909	CD3D	GRAP2	900
APOE	GPC5	917	NPBWR2	CXCR3	900	PROK2	TACR1	900	PNOC	DRD2	901				NPY1R	RGS18	900	CYP2C9	PLA2G1B	901	ARHGAP45	FGD3	909	ALDH1A2	CYP2C18	909	CD8B	GRAP2	900
HLA-A	IL2RA	917	BLK	FGR	900	C3	CXCR6	900	NPY5R	DRD2	901				CXCL9	RGS18	900	CCR1	P2RY13	901	FCER1G	LCK	909	ADRA2A	SST	909	CD86	GRAP2	900
IFIT2	IRF4	917	PRKCB	IL2RG	900	HRH4	CXCR6	900	GPR18	DRD2	901				P2RY10	XCL2	900	CCL19	P2RY13	901	CCR7	CCR6	909	GALNT8	GALNT14	909	PPY	CCR6	900
CXCR6	CCL25	917	CD8B	IL2RG	900	POMC	CXCR6	900	OPRK1	CXCL9	901				MCHR1	XCL2	900	OR7A5	OR52N2	901	CCR5	FPR2	909	CCR7	CCR2	909	S1PR4	CCR6	900
CCR4	CCL25	917	S1PR4	CNR2	900	ADCY8	CXCR6	900	FPR2	SUCNR1	901				GNA15	XCL2	900	CHRM3	UTS2R	901	CCR1	FPR2	909	CD69	CSF2	909	KNG1	CCR6	900
GPR18	GPR55	917	CXCR5	CNR2	900	SST	CXCR6	900	CXCL9	SUCNR1	901				GPR65	XCL2	900	NMU	UTS2R	901	P2RY13	GPR18	909	MMP7	COL14A1	909	OPRK1	CCR6	900
CXCR5	CXCL1	917	CCR2	CNR2	900	GALR1	CXCR6	900	MCHR1	RGS7	901				HCRT	XCL2	900	PLA2G1B	CYP2B6	901	CXCR1	C5AR1	909	CD33	ANPEP	909	GAL	CCR6	900
P2RY12	CXCL12	917	CCR5	CNR2	900	PNOC	CXCR6	900	GRM5	KISS1	901				CCKAR	XCL2	900	CXCL3	CCR8	901	DNAH8	PLN	909	SHH	GREM1	909	GPR17	CCR6	900
RGS18	CXCL12	917	CCL5	CNR2	900	ALDH1A2	UGT2B4	900	CXCL6	RGS1	901				EDN3	XCL2	900	CXCL10	S1PR5	901	MMP7	FASLG	909	ANXA1	PTAFR	909	CXCL13	CCR6	900
CNR2	CXCL12	917	SSTR5	CNR2	900	ADCY8	CXCL10	900	CXCR1	RGS1	901				FPR2	XCL2	900	HTR2B	GPR132	901	CD7	CD2	909	CCR1	C3AR1	909	CCL5	CCR6	900
HTR2A	GCG	917	PNOC	CNR2	900	GALR1	CXCL10	900	PPBP	RGS1	901				RGS18	XCL2	900	XCR1	GPR132	901	FPR3	HTR1B	909	LYZ	PRL	909	PNOC	CCR6	900
CYP1A2	UGT2A1	917	C3AR1	CNR2	900	PNOC	CXCL10	900	CD3D	RGS1	901				FCGR3B	FCGR3A	900	CXCL3	CCR4	901	PLCB2	PTGFR	909	C3AR1	CXCL10	909	C3AR1	CCR6	900
KNG1	RGS4	917	FPR1	CNR2	900	IAPP	DRD5	900	P2RY12	RGS1	901				COL20A1	COL11A1	900	CD3D	PDCD1	901	ALDH1A2	CYP2C8	909	PPY	P2RY12	909	FPR1	CCR6	900
IRF8	CD44	917	CXCR6	CNR2	900	UGT2B4	ADH1B	900	P2RY13	RGS1	901				HLA-DRB1	GBP2	900	CCL21	FPR3	901	ITGB2	PLAU	909	GZMA	CD36	909	P2RY12	CCR6	900
CD3D	ITK	917	CXCL10	CNR2	900	C3	CXCL11	900	PENK	RGS1	901				P2RY10	OPN4	900	CCR8	FPR3	901	NR2E1	NR5A1	909	CRP	C1QB	909	HTR1E	CCR6	900
CD86	ITK	917	P2RY12	CNR2	900	HRH4	CXCL11	900	DRD2	RGS1	901				GPR65	OPN4	900	CCR4	FPR3	901	CXCR1	CXCR3	909	SST	CXCR2	909	P2RY13	CCR6	900
CYP2C9	GSTA2	917	SSTR3	CNR2	900	ADCY8	CXCL11	900	FPR2	RGS18	901				XCR1	OPN4	900	MYH2	MYH6	901	ELMO1	FGR	909	C3AR1	CXCR2	909	GALR2	CCR6	900
NTSR1	CASR	917	PMCH	CNR2	900	GALR1	CXCL11	900	ATP1A3	ATP1A4	901				EDN3	OPN4	900	OPRK1	CCR9	901	LCK	EPHB2	909	RARA	PGR	909	PMCH	CCR6	900
GPR132	GPR68	917	CCR4	CNR2	900	PNOC	CXCL11	900	GBP2	GBP1	901				FPR2	OPN4	900	GPR18	CCL20	901	TLR10	FOXP3	909	CCR7	CCR6	909	UTS2	FPR2	900
C3	CD19	917	FPR2	CNR2	900	C3AR1	CXCL11	900	ANXA1	NTSR1	901				RGS18	OPN4	900	CHRM3	NPSR1	901	CCL22	CCL7	909	CCR5	FPR2	909	P2RY10	FPR2	900
PRF1	B2M	917	FPR3	CNR2	900	FPR1	CXCL11	900	AVPR1A	NTSR1	901				XCL2	OPN4	900	TACR3	NPSR1	901	FOXP3	TLR7	909	CCR1	FPR2	909	PROKR2	FPR2	900
CD44	B2M	917	HRH3	CNR2	900	CXCL6	P2RY12	900	PTAFR	NTSR1	901				GRAP2	TREM2	900	NPFFR2	NPSR1	901	CCR1	CXCR4	909	MMP1	COL9A3	909	PPY	FPR2	900
POU2AF1	SPIB	917	CXCL9	CNR2	900	C3	P2RY12	900	PTAFR	PTGFR	901				MCHR1	CYSLTR1	900	CCKBR	NPSR1	901	NGEF	ARHGAP25	909	HRH4	HRH3	909	S1PR4	FPR2	900
C4BPB	C4B	917	RGS18	CNR2	900	HRH4	P2RY12	900	KISS1	EDN2	901				HCRT	CYSLTR1	900	LCK	HLA-DRB1	901	HCK	ITK	909	P2RY13	GPR18	909	OPRK1	FPR2	900
CCL3	CCL2	916	NPBWR2	CNR2	900	ADCY8	P2RY12	900	CCKBR	CYSLTR1	901				XCR1	CYSLTR1	900	APLNR	CXCL9	901	CD4	CD19	909	HTR1E	GRM8	909	GAL	FPR2	900
TNIP3	TNFAIP3	916	LCP2	HLA-DRB5	900	CXCL13	P2RY12	900	ANXA1	CXCR3	901				EDN3	CYSLTR1	900	OPRK1	CXCL9	901	CCR7	CCR3	909	PENK	GRM8	909	GPR65	FPR2	900
TIMP1	SRGN	916	ZAP70	HLA-DRB5	900	CXCR5	P2RY12	900	ADORA1	CXCR3	901				RGS18	CYSLTR1	900	IL23R	CXCL9	901	KCNF1	KCNC2	909	ADRB2	NPSR1	909	PROK2	FPR2	900
CFP	THBS1	916	VCAM1	HLA-DRB5	900	CCR2	P2RY12	900	HTR1A	CXCR3	901				XCL2	CYSLTR1	900	NMU	SUCNR1	901	CCL22	CCL4	908	SST	RGS7	909	PNOC	FPR2	900
IFNG	IL18RAP	916	PDCD1	HLA-DRB5	900	CXCR1	P2RY12	900	FPR2	CXCR3	901				OPN4	CYSLTR1	900	CXCL9	SUCNR1	901	IL2	GZMA	908	MMP7	FASLG	909	GRM5	FPR2	900
CD38	ZAP70	916	LCK	HLA-DRB5	900	CXCL5	P2RY12	900	RGS18	CXCR3	901				MCHR1	CXCR3	900	CXCR2	AGT	901	CCL21	PDPN	908	HTR1A	RGS10	909	CHRM1	FPR2	900
F13A1	KNG1	916	GRAP2	HLA-DRB5	900	GALR1	P2RY12	900	ANXA1	GRM4	901				FPR1	CXCR3	900	NPSR1	KISS1	901	C3	CCR1	908	UGT2B4	HSD3B2	909	P2RY12	FPR2	900
NPY	CCL5	916	HLA-DRB1	HLA-DRB5	900	C3AR1	P2RY12	900	P2RY12	GRM4	901				P2RY13	CXCR3	900	UTS2	XCL1	901	NMU	PNOC	908	OASL	GBP2	909	HTR1E	FPR2	900
CCR2	CXCR1	916	CTSS	HLA-DRB5	900	FPR1	P2RY12	900	MC4R	HRH2	901				PENK	CXCR3	900	CCR7	HTR1B	901	IRF1	PTAFR	908	KCNA4	KCNG1	909	NPFFR2	FPR2	900
CCR5	CXCR1	916	IL2RG	TNFRSF9	900	CXCR6	P2RY12	900	GNRH2	EDN1	901				GALR2	CXCR3	900	NMUR2	LPAR3	901	CCR5	FPR1	908	CCL22	CCL7	909	P2RY13	FPR2	900
CD4	TRAT1	916	HLA-DRB1	IRF4	900	CXCL10	P2RY12	900	MCHR1	EDN1	901				NPY5R	CXCR3	900	CHRM3	LPAR3	901	CCL5	FPR1	908	CDH2	CDH12	909	UTS2R	FPR2	900
CXCR5	CXCL5	916	IL2RG	IRF4	900	CXCL11	P2RY12	900	PRKAR2B	EDN1	901				HRH3	CXCR3	900	CCL5	LPAR3	901	ADCY8	PTGER4	908	HCK	ITK	909	GALR2	FPR2	900
EOMES	CD3D	916	HLA-DRB5	IRF4	900	HRH4	CCL19	900	GPR65	EDN1	901				PYY	CXCR3	900	RGS20	LPAR3	901	TSHR	PTGER4	908	HTR1A	CASR	909	CCR4	FPR2	900
CTSG	IGF1	916	NPY	GPR55	900	ADCY8	CCL19	900	CYSLTR1	AVP	901				LCP2	HLA-DRB5	900	CCR4	LPAR3	901	CCL5	CCL19	908	PTGER3	CASR	909	CCKBR	FPR2	900
C3	FPR1	916	S1PR4	GPR55	900	GALR1	CCL19	900	COL11A1	COL25A1	901				VCAM1	HLA-DRB5	900	TACR3	OPN4	901	MMRN1	CFD	908	CD4	CD19	909	PPY	FPR3	900
FCGR2A	ITGB2	916	CCR7	GPR55	900	PNOC	CCL19	900	ANXA1	GCGR	901				GRAP2	HLA-DRB5	900	P2RY14	CXCR3	901	TAC3	PMCH	908	RET	GFRA2	909	S1PR4	FPR3	900
LHCGR	RXFP1	916	CCL21	GPR55	900	P2RY10	XCR1	900	EDN2	GCGR	901				HLA-DRB1	HLA-DRB5	900	FPR3	CXCR3	901	CXCR1	CCR4	908	ESR1	PDIA2	908	KNG1	FPR3	900
C3	CXCL10	916	SST	GPR55	900	FFAR2	XCR1	900	MYH13	MYH8	901				CTSS	HLA-DRB5	900	LPAR3	CXCR3	901	NMU	NPY5R	908	CCL22	CCL4	908	OPRK1	FPR3	900
RGS2	GRM5	916	CXCR5	GPR55	900	GPR65	XCR1	900	PPBP	IGF2	901				GBP2	HLA-DRB5	900	CCR8	CNR2	901	CCR2	CCR6	908	CNTFR	IL6	908	GAL	FPR3	900
CCL21	CCL19	916	CCR2	GPR55	900	PROK1	XCR1	900	PPBP	RGS4	901				IL2RG	TNFRSF9	900	TDGF1	HCK	901	CCR5	CCR6	908	IL2	GZMA	908	CCL5	FPR3	900
FCER1G	SPHK1	916	CCR5	GPR55	900	CCKAR	XCR1	900	P2RY4	RGS4	901				HLA-DRB1	IRF4	900	CHRM3	GRPR	901	CXCR1	FPR2	908	CCL21	SST	908	CXCL10	FPR3	900
LHCGR	GHRHR	916	CCL5	GPR55	900	PROK2	XCR1	900	PTAFR	CD44	901				IL2RG	IRF4	900	PTAFR	GRPR	901	MYL1	MYL4	908	CCL3	CCL5	908	CXCL11	FPR3	900
MC4R	GHRHR	916	SSTR5	GPR55	900	AVPR1A	XCR1	900	STAB2	CD44	901				HLA-DRB5	IRF4	900	NPSR1	GRPR	901	CCR1	C5AR1	908	ARHGEF6	ARHGAP15	908	P2RY12	FPR3	900
CD3D	CD28	916	CCR1	GPR55	900	TACR1	XCR1	900	BLK	ITK	901				TAGAP	RHOH	900	KISS1	GRPR	901	CXCR5	CCR9	908	IL2RB	EOMES	908	P2RY13	FPR3	900
KCNC1	KCNA4	916	PNOC	GPR55	900	COL10A1	COL19A1	900	FCER1A	ITK	901				PLA2G1B	PLD4	900	IL23A	IL24	901	CCR5	CCR9	908	SFRP1	SHH	908	GALR2	FPR3	900
IL2RB	CD8B	916	C3AR1	GPR55	900	MS4A2	HCLS1	900	CD44	HLA-B	901				APCS	ODAM	900	CCR4	GPR55	901	CD180	PLCG2	908	KCNS2	KCNV1	908	PMCH	FPR3	900
RGS2	CCKBR	916	FPR1	GPR55	900	CXCL6	P2RY13	900	MCHR1	CHRM4	901				FGA	ODAM	900	LYZ	ODAM	901	C5AR1	CR1	908	CCR5	FPR1	908	CCR6	FPR3	900
GABRB3	GABRA5	916	CXCR6	GPR55	900	C3	P2RY13	900	NPY5R	CHRM4	901				CALCA	ODAM	900	GCAT	GATM	901	TACR1	KISS1	908	CCL5	FPR1	908	PPY	HRH3	900
PDCD1	LCK	916	CXCL10	GPR55	900	HRH4	P2RY13	900	HTR6	ADCYAP1	901				CD3D	PDCD1LG2	900	CD3D	MAP4K1	901	RORC	NR2E1	908	GALNT14	MUC17	908	S1PR4	HRH3	900
FGF7	FGF1	916	CXCL11	GPR55	900	CCL21	P2RY13	900	MC4R	ADCYAP1	901				HLA-DRB1	PDCD1LG2	900	HLA-DRB5	IFI30	901	UGT2B4	HSD3B1	908	ADH1A	UGT1A1	908	CCL21	HRH3	900
CXCL6	FPR2	916	P2RY12	GPR55	900	POMC	P2RY13	900	PTGDR	ADCYAP1	901				CD3E	PDCD1LG2	900	C3AR1	CXCR4	901	NPY1R	CXCR3	908	UGT1A1	ADH1B	908	KNG1	HRH3	900
GAS6	FN1	916	CCL19	GPR55	900	ADCY8	P2RY13	900	FGR	DAPP1	901				HLA-DRB5	PDCD1LG2	900	HTR1E	CXCR4	901	FCGR3A	FGR	908	CCL21	P2RY12	908	OPRK1	HRH3	900
LUM	FMOD	916	CHRM2	GPR55	900	CXCL13	P2RY13	900	HCK	DAPP1	901				XCR1	GCGR	900	P2RY14	CXCR4	901	CXCR3	CNR2	908	IGF1	PCSK1	908	GPR17	HRH3	900
VCAM1	HLA-DRB1	916	PENK	GPR55	900	CXCR5	P2RY13	900	HTR4	GPBAR1	901				EDN3	GCGR	900	BLK	ITK	901	CD28	SYK	908	CCL5	CCL19	908	CXCR5	HRH3	900
CD86	HLA-DRB1	916	CCR8	GPR55	900	CCR2	P2RY13	900	RGS1	CD3G	901				FPR2	GCGR	900	FCER1A	ITK	901	IL2RG	SYK	908	HTR1E	HTR1A	908	CCR2	HRH3	900
EOMES	CD3E	916	SSTR3	GPR55	900	CCL5	P2RY13	900	P2RY10	GPR68	901				RGS18	GCGR	900	CD3E	IL12RB1	901	EPHB2	HCK	908	CXCR6	CXCR2	908	CCR5	HRH3	900
PTGDR2	CXCL9	916	PMCH	GPR55	900	CXCR1	P2RY13	900	CD3E	IL12RB1	901				XCL2	GCGR	900	FGA	ITGAM	901	SERPING1	TMSB4X	908	P2RY12	P2RY13	908	CCL5	HRH3	900
COL5A3	COL6A1	916	CCR6	GPR55	900	CXCL5	P2RY13	900	TGFBI	ITGAM	901				CYSLTR1	GCGR	900	SI	MGAM	901	BCAN	GPC3	908	KCNS2	KCNA4	908	PNOC	HRH3	900
NPY5R	GRM3	916	FPR2	GPR55	900	FPR1	P2RY13	900	CDH2	NELL2	901				P2RY10	GCG	900	CDH2	NELL2	901	COL8A1	COL4A4	908	MMRN1	CFD	908	C3AR1	HRH3	900
FPR3	RGS1	916	FPR3	GPR55	900	CXCR6	P2RY13	900	UTS2	P2RY10	900				XCR1	GCG	900	UTS2	P2RY10	900	BDKRB1	NPS	908	FST	FOXL2	908	FPR1	HRH3	900
C5AR1	RGS18	916	HRH3	GPR55	900	CXCL10	P2RY13	900	P2RY10	OXT	900				FPR2	GCG	900	UTS2	KISS1R	900	CCR2	CXCR4	908	CCR2	CCR6	908	CXCR6	HRH3	900
FCGR2A	FCGR3A	916	CXCL9	GPR55	900	EGR2	ADIPOQ	900	GSTA3	CYP3A5	900				RGS18	GCG	900	P2RY10	KISS1R	900	INPP5D	PIK3R5	908	CCR5	CCR6	908	CXCL10	HRH3	900
KCNQ2	SPTA1	916	RGS18	GPR55	900	C3	CCR8	900	EBI3	IFNG	900				XCL2	GCG	900	C5	S1PR4	900	HLA-DRB1	HLA-B	908	PPBP	FPR2	908	CXCL11	HRH3	900
FCGR3A	CD2	916	CXCR3	GPR55	900	HRH4	CCR8	900	UTS2	GNRH2	900				CCL5	OPRM1	900	C5	CCR7	900	CD28	CD3G	908	MMP7	COL9A3	908	P2RY12	HRH3	900
TAC1	NTSR1	916	FGD2	ARHGAP9	900	POMC	CCR8	900	P2RY10	GNRH2	900				CCR1	OPRM1	900	GNGT1	CYTH4	900	S1PR4	HCAR3	908	GALR1	HRH3	908	HTR1E	HRH3	900
ITGB2	CD40LG	916	FGA	ODAM	900	ADCY8	CCR8	900	P2RY10	MCHR1	900				C3AR1	OPRM1	900	C5	GALR3	900	CD69	CD19	908	GALNT14	GALNT15	908	CCL19	HRH3	900
CX3CL1	CXCR3	916	SEMG1	ODAM	900	SST	CCR8	900	CXCL6	MCHR1	900				FPR1	OPRM1	900	S1PR4	GALR3	900	CCR8	CCR3	908	KCNS2	KCNQ5	908	P2RY13	HRH3	900
CCL2	CXCR3	916	HLA-DRB1	MAP4K1	900	CXCL5	CCR8	900	GNRH2	MCHR1	900				CXCR6	OPRM1	900	UTS2	NMUR2	900	GZMB	IL12RB1	908	CCR1	C5AR1	908	CCR8	HRH3	900
NPY	CXCR3	916	CD3E	MAP4K1	900	GALR1	CCR8	900	UTS2	ANXA1	900				CXCL10	OPRM1	900	P2RY10	NMUR2	900	CD86	VAV1	908	RSPO4	RSPO3	908	GALR2	HRH3	900
C3	CXCR3	916	CD3D	PDCD1LG2	900	PNOC	CCR8	900	P2RY10	ANXA1	900				CXCL11	OPRM1	900	C5	NMUR2	900	ITGA8	ITGAD	908	GALR1	NPY1R	908	PMCH	HRH3	900
ZAP70	HCK	916	HLA-DRB1	PDCD1LG2	900	C3AR1	CCR8	900	OXT	ANXA1	900				P2RY13	OPRM1	900	S1PR4	NMUR2	900	CXCL10	IL10	908	CXCR2	NPY1R	908	CCR4	HRH3	900
PIK3CG	HCK	916	CD3E	PDCD1LG2	900	FPR1	CCR8	900	GNRH2	ANXA1	900				CCR8	OPRM1	900	UTS2	CHRM3	900	CD209	IL10	908	C5AR1	CR1	908	CCR6	HRH3	900
NCAN	GPC5	916	HLA-DRB5	PDCD1LG2	900	P2RY12	CCR8	900	MCHR1	ANXA1	900				GALR2	OPRM1	900	P2RY10	CHRM3	900	CD14	SFTPA1	908	UGT1A1	HSD3B2	908	FPR2	HRH3	900
TNFRSF9	TNFRSF4	916	PLD4	PLA2G4E	900	P2RY13	CCR8	900	UTS2	HTR2B	900				CCR4	OPRM1	900	UTS2	GRP	900	SIGLEC15	SIGLEC11	908	ANXA1	CYSLTR1	908	FPR3	HRH3	900
FCER2	IRF4	916	BLK	SLA	900	ADCY8	PDE6G	900	P2RY10	HTR2B	900				FPR2	OPRM1	900	P2RY10	GRP	900	MYF5	MYOD1	907	NPY1R	CXCR3	908	PPY	GPR18	900
CXCL3	CCL25	916	HLA-DRB1	ITK	900	CXCL6	SSTR3	900	GNRH2	HTR2B	900				FPR3	OPRM1	900	CHRM3	GRP	900	CYSLTR2	PTAFR	907	RGS1	CXCR3	908	S1PR4	GPR18	900
CR1	CFI	916	CD3E	ITK	900	C3	SSTR3	900	ANXA1	HTR2B	900				HRH3	OPRM1	900	C5	APLNR	900	NMU	TACR3	907	CNR1	CXCR3	908	CCL21	GPR18	900
C3	CXCL1	916	HLA-DRB5	ITK	900	HRH4	SSTR3	900	MCHR1	CCL21	900				PYY	OPRM1	900	S1PR4	APLNR	900	CCR7	CXCR6	907	CXCR3	CNR2	908	OPRK1	GPR18	900
PDE4B	GNAT3	916	UGT2B7	ADH7	900	CCL21	SSTR3	900	CXCL6	OPRK1	900				CXCL9	OPRM1	900	GALR3	APLNR	900	PLCB2	XCR1	907	CCL17	CCL7	908	GAL	GPR18	900
IFIT2	IFITM2	916	CD3D	FYB1	900	CXCR5	SSTR3	900	ANXA1	OPRK1	900				RGS1	OPRM1	900	NMUR2	APLNR	900	TACR1	UTS2R	907	BMPR1B	CER1	908	CXCL13	GPR18	900
CYP2C18	UGT2A1	916	HLA-DRB1	FYB1	900	CCR2	SSTR3	900	CCL21	OPRK1	900				RGS18	OPRM1	900	UTS2	HTR2B	900	C3	PMCH	907	GRM4	HCAR2	908	CCR2	GPR18	900
IRF1	CD44	916	SLA2	CD3G	900	CCL5	SSTR3	900	UTS2	GPR65	900				MS4A2	ITK	900	P2RY10	HTR2B	900	BCAN	CHST15	907	CCL21	CASR	908	CCR5	GPR18	900
NPY	CXCL2	916	PDCD1	CD3G	900	CXCR1	SSTR3	900	OXT	GPR65	900				HLA-DRB1	ITK	900	NMUR2	HTR2B	900	RAC2	FGD3	907	GRM4	CASR	908	PNOC	GPR18	900
IL2RB	CD3G	916	GRAP2	CD3G	900	CXCL5	SSTR3	900	GNRH2	GPR65	900				CD3E	ITK	900	GNGT1	GABBR2	900	IL12B	LCK	907	HCAR2	CASR	908	C3AR1	GPR18	900
EOMES	CD3G	916	FGR	CD3G	900	PPBP	SSTR3	900	MCHR1	GPR65	900				HLA-DRB5	ITK	900	C5	CCL21	900	NPBWR1	NPY5R	907	CD28	CD3G	908	FPR1	GPR18	900
KCNA4	KCNC2	916	MAP4K1	CD3G	900	CCR1	SSTR3	900	ANXA1	GPR65	900				APCS	TGFBI	900	S1PR4	CCL21	900	CCR1	CCR6	907	S1PR4	HCAR3	908	CXCL10	GPR18	900
TYROBP	B2M	916	PDCD1LG2	CD3G	900	GALR1	SSTR3	900	UTS2	NPFFR1	900				FGA	TGFBI	900	GALR3	CCL21	900	C3	FPR2	907	GRM4	HCAR3	908	CXCL11	GPR18	900
CCL2	IL12RB1	916	EOMES	IL12RB1	900	PNOC	SSTR3	900	P2RY10	NPFFR1	900				CALCA	TGFBI	900	NMUR2	CCL21	900	CCR2	C5AR1	907	CASR	HCAR3	908	HTR1E	GPR18	900
IL6	IL12RB1	916	LCK	IL12RB1	900	C3AR1	SSTR3	900	MCHR1	NPFFR1	900				ODAM	TGFBI	900	CTSV	MMP7	900	FPR1	C5AR1	907	CD69	CD19	908	CCR8	GPR18	900
NGFR	SORCS3	916				FPR1	SSTR3	900	ANXA1	NPFFR1	900				CD3D	FYB1	900	UTS2	PLCB2	900	CXCL11	C5AR1	907	GZMB	IL12RB1	908	GALR2	GPR18	900
WNT5B	SFRP4	916				CXCR6	SSTR3	900	GPR65	NPFFR1	900				HLA-DRB1	FYB1	900	P2RY10	PLCB2	900	FPR2	C5AR1	907	ITGA8	ITGAD	908	PMCH	GPR18	900
CCL2	CCL4	915				CXCL10	SSTR3	900	LCP2	MS4A2	900				SLA2	CD3G	900	P2RY10	NMU	900	VEGFC	SERPINA1	907	TFF2	GKN2	908	CCR4	GPR18	900
TIMP1	SERPING1	915				CXCL11	SSTR3	900	CXCL6	ADRA2A	900				FCGR2A	CD3G	900	S1PR4	NMU	900	CCR2	CCR9	907	ST6GALNAC1	GALNT8	907	CCR6	GPR18	900
TGFB3	VEGFC	915				CCL19	SSTR3	900	MCHR1	ADRA2A	900				GRAP2	CD3G	900	CCR7	NMU	900	CCR8	CCR9	907	SPI1	RARA	907	FPR3	GPR18	900
KNG1	HTR5A	915				CCR8	SSTR3	900	ANXA1	ADRA2A	900				PDCD1LG2	CD3G	900	GALR3	NMU	900	LY86	PLCG2	907	RBP1	SDC1	907	HRH3	GPR18	900
CXCL6	CXCL3	915				CACNG7	GRIN2A	900	CCL21	ADRA2A	900				EOMES	IL12RB1	900	CHRM3	NMU	900	CD28	CD3E	907	PPY	NMUR2	907	SIX3	OTX2	900
CCL21	CXCL3	915				CXCL6	CCR4	900	CXCL6	ADCY8	900				FGB	ITGAM	900	HTR2B	NMU	900	SPI1	PRDM1	907	SRGN	F13A1	907	PPY	CCL20	900
CCR2	CXCL3	915				POMC	CCR4	900	MCHR1	ADCY8	900				DEFA5	PRSS3	900	CCL21	NMU	900	VCAM1	GBP2	907	GSTM5	CYP2C18	907	S1PR4	CCL20	900
LHCGR	MC4R	915				ADCY8	CCR4	900	ANXA1	ADCY8	900							PLCB2	NMU	900	COL19A1	COL24A1	907	KCNA5	KCNS2	907	KNG1	CCL20	900
COL8A1	COL6A2	915				CXCR5	CCR4	900	CCL21	ADCY8	900							LCT	SI	900	ALOX15	CYP2C8	907	CCR7	SST	907	OPRK1	CCL20	900
GLP2R	RXFP1	915				GALR1	CCR4	900	OPRK1	ADCY8	900							EREG	EGF	900	CXCR5	CXCR3	907	SST	CCR1	907	GAL	CCL20	900
CXCL6	CXCR6	915				PNOC	CCR4	900	PDE6H	ADCY8	900							F13A1	EGF	900	ADCY8	CNR2	907	CYSLTR2	PTAFR	907	GPR17	CCL20	900
FPR1	F2	915				C3AR1	CCR4	900	ADRA2A	ADCY8	900							C5	OPRK1	900	PRF1	IL2RA	907	PLA2G7	IGF1	907	PNOC	CCL20	900
SPARC	STAB1	915				FPR1	CCR4	900	ANXA1	CXCL13	900							S1PR4	OPRK1	900	CYP2C8	ALOX15B	907	CCR7	CXCR6	907	C3AR1	CCL20	900
MCHR2	UTS2R	915				CXCL10	CCR4	900	ADCY8	CXCL13	900							GALR3	OPRK1	900	PF4	TMSB4X	907	P2RY12	HTR1A	907	FPR1	CCL20	900
PRELP	FMOD	915				P2RY12	CCR4	900	GALNT8	B3GNT7	900							APLNR	OPRK1	900	TLR8	TLR7	907	MMP10	MMP1	907	P2RY12	CCL20	900
SRGN	SERPINA1	915				P2RY13	CCR4	900	GALNT5	B3GNT7	900							CCL21	OPRK1	900	CCR7	CXCR4	907	WNT3A	WNT11	907	HTR1E	CCL20	900
CD74	HLA-DRB1	915				CCR8	CCR4	900	PTGER2	HTR6	900							GNGT1	PIK3C2G	900	PRF1	CD3G	907	GSTM5	CYP3A4	907	P2RY13	CCL20	900
TSHR	VIP	915				SSTR3	CCR4	900	CXCL6	CXCR5	900							UTS2	GPR65	900	ITK	CD3G	907	ALOX15	CYP3A4	907	GALR2	CCL20	900
RXFP1	VIP	915				P2RY10	CCK	900	MCHR1	CXCR5	900							KISS1R	GPR65	900	NMU	HCAR3	907	PENK	NPY5R	907	PMCH	CCL20	900
KCNC1	KCNA3	915				PROK1	CCK	900	ANXA1	CXCR5	900							NMUR2	GPR65	900	GPR18	HCAR3	907	CCR1	CCR6	907	FPR3	CCL20	900
PRF1	IL2RG	915				PROK2	CCK	900	OPRK1	CXCR5	900							NMU	GPR65	900	CCR9	CCR3	907	CXCR2	FPR2	907	HRH3	CCL20	900
FCGR3A	HCK	915				XCR1	CCK	900	ADRA2A	CXCR5	900							UTS2	PROK1	900	ARHGAP9	VAV1	907	COL19A1	COL9A3	907	UTS2	NPSR1	900
PRF1	HLA-A	915				P2RY10	FPR2	900	ADCY8	CXCR5	900							P2RY10	PROK1	900	BLNK	PTPN6	907	GALR1	GRM8	907	P2RY10	NPSR1	900
LCK	HLA-A	915				FFAR2	FPR2	900	MCHR1	CCL5	900							NMUR2	PROK1	900	CD8A	ITGAM	907	MUC17	GALNT15	907	PROKR2	NPSR1	900
IL2RB	TNFRSF9	915				HRH4	FPR2	900	OPRK1	CCL5	900							CHRM3	PROK1	900	SIGLEC14	SIGLEC11	907	NMUR2	QRFP	907	GHRH	NPSR1	900
COL5A3	COL2A1	915				GPR65	FPR2	900	ADRA2A	CCL5	900							PLCB2	PROK1	900	GZMB	IL12B	906	ANXA1	C5AR1	907	GPR65	NPSR1	900
COL14A1	COL2A1	915				PROK1	FPR2	900	ADCY8	CCL5	900							GPR65	PROK1	900	C3	CCR7	906	CCR2	C5AR1	907	PTH2	NPSR1	900
CD80	CD274	915				ADCY8	FPR2	900	CXCL6	SSTR5	900							MYH2	FCGR2A	900	S1PR4	CCR7	906	FPR1	C5AR1	907	GPR17	NPSR1	900
CCR4	CXCL1	915				CCKAR	FPR2	900	ANXA1	SSTR5	900							RAC2	FGD2	900	BDKRB1	PLCB2	906	CXCL11	C5AR1	907	HTR6	NPSR1	900
CXCL12	RGS4	915				PROK2	FPR2	900	OPRK1	SSTR5	900							IL2RB	DOK2	900	SELL	SELP	906	FPR2	C5AR1	907	MC4R	NPSR1	900
GRM3	CHRM4	915				AVPR1A	FPR2	900	ADRA2A	SSTR5	900							PTGER2	ADM	900	SCTR	ADCY8	906	CCL5	PTGER3	907	DRD5	NPSR1	900
CHRM2	CASR	915				GALR1	FPR2	900	CXCR5	SSTR5	900							C5	CXCL13	900	PTGER2	PTGIR	906	CXCL11	PTGER3	907	UTS2R	NPSR1	900
CHRM4	CASR	915				PNOC	FPR2	900	CCL5	SSTR5	900							NMU	CXCL13	900	IL18R1	CCR5	906	KCNS2	KCNQ2	907	CALCA	NPSR1	900
CXCL6	CXCL2	915				TACR1	FPR2	900	PRKCG	VCAM1	900							CYP2C18	GSTT2	900	IL18RAP	CCR5	906	PTGER2	NPSR1	907	PMCH	NPSR1	900
KCNA3	KCNC2	915				P2RY12	FPR2	900	MCHR1	CXCR1	900							C5	CCR2	900	WNT16	WNT1	906	CD28	CD3E	907	FPR2	NPSR1	900
CCR5	IL12RB1	915				P2RY13	FPR2	900	ANXA1	CXCR1	900							S1PR4	CCR2	900	CCL22	CCR1	906	HTR1A	NPY1R	907	LCP2	HLA-DRB1	900
ITGAL	ITGAD	915				SSTR3	FPR2	900	OPRK1	CXCR1	900							GALR3	CCR2	900	ADCY8	TSHR	906	CCL21	RGS1	907	SLA2	HLA-DRB1	900
GSTM2	CYP2C9	914				CCR4	FPR2	900	ADCY8	CXCR1	900							NMUR2	CCR2	900	TRAT1	CD3D	906	CXCL13	RGS1	907	ZAP70	HLA-DRB1	900
GHRH	GLP2R	914				CCK	FPR2	900	SSTR5	CXCR1	900							NMU	CCR2	900	CCR2	C3AR1	906	SST	RGS1	907	CD28	HLA-DRB1	900
CDH17	CDH10	914				P2RY10	UTS2B	900	MCHR1	PPBP	900							OPRK1	CCR2	900	CXCL13	FPR1	906	FPR2	RGS1	907	GRAP2	HLA-DRB1	900
COL1A1	COL5A3	914				FFAR2	UTS2B	900	ANXA1	PPBP	900							C5	CCR5	900	PTGIR	PTGDR	906	FCGR2B	FCER1A	907	DDC	AOC1	900
CXCL3	CXCL5	914				GPR65	UTS2B	900	OPRK1	PPBP	900							S1PR4	CCR5	900	TAC3	PROKR1	906	ADRA2A	RGS10	907	SLA2	CD3E	900
GABRA1	GABRB3	914				PROK1	UTS2B	900	ADRA2A	PPBP	900							GALR3	CCR5	900	C3AR1	CCL19	906	P2RY14	RGS10	907	PDCD1	CD3E	900
CCL4	CCL11	914				CCKAR	UTS2B	900	ADCY8	PPBP	900							NMUR2	CCR5	900	P2RY14	P2RY13	906	CXCR2	RGS10	907	HLA-DRB1	CD247	900
VCAN	CHSY3	914				PROK2	UTS2B	900	SSTR5	PPBP	900							NMU	CCR5	900	CCR2	CCR8	906	GPR18	RGS10	907	PPY	CXCL9	900
MMP2	ITGB2	914				AVPR1A	UTS2B	900	UTS2	AVPR1A	900							OPRK1	CCR5	900	CCR5	CCR8	906	CCR7	CNR1	907	S1PR4	CXCL9	900
CXCL3	CXCR6	914				TACR1	UTS2B	900	P2RY10	AVPR1A	900							SI	HK3	900	S1PR4	NPBWR1	906	HRH4	CNR1	907	GAL	CXCL9	900
ITGA5	FBN1	914				XCR1	UTS2B	900	GNRH2	AVPR1A	900							C5	CCL5	900	PNOC	PMCH	906	CXCL13	CNR1	907	GPR17	CXCL9	900
CXCR5	CCR8	914				CCK	UTS2B	900	ANXA1	AVPR1A	900							GALR3	CCL5	900	CXCL13	CCR4	906	CCR2	CNR1	907	PNOC	CXCL9	900
IL12B	SOCS1	914				FPR2	UTS2B	900	HTR2B	AVPR1A	900							NMUR2	CCL5	900	CXCR6	CCR6	906	PNOC	CNR1	907	FPR1	CXCL9	900
CCL21	CCR4	914				HAND1	ELSPBP1	900	GPR65	AVPR1A	900							NMU	CCL5	900	CXCL11	CCR6	906	VCAM1	GBP2	907	HTR1E	CXCL9	900
CXCL5	CCR4	914				OR52N4	OR13H1	900	PTGER2	MC4R	900							OPRK1	CCL5	900	CCR2	FPR2	906	MAPK8IP1	DAB1	907	P2RY13	CXCL9	900
PRKCB	LCK	914				CXCL6	FPR3	900	CXCL6	PNOC	900							C5	CXCL3	900	PTAFR	FPR2	906	PITX2	LHX3	907	GALR2	CXCL9	900
FGF10	FGF1	914				HRH4	FPR3	900	ANXA1	PNOC	900							S1PR4	CXCL3	900	CXCR6	FPR2	906	CXCR5	CXCR3	907	PMCH	CXCL9	900
FGF19	FGF1	914				POMC	FPR3	900	CCL21	PNOC	900							GALR3	CXCL3	900	WNT1	WNT7B	906	GALR1	GRM4	907	CCR4	CXCL9	900
CD72	CD5	914				ADCY8	FPR3	900	ADRA2A	PNOC	900							NMUR2	CXCL3	900	PNOC	FPR3	906	SST	CNR2	907	FPR3	CXCL9	900
TBX21	RUNX3	914				SST	FPR3	900	ADCY8	PNOC	900							APLNR	CXCL3	900	CCR7	GPR18	906	CNR1	CNR2	907	HRH3	CXCL9	900
ASCL1	OTX2	914				CCL5	FPR3	900	CXCL13	PNOC	900							NMU	CXCL3	900	CCL19	GPR18	906	IL6R	HCK	907	GPR18	CXCL9	900
LUM	PRELP	914				CXCL5	FPR3	900	CXCR5	PNOC	900							OPRK1	CXCL3	900	CXCL13	C5AR1	906	PGR	RORB	907	PPY	RGS7	900
CFD	FN1	914				PPBP	FPR3	900	CCL5	PNOC	900							C5	CXCL5	900	CXCL10	C5AR1	906	CYP2C9	ALOX15B	907	S1PR4	RGS7	900
SPARC	SERPINA1	914				GALR1	FPR3	900	SSTR5	PNOC	900							S1PR4	CXCL5	900	FPR3	C5AR1	906	TLR8	TLR7	907	CCR7	RGS7	900
CFD	SERPINA1	914				CXCL10	FPR3	900	CXCR1	PNOC	900							GALR3	CXCL5	900	CCR7	CCR9	906	GBP2	IRF4	907	CCL21	RGS7	900
HPGDS	PTGS1	914				CXCL11	FPR3	900	PPBP	PNOC	900							NMUR2	CXCL5	900	CXCR1	CCR9	906	ENTPD8	NTRK2	907	OPRK1	RGS7	900
COL8A1	COL6A1	914				P2RY12	FPR3	900	UTS2	PTAFR	900							NMU	CXCL5	900	CXCR6	CCR9	906	KCNK10	KCNK4	907	GPR17	RGS7	900
CCKAR	KISS1	914				P2RY13	FPR3	900	GNRH2	PTAFR	900							OPRK1	CXCL5	900	CCR4	CCR9	906	HRH2	ADCYAP1R1	907	CXCL13	RGS7	900
TAC1	VIP	914				SSTR3	FPR3	900	MCHR1	PTAFR	900							C5	CCR1	900	RAC2	PLCG2	906	UTS2	GCG	907	CXCR5	RGS7	900
MYLK	LMOD1	914				CXCL6	HRH3	900	HTR2B	PTAFR	900							GALR3	CCR1	900	CCL5	PYY	906	NMUR2	GCG	907	CCR2	RGS7	900
FCGR2B	FCGR3A	914				C3	HRH3	900	IRF8	PTAFR	900							NMUR2	CCR1	900	ANPEP	MME	906	QRFP	GCG	907	CCR5	RGS7	900
COL6A2	COL11A1	914				CCL21	HRH3	900	NPFFR1	PTAFR	900							NMU	CCR1	900	HLA-DRB1	CD3E	906	TACR2	GCG	907	CCL5	RGS7	900
CCR5	CXCR3	914				POMC	HRH3	900	MCHR1	C3AR1	900							OPRK1	CCR1	900	CCR7	NPY1R	906	ITK	CD3G	907	PNOC	RGS7	900
CCR1	CXCR3	914				SST	HRH3	900	CCL21	C3AR1	900							BLK	TDGF1	900	NGEF	TAGAP	906	ADRA2A	HCAR3	907	C3AR1	RGS7	900
CCR8	CXCR3	914				CXCR5	HRH3	900	OPRK1	C3AR1	900							UTS2	F2RL2	900	FGD2	TAGAP	906	GPR18	HCAR3	907	FPR1	RGS7	900
IRF1	HLA-A	914				CCR2	HRH3	900	ADRA2A	C3AR1	900							P2RY10	F2RL2	900	FGD3	TAGAP	906	ADCYAP1R1	NTRK1	907	CXCR6	RGS7	900
DCN	GPC5	914				CCR5	HRH3	900	ADCY8	C3AR1	900							KISS1R	F2RL2	900	TACR1	XCL2	906	CD8A	ITGAM	907	CXCL10	RGS7	900
CCL4	CCL7	914				CCL5	HRH3	900	CXCL13	C3AR1	900							NMUR2	F2RL2	900	BLK	EPHA7	906	KCNK4	KCNK2	907	CXCL11	RGS7	900
IL2RG	IL24	914				CXCR1	HRH3	900	CXCR5	C3AR1	900							CHRM3	F2RL2	900	LCK	EPHA7	906	GZMB	IL12B	906	P2RY12	RGS7	900
CXCL6	CXCL1	914				CXCL5	HRH3	900	SSTR5	C3AR1	900							GRP	F2RL2	900	PMCH	HTR1B	906	S1PR4	CCR7	906	HTR1E	RGS7	900
CXCL5	CXCL1	914				PPBP	HRH3	900	PPBP	C3AR1	900							PLCB2	F2RL2	900	COL8A1	COL24A1	906	APOA1	SDC1	906	CCL19	RGS7	900
CD274	PDCD1LG2	914				CCR1	HRH3	900	PNOC	C3AR1	900							NMU	F2RL2	900	CYSLTR2	PTGFR	906	ARHGEF6	ARHGAP20	906	P2RY13	RGS7	900
IRF8	IFI30	914				PNOC	HRH3	900	FXYD7	ATP1A3	900							GPR65	F2RL2	900	TACR3	PTGFR	906	GSTM5	CYP2C9	906	CCR8	RGS7	900
KISS1	GCG	914				C3AR1	HRH3	900	MCHR1	FPR1	900							PROK1	F2RL2	900	P2RY6	CYSLTR1	906	SELL	SELP	906	GALR2	RGS7	900
PIK3CG	ITK	914				FPR1	HRH3	900	OPRK1	FPR1	900							C5	RGS20	900	PTGFR	CYSLTR1	906	GSTM5	ADH4	906	PMCH	RGS7	900
IRF1	HLA-B	914				CXCR6	HRH3	900	ADRA2A	FPR1	900							S1PR4	RGS20	900	C3AR1	CXCR3	906	FGF10	FGF7	906	CCR4	RGS7	900
NPY	CASR	914				CXCL10	HRH3	900	ADCY8	FPR1	900							CCR7	RGS20	900	MYL1	DES	906	ARHGAP20	FGD2	906	CCR6	RGS7	900
CCKAR	CASR	914				CXCL11	HRH3	900	CXCR5	FPR1	900							GALR3	RGS20	900	BDKRB1	CNR2	906	RSPO4	RSPO2	906	FPR2	RGS7	900
CCKBR	CASR	914				P2RY12	HRH3	900	SSTR5	FPR1	900							NMUR2	RGS20	900	CCR1	CNR2	906	KCNC1	KCNS2	906	FPR3	RGS7	900
EDN3	CASR	914				CCL19	HRH3	900	PPBP	FPR1	900							APLNR	RGS20	900	MTNR1A	CNR2	906	ERBB2	TFF2	906	HRH3	RGS7	900
CXCL5	CXCL2	914				P2RY13	HRH3	900	PNOC	FPR1	900							CCL21	RGS20	900	BLK	EPHB2	906	IL18RAP	CCR5	906	GPR18	RGS7	900
IL2RG	CD3G	914				CCR8	HRH3	900	PLAT	ITGB2	900							NMU	RGS20	900	IRF5	HLA-DRB5	906	FFAR1	CCKAR	906	CCL20	RGS7	900
IL22RA2	IFNL2	914				SSTR3	HRH3	900	ADCY8	PTGDR	900							CXCL13	RGS20	900	EPHA7	HCK	906	SST	PPBP	906	CXCL9	RGS7	900
MMP11	MMP8	913				CCR4	HRH3	900	HTR6	PTGDR	900							CCR2	RGS20	900	ITGAL	ITGA8	906	CCL22	CCR1	906	RAC2	TAGAP	900
COL8A1	COL5A3	913				FPR2	HRH3	900	MC4R	PTGDR	900							CCR5	RGS20	900	CYP2C8	GPX2	906	TRAT1	CD3D	906	PPY	RGS1	900
IL5	ICAM1	913				FPR3	HRH3	900	MCHR1	CXCL10	900							CCL5	RGS20	900	NGEF	ARHGAP9	906	CCR2	C3AR1	906	S1PR4	RGS1	900
IL6	KNG1	913				CXCL6	GPR18	900	ANXA1	CXCL10	900							CXCL3	RGS20	900	FPR1	CXCL12	906	SRGN	IGF1	906	OPRK1	RGS1	900
CCL4	CCL5	913				C3	GPR18	900	OPRK1	CXCL10	900							CXCL5	RGS20	900	CXCR6	CXCR4	906	CXCL13	FPR1	906	GAL	RGS1	900
TLR2	CSF2	913				CCL21	GPR18	900	ADRA2A	CXCL10	900							CCR1	RGS20	900	CCR4	CXCR4	906	HSD11B1	UGT1A1	906	GPR17	RGS1	900
MC3R	TSHR	913				POMC	GPR18	900	ADCY8	CXCL10	900							PTGER2	MC4R	900	PYY	CXCR4	906	ADH4	UGT1A1	906	FPR1	RGS1	900
IFNG	CD3D	913				ADCY8	GPR18	900	SSTR5	CXCL10	900							SCN2B	SCNN1G	900	RGS18	CXCR4	906	HTR2C	ADRB2	906	CXCR6	RGS1	900
CCL5	CCL11	913				CXCL13	GPR18	900	PNOC	CXCL10	900							GABBR2	GNGT2	900	CXCR3	CXCR4	906	CCR5	ADRB2	906	HTR1E	RGS1	900
CXCL5	FPR1	913				SST	GPR18	900	UTS2	GRM5	900							GABBR2	GNG8	900	GALNT5	MUC2	906	ITGB2	FGB	906	CCR8	RGS1	900
MC4R	RXFP1	913				CCR2	GPR18	900	P2RY10	GRM5	900							C5	PNOC	900	CD79B	DAPP1	906	SST	CXCL11	906	GALR2	RGS1	900
COL14A1	COL3A1	913				CCR5	GPR18	900	GNRH2	GRM5	900							S1PR4	PNOC	900	FPR2	CXCL2	906	P2RY12	P2RY14	906	PMCH	RGS1	900
CCR5	CXCR6	913				CXCR1	GPR18	900	ANXA1	GRM5	900							CCR7	PNOC	900	CCR9	CXCL2	906	C3AR1	CCL19	906	CCR4	RGS1	900
CXCL6	CXCL10	913				CXCL5	GPR18	900	GSTA3	ADH1C	900							GALR3	PNOC	900	CXCL2	HCAR3	906	OPRD1	HTR1A	906	HRH3	RGS1	900
CYSLTR2	P2RY6	913				PPBP	GPR18	900	UGT2B7	ADH1C	900							NMUR2	PNOC	900	FPR2	CCR3	906	ADRA2A	HTR1A	906	GPR18	RGS1	900
CDH17	CDH7	913				CCR1	GPR18	900	MCHR1	CXCL11	900							CCL21	PNOC	900	MPO	IL12B	905	MUC17	GCNT4	906	HLA-DRB1	RGS1	900
IGF1	SLC2A4	913				GALR1	GPR18	900	ANXA1	CXCL11	900							CXCL13	PNOC	900	CD69	SELL	905	CXCR5	CXCR2	906	CD3E	RGS1	900
MYOD1	MSC	913				PNOC	GPR18	900	OPRK1	CXCL11	900							CCR2	PNOC	900	PTGER2	ADCY8	905	P2RY14	P2RY13	906	CXCL9	RGS1	900
CXCR6	CCR8	913				C3AR1	GPR18	900	ADRA2A	CXCL11	900							CCR5	PNOC	900	S1PR4	CCL5	905	CCR2	CCR8	906	UTS2	RGS18	900
MCHR2	NPBWR1	913				FPR1	GPR18	900	ADCY8	CXCL11	900							CCL5	PNOC	900	C3	CXCR1	905	CCR5	CCR8	906	P2RY10	RGS18	900
CD28	CD8B	913				CXCL10	GPR18	900	SSTR5	CXCL11	900							CXCL3	PNOC	900	S1PR4	CXCR1	905	CXCR2	CCR8	906	PROKR2	RGS18	900
TGFB3	GAS6	913				CXCL11	GPR18	900	PNOC	CXCL11	900							CXCL5	PNOC	900	NPY	CCR1	905	CXCL13	CCR4	906	PPY	RGS18	900
HAVCR2	LCK	913				CCR8	GPR18	900	C3AR1	CXCL11	900							CCR1	PNOC	900	PTGER2	TSHR	905	CXCR2	CCR4	906	S1PR4	RGS18	900
CCL5	FPR2	913				SSTR3	GPR18	900	FPR1	CXCL11	900							RGS20	PNOC	900	CCL21	FPR1	905	SST	NPY5R	906	NTS	RGS18	900
WNT9B	WNT8B	913				CCR4	GPR18	900	CXCL6	P2RY12	900							UTS2	PTAFR	900	CCL11	FPR1	905	PPBP	CCR6	906	KNG1	RGS18	900
KCNV1	KCNQ2	913				FPR3	GPR18	900	MCHR1	P2RY12	900							KISS1R	PTAFR	900	SCTR	PTGER4	905	CXCR6	CCR6	906	OPRK1	RGS18	900
IL2RB	CD3E	913				HRH3	GPR18	900	ANXA1	P2RY12	900							NMUR2	PTAFR	900	GPR65	TACR1	905	CXCL11	CCR6	906	GAL	RGS18	900
CD80	CD3E	913				PTH2R	CALCB	900	OPRK1	P2RY12	900							HTR2B	PTAFR	900	NMU	PROKR1	905	CCR2	FPR2	906	CCR2	RGS18	900
CYP2C9	PTGS1	913				ADCY8	CALCB	900	ADCY8	P2RY12	900							NMU	PTAFR	900	IL2	PRKCB	905	PTAFR	FPR2	906	CCR5	RGS18	900
CXCL11	CXCL9	913				LHCGR	CALCB	900	CXCL13	P2RY12	900							IRF8	PTAFR	900	MMP7	PRSS1	905	CXCR6	FPR2	906	CCL5	RGS18	900
TIMP1	LEFTY2	913				TSHR	CALCB	900	CXCR5	P2RY12	900							PROK1	PTAFR	900	P2RY14	CCL19	905	PNOC	FPR3	906	PROK2	RGS18	900
CCKBR	KISS1	913				RXFP2	CALCB	900	SSTR5	P2RY12	900							S1PR4	C3AR1	900	P2RY10	P2RY6	905	CXCR2	FPR3	906	PNOC	RGS18	900
MC3R	VIP	913				MC4R	CALCB	900	CXCR1	P2RY12	900							GALR3	C3AR1	900	NPY	P2RY13	905	CCR7	GPR18	906	C3AR1	RGS18	900
CXCR5	RGS18	913				DRD5	CALCB	900	C3AR1	P2RY12	900							CCL21	C3AR1	900	CXCL11	P2RY13	905	CCL19	GPR18	906	FPR1	RGS18	900
KCNV1	KCNA3	913				HTR7	CALCB	900	FPR1	P2RY12	900							OPRK1	C3AR1	900	CCR1	CCR8	905	PPY	GRM8	906	CXCR6	RGS18	900
FGB	PLAU	913				COL10A1	COL20A1	900	CXCL10	P2RY12	900							CXCL13	C3AR1	900	ADCY8	SSTR3	905	ST6GALNAC1	GALNT15	906	CXCL10	RGS18	900
GPR65	CYSLTR1	913				LCP2	HLA-DRB1	900	CXCL11	P2RY12	900							RGS20	C3AR1	900	CD80	CD8B	905	CXCL13	C5AR1	906	GRM5	RGS18	900
CCL23	CXCR3	913				CD28	HLA-DRB1	900	GSTA3	CYP2S1	900							PNOC	C3AR1	900	TACR3	PMCH	905	CXCL10	C5AR1	906	CXCL11	RGS18	900
COL1A2	COL5A2	913				CXCL6	PYY	900	CXCL6	ADORA1	900							C5	FPR1	900	TACR1	PMCH	905	FPR3	C5AR1	906	HTR1E	RGS18	900
CCL2	CCL7	913				C3	PYY	900	ANXA1	ADORA1	900							S1PR4	FPR1	900	CCR7	CCR4	905	ENTPD3	ENTPD2	906	NPFFR2	RGS18	900
SOCS1	IFNB1	913				CCR7	PYY	900	CXCR5	ADORA1	900							CCR7	FPR1	900	CCL21	FPR2	905	ADRA2A	PTGER3	906	XCR1	RGS18	900
COL1A2	COL2A1	913				HRH4	PYY	900	CCL5	ADORA1	900							GNGT1	FPR1	900	C3AR1	FPR2	905	CCR1	PTGER3	906	P2RY13	RGS18	900
GBP1	IRF4	913				CCL21	PYY	900	CXCR1	ADORA1	900							GALR3	FPR1	900	CCR8	FPR2	905	KCNQ5	KCNQ2	906	UTS2R	RGS18	900
SP7	SPP1	913				ADCY8	PYY	900	PPBP	ADORA1	900							APLNR	FPR1	900	CXCL13	FPR3	905	ANPEP	MME	906	CCR8	RGS18	900
FPR1	CXCL1	913				CXCL13	PYY	900	PNOC	ADORA1	900							NMU	FPR1	900	CXCL16	FPR3	905	HLA-DRB1	CD3E	906	GALR2	RGS18	900
NTSR1	GCG	913				CXCR5	PYY	900	C3AR1	ADORA1	900							OPRK1	FPR1	900	CCR1	FPR3	905	CCR7	NPY1R	906	PMCH	RGS18	900
VIP	ADCYAP1	913				CCR2	PYY	900	FPR1	ADORA1	900							PIK3C2G	FPR1	900	CCL19	FPR3	905	FGD2	TAGAP	906	CCR4	RGS18	900
GLP1R	ADCYAP1	913				CCR5	PYY	900	CXCL10	ADORA1	900							CXCL3	FPR1	900	NMU	GPR18	905	CCR2	RGS1	906	CCKBR	RGS18	900
GLP1R	GPBAR1	913				CXCR1	PYY	900	CXCL11	ADORA1	900							RGS20	FPR1	900	CXCR5	GPR18	905	CCR5	RGS1	906	CCR6	RGS18	900
CD80	CD3G	913				CXCL5	PYY	900	MCHR1	CCL19	900							PNOC	FPR1	900	P2RY14	GPR18	905	C3AR1	RGS1	906	FPR3	RGS18	900
IL2RG	B2M	913				PPBP	PYY	900	OPRK1	CCL19	900							ST6GAL1	MUC17	900	LPAR5	GPR18	905	CXCL11	RGS1	906	HRH3	RGS18	900
FCGR2A	VAV1	913				CCR1	PYY	900	ADRA2A	CCL19	900							ST6GALNAC2	MUC17	900	CCR7	C5AR1	905	HTR5A	CNR1	906	CCL20	RGS18	900
CYBB	NCF4	913				GALR1	PYY	900	ADCY8	CCL19	900							GALNT5	MUC17	900	CCR5	C5AR1	905	P2RY14	CNR1	906	NPSR1	RGS18	900
MMP11	MMP7	912				FPR1	PYY	900	SSTR5	CCL19	900							CYP26A1	UGT1A6	900	CAV3	CACNA1G	905	NPY1R	CNR1	906	CXCL9	RGS18	900
SERPINE1	REN	912				CXCR6	PYY	900	PNOC	CCL19	900							CYP26C1	UGT1A6	900	NPY	PYY	905	RGS7	CNR1	906	NLRP4	ZBP1	900
DAZL	STRA8	912				CXCL10	PYY	900	ADORA1	CCL19	900							UTS2	TACR3	900	NPBWR1	PYY	905	CYSLTR2	PTGFR	906	GRIN2B	DAB1	900
MCHR2	CXCL13	912				CXCL11	PYY	900	UTS2	XCR1	900							P2RY10	TACR3	900	IL12B	CD3E	905	ENTPD3	ENTPD8	906	LCK	TREM2	900
C3	CCR2	912				P2RY12	PYY	900	P2RY10	XCR1	900							PROK1	TACR3	900	CD8B	CD3E	905	CXCR2	DNM1	906	GRAP2	TREM2	900
C3	CCR5	912				CCL19	PYY	900	OXT	XCR1	900							PTAFR	TACR3	900	CXCR5	NPY1R	905	P2RY6	CYSLTR1	906	PPY	CXCR3	900
CXCR5	CCR5	912				P2RY13	PYY	900	GNRH2	XCR1	900							CYP26C1	UGT1A1	900	NPBWR1	NPY1R	905	PTGFR	CYSLTR1	906	S1PR4	CXCR3	900
IRF8	VCAM1	912				CCR8	PYY	900	MCHR1	XCR1	900							EGF	PRKCB	900	CCL19	RGS18	905	C3AR1	CXCR3	906	OPRK1	CXCR3	900
KNG1	CXCR1	912				SSTR3	PYY	900	ANXA1	XCR1	900							C5	CXCL10	900	CD28	FCGR3A	905	PTGER3	CXCR3	906	GPR17	CXCR3	900
CCR5	CXCL3	912				CCR4	PYY	900	HTR2B	XCR1	900							S1PR4	CXCL10	900	NPY1R	HTR1B	905	TNNT3	DES	906	PNOC	CXCR3	900
CCL18	CCR1	912				FPR2	PYY	900	GPR65	XCR1	900							GALR3	CXCL10	900	COL10A1	COL24A1	905	CCR1	CNR2	906	FPR1	CXCR3	900
ICAM1	CCR1	912				FPR3	PYY	900	NPFFR1	XCR1	900							NMUR2	CXCL10	900	TACR1	PTGFR	905	ICAM1	HLA-DRB5	906	P2RY13	CXCR3	900
HTR5A	CCR1	912				HRH3	PYY	900	AVPR1A	XCR1	900							APLNR	CXCL10	900	PLCG2	TREM2	905	SCTR	HRH2	906	GALR2	CXCR3	900
SPI1	CSF2	912				GPR18	PYY	900	PTAFR	XCR1	900							NMU	CXCL10	900	CCR4	CXCR3	905	ITGAL	ITGA8	906	PMCH	CXCR3	900
KCNC1	KCNV1	912				HLA-DRB1	CD247	900	GRM5	XCR1	900							OPRK1	CXCL10	900	CXCR1	FGR	905	PLA2G2F	ALOX15B	906	HRH3	CXCR3	900
COL14A1	COL6A2	912				IL12B	CXCL9	900	ODC1	PSMA8	900							RGS20	CXCL10	900	NPY	CNR2	905	ENTPD3	NTRK2	906	GPR18	CXCR3	900
IL2RB	CD3D	912				HRH4	CXCL9	900	GALNT8	MUC13	900							PNOC	CXCL10	900	CD3E	HLA-DRB5	905	CACNG4	CAMK2B	906	RGS7	CXCR3	900
SLA2	CD3D	912				POMC	CXCL9	900	GALNT5	MUC13	900							GNGT1	OR1L8	900	BDKRB1	GNA14	905	MYLK	CAMK2B	906	BLK	FGR	900
CCL3	CCL11	912				ADCY8	CXCL9	900	B3GNT7	MUC13	900							UTS2	ADRA1B	900	PROKR2	GNA14	905	GCNT3	MUC16	906	CD8B	IL2RG	900
MYOG	IGF1	912				GALR1	CXCL9	900	CXCL6	HTR1A	900							P2RY10	ADRA1B	900	GPR65	GNA14	905	HTR5A	ADRA2C	906	LCP2	HLA-DRB5	900
F13A1	IGF1	912				PNOC	CXCL9	900	ANXA1	HTR1A	900							NMUR2	ADRA1B	900	PROKR1	GNA14	905	GRM4	ADRA2C	906	ZAP70	HLA-DRB5	900
CXCR5	CXCR6	912				FPR1	CXCL9	900	CCL21	HTR1A	900							NMU	ADRA1B	900	UTS2R	GNA14	905	PPY	CASR	906	PDCD1	HLA-DRB5	900
VCAM1	ADIPOQ	912				P2RY13	CXCL9	900	CXCR5	HTR1A	900							GPR65	ADRA1B	900	NTSR1	GNA14	905	HRH4	CASR	906	LCK	HLA-DRB5	900
ACAP1	SLC2A4	912				SSTR3	CXCL9	900	CCL5	HTR1A	900							PROK1	ADRA1B	900	PTGFR	GNA14	905	CXCL13	CASR	906	GRAP2	HLA-DRB5	900
IFNG	CD28	912				CCR4	CXCL9	900	CXCR1	HTR1A	900							F2RL2	ADRA1B	900	SYK	IL2RA	905	HRH3	CASR	906	HLA-DRB1	HLA-DRB5	900
IGF1	PGR	912				FPR3	CXCL9	900	PPBP	HTR1A	900							PTAFR	ADRA1B	900	PLCG2	CD79B	905	GSTM5	ADH7	906	CTSS	HLA-DRB5	900
CCL22	CCR8	912				HRH3	CXCL9	900	C3AR1	HTR1A	900							FPR1	ADRA1B	900	INPP5D	CD79B	905	CD79B	DAPP1	906	MUCL1	MUC21	900
F13A1	GAS6	912				GPR18	CXCL9	900	FPR1	HTR1A	900							C5	HTR1E	900	GPC5	GPC3	905	CD69	SELL	905	IL2RG	TNFRSF9	900
CCR5	PTGDR2	912				PRKCB	NRG2	900	CXCL10	HTR1A	900							S1PR4	HTR1E	900	CD247	MAP4K1	905	SCG3	APOA1	905	HPGD	ALOX5AP	900
CXCL10	CCR6	912				CXCL6	SUCNR1	900	CXCL11	HTR1A	900							GALR3	HTR1E	900	PTGDR	NPS	905	CCR7	ANXA1	905	HLA-DRB1	IRF4	900
CXCL5	FPR2	912				C3	SUCNR1	900	CCL19	HTR1A	900							NMUR2	HTR1E	900	PTGFR	NPS	905	ANXA1	CCL21	905	IL2RG	IRF4	900
CCL21	C5AR1	912				CCR7	SUCNR1	900	CD80	PRF1	900							APLNR	HTR1E	900	IRF5	IFI30	905	OASL	ICAM1	905	HLA-DRB5	IRF4	900
KNG1	C5AR1	912				HRH4	SUCNR1	900	MCHR1	CXCR2	900							CCL21	HTR1E	900	CXCR1	CXCR4	905	CXCL13	SST	905	CD3D	CD274	900
ELANE	SERPINA1	912				CCL21	SUCNR1	900	OPRK1	CXCR2	900							NMU	HTR1E	900	PF4	IGF2	905	SST	CXCR5	905	HLA-DRB1	CD274	900
CD28	PIK3CG	912				POMC	SUCNR1	900	ADRA2A	CXCR2	900							CCR2	HTR1E	900	KLK3	IGF2	905	S1PR4	CCL5	905	CD3E	CD274	900
CIITA	HLA-DRB1	912				ADCY8	SUCNR1	900	ADCY8	CXCR2	900							CCR5	HTR1E	900	LCK	SLA	905	ANXA1	CCL5	905	HLA-DRB5	CD274	900
CD86	CD3E	912				CXCL13	SUCNR1	900	SSTR5	CXCR2	900							CCL5	HTR1E	900	IRF8	HLA-B	905	PROK1	PROK2	905	FGD2	RHOH	900
CYP2B6	PTGS1	912				SST	SUCNR1	900	PNOC	CXCR2	900							CXCL3	HTR1E	900	ISG15	HLA-B	905	SRGN	PPBP	905	TAGAP	RHOH	900
C3	CXCL9	912				CXCR5	SUCNR1	900	HTR1A	CXCR2	900							CXCL5	HTR1E	900	CD247	FYB1	905	CXCR5	PPBP	905	PPY	GPR55	900
CXCL5	CXCL9	912				CCR2	SUCNR1	900	CXCL6	CHRM2	900							CCR1	HTR1E	900	S1PR4	CXCL2	905	PPBP	IGF1	905	S1PR4	GPR55	900
COL14A1	COL6A1	912				CCR5	SUCNR1	900	ANXA1	CHRM2	900							RGS20	HTR1E	900	CXCR4	CXCL2	905	CCL21	FPR1	905	CCR7	GPR55	900
LHCGR	VIP	912				CCL5	SUCNR1	900	CCL21	CHRM2	900							PNOC	HTR1E	900	CD86	CD3G	905	SST	FPR1	905	CCL21	GPR55	900
MYL9	LMOD1	912				CXCR1	SUCNR1	900	CXCL13	CHRM2	900							C3AR1	HTR1E	900	NPY	HCAR3	905	IL2	PRKCB	905	KNG1	GPR55	900
LCK	RGS1	912				CXCL5	SUCNR1	900	CXCR5	CHRM2	900							FPR1	HTR1E	900	FPR3	HCAR3	905	CCL5	P2RY12	905	OPRK1	GPR55	900
GPR18	RGS18	912				CCR1	SUCNR1	900	CCL5	CHRM2	900							CXCL10	HTR1E	900	CCR2	CCR3	905	P2RY14	CCL19	905	GAL	GPR55	900
PON1	APOA2	912				GALR1	SUCNR1	900	CXCR1	CHRM2	900							UTS2	NPFFR2	900	C3AR1	CCR3	905	P2RY10	P2RY6	905	GPR17	GPR55	900
ZP4	OVGP1	912				PNOC	SUCNR1	900	PPBP	CHRM2	900							P2RY10	NPFFR2	900	CCR6	CCR3	905	GALR1	P2RY13	905	CXCL13	GPR55	900
COL10A1	COL11A1	912				C3AR1	SUCNR1	900	C3AR1	CHRM2	900							GPR65	NPFFR2	900	GZMA	IL12RB1	905	CXCL11	P2RY13	905	CXCR5	GPR55	900
COL6A1	COL11A1	912				FPR1	SUCNR1	900	FPR1	CHRM2	900							PROK1	NPFFR2	900	SOCS1	IL12RB1	905	CCR1	CCR8	905	CCR2	GPR55	900
NPY	GLP1R	912				CXCR6	SUCNR1	900	CXCL10	CHRM2	900							F2RL2	NPFFR2	900	PRDM1	SPIB	905	ADRB2	DRD1	905	CCR5	GPR55	900
RXFP1	GLP1R	912				CXCL10	SUCNR1	900	CXCL11	CHRM2	900							GSTT2	CYP2S1	900	PROKR2	PLCB2	904	SST	TAS2R60	905	CCL5	GPR55	900
KNG1	CXCR3	912				CCL19	SUCNR1	900	P2RY12	CHRM2	900							UGT1A6	CYP2S1	900	PLCB2	GPR65	904	PPY	GAST	905	PNOC	GPR55	900
CD3E	IL2RG	912				CCR8	SUCNR1	900	CCL19	CHRM2	900							C5	P2RY14	900	CCL22	CCR2	904	VEGFD	CFD	905	C3AR1	GPR55	900
PTX3	C1QA	912				SSTR3	SUCNR1	900	CXCR2	CHRM2	900							S1PR4	P2RY14	900	CCR7	C3AR1	904	CCR7	CCR4	905	FPR1	GPR55	900
IL21	FOXP3	912				CCR4	SUCNR1	900	CXCL6	P2RY13	900							GALR3	P2RY14	900	CCL5	C3AR1	904	ALDH1A2	CYP3A4	905	CXCR6	GPR55	900
CCL3	CCL7	912				FPR3	SUCNR1	900	MCHR1	P2RY13	900							NMUR2	P2RY14	900	CCR2	FPR1	904	GJA3	CAV1	905	CXCL10	GPR55	900
CCL5	CCL7	912				HRH3	SUCNR1	900	ANXA1	P2RY13	900							APLNR	P2RY14	900	CXCR1	FPR1	904	BTK	CAV1	905	CXCL11	GPR55	900
PTGFR	HTR2A	912				GPR18	SUCNR1	900	CCL21	P2RY13	900							OPRK1	P2RY14	900	PTGER2	PTGDR	904	CCL21	FPR2	905	P2RY12	GPR55	900
IL2RG	TNFRSF4	912				PYY	SUCNR1	900	OPRK1	P2RY13	900							CXCL13	P2RY14	900	TSHR	PTGDR	904	C3AR1	FPR2	905	HTR1E	GPR55	900
TNFRSF9	IL2RA	912				HRG	ACTN2	900	ADRA2A	P2RY13	900							CCR2	P2RY14	900	PROKR2	TACR1	904	CCR8	FPR2	905	CCL19	GPR55	900
KCNC1	KCNA1	912				SRGN	ACTN2	900	ADCY8	P2RY13	900							CCR5	P2RY14	900	PTAFR	TACR1	904	COL14A1	COL9A3	905	CCR8	GPR55	900
KCNV1	KCNA1	912				MMRN1	ACTN2	900	CXCL13	P2RY13	900							CCL5	P2RY14	900	PLCB2	PROKR1	904	CXCL13	FPR3	905	GALR2	GPR55	900
APOE	GPC3	912				PPBP	ACTN2	900	CXCR5	P2RY13	900							CXCL3	P2RY14	900	BDKRB1	CXCL11	904	CCR1	FPR3	905	PMCH	GPR55	900
CXCL9	CXCL1	912				HRH4	RGS1	900	CCL5	P2RY13	900							CXCL5	P2RY14	900	NPY	CCL19	904	CCL19	FPR3	905	CCR6	GPR55	900
FPR3	CXCL12	912				CXCL5	RGS1	900	SSTR5	P2RY13	900							PNOC	P2RY14	900	COL8A1	COL19A1	904	ADRA2A	GPR18	905	FPR2	GPR55	900
PDE11A	GNAT3	912				GALR1	RGS1	900	CXCR1	P2RY13	900							C3AR1	P2RY14	900	PNOC	P2RY13	904	CXCR5	GPR18	905	FPR3	GPR55	900
NPY	RGS4	912				FPR1	RGS1	900	FPR1	P2RY13	900							FPR1	P2RY14	900	PLCB2	UTS2R	904	P2RY14	GPR18	905	HRH3	GPR55	900
LYVE1	CD44	912				CXCR6	RGS1	900	CXCL10	P2RY13	900							CXCL10	P2RY14	900	FCGR3B	CD28	904	ADRA2A	GRM8	905	CCL20	GPR55	900
CIITA	CD44	912				CCR8	RGS1	900	CXCR2	P2RY13	900							HTR1E	P2RY14	900	P2RY10	LPAR5	904	CCR7	C5AR1	905	CXCL9	GPR55	900
IRF4	CD44	912				SSTR3	RGS1	900	CHRM2	P2RY13	900							GNGT1	OR10AD1	900	PTGDR	HTR7	904	CCR5	C5AR1	905	RGS7	GPR55	900
PDYN	CHRM4	912				CCR4	RGS1	900	AKR1D1	UGT2B17	900							OR1L8	OR10AD1	900	PNOC	NPY5R	904	HTR1E	PTGER3	905	RGS1	GPR55	900
CYP2C19	GSTA2	912				HRH3	RGS1	900	ADH1C	UGT2B17	900							C5	CCL19	900	CCR4	CCR6	904	P2RY13	PTGER3	905	RGS18	GPR55	900
GPR65	CASR	912				GPR18	RGS1	900	CYP2S1	UGT2B17	900							S1PR4	CCL19	900	CXCL13	FPR2	904	HRH3	PTGER3	905	CXCR3	GPR55	900
MCHR2	CASR	912				HLA-DRB1	RGS1	900	OR1J1	OR52N2	900							GALR3	CCL19	900	CXCR5	FPR2	904	RSPO2	RSPO3	905	PLA2G4D	PLD4	900
FFAR3	CASR	912				PYY	RGS1	900	OR1J1	OR52N4	900							NMUR2	CCL19	900	CXCL11	FPR2	904	CALB1	TRPV6	905	PLA2G4F	PLD4	900
IFNG	CD3G	912				CD3E	RGS1	900	OR52N2	OR52N4	900							OPRK1	CCL19	900	PMCH	FPR2	904	XCR1	NPSR1	905	FGD2	ARHGAP9	900
KCNA1	KCNC2	912				CXCL9	RGS1	900	P2RY10	UTS2R	900							RGS20	CCL19	900	WNT16	WNT7B	904	IL12B	CD3E	905	UTS2	QRFPR	900
IRF8	B2M	912				SUCNR1	RGS1	900	GNRH2	UTS2R	900							PNOC	CCL19	900	C3AR1	FPR3	904	NMUR2	NPY1R	905	PROKR2	QRFPR	900
IL2RA	B2M	912				P2RY10	RGS18	900	ANXA1	UTS2R	900							HTR1E	CCL19	900	RAC2	SEMA4D	904	HTR5A	NPY1R	905	NTS	QRFPR	900
CCL4	IL12RB1	912				CXCL6	RGS18	900	HTR2B	UTS2R	900							GNGT1	OR52W1	900	IL2	IL27	904	CXCR5	NPY1R	905	KNG1	QRFPR	900
CXCL1	IL12RB1	912				C3	RGS18	900	GPR65	UTS2R	900							OR1L8	OR52W1	900	CCR6	CCR9	904	CHRM2	NPY1R	905	GPR65	QRFPR	900
MMP9	NCF4	912				FFAR2	RGS18	900	NPFFR1	UTS2R	900							UTS2	XCR1	900	RAPSN	ZNF365	904	F13A1	ACTN2	905	PROK2	QRFPR	900
MMP7	ELANE	911				HRH4	RGS18	900	PTAFR	UTS2R	900							P2RY10	XCR1	900	PTGDR	CALCR	904	SNAP25	SLC22A2	905	XCR1	QRFPR	900
SPARC	KNG1	911				POMC	RGS18	900	XCR1	UTS2R	900							KISS1R	XCR1	900	CCR5	NPY1R	904	P2RY14	RGS1	905	UTS2R	QRFPR	900
KNG1	CCR2	911				PROK1	RGS18	900	CXCL6	PENK	900							NMUR2	XCR1	900	MYL4	MYBPC1	904	HTR1A	RGS1	905	CCKBR	QRFPR	900
CXCR5	CCR2	911				SST	RGS18	900	MCHR1	PENK	900							CHRM3	XCR1	900	PROKR1	KISS1	904	CCL19	RGS18	905	FPR2	QRFPR	900
CCL22	CCL5	911				CCR2	RGS18	900	ANXA1	PENK	900							GRP	XCR1	900	CCL21	RGS18	904	CD28	FCGR3A	905	NPSR1	QRFPR	900
CCL2	CXCR1	911				CCR5	RGS18	900	CCL21	PENK	900							HTR2B	XCR1	900	SCTR	ADRB1	904	ANXA1	CNR1	905	RGS18	QRFPR	900
CXCR5	CCR1	911				CCL5	RGS18	900	ADRA2A	PENK	900							NMU	XCR1	900	NPY5R	HTR1B	904	BMPR1B	CHRDL1	905	COL9A3	COL4A3	900
KNG1	F2RL2	911				CCKAR	RGS18	900	ADCY8	PENK	900							GPR65	XCR1	900	IRF5	GBP2	904	COL9A3	COL4A6	905	CD3D	PDCD1LG2	900
MMP8	COL14A1	911				PROK2	RGS18	900	CXCL13	PENK	900							PROK1	XCR1	900	PLCB2	NTSR1	904	NPSR1	CYSLTR1	905	HLA-DRB1	PDCD1LG2	900
CD80	CD3D	911				CXCR1	RGS18	900	CXCR5	PENK	900							F2RL2	XCR1	900	TACR1	NTSR1	904	NMUR2	TACR2	905	CD3E	PDCD1LG2	900
C3AR1	FPR1	911				CXCL5	RGS18	900	CCL5	PENK	900							PTAFR	XCR1	900	XCL1	NTSR1	904	GPR65	TACR2	905	HLA-DRB5	PDCD1LG2	900
CCR2	CXCR6	911				CCR1	RGS18	900	SSTR5	PENK	900							TACR3	XCR1	900	UTS2R	PTGFR	904	PTGFR	TACR2	905	S1PR4	GNAT3	900
CXCR1	CXCR6	911				AVPR1A	RGS18	900	CXCR1	PENK	900							ADRA1B	XCR1	900	CD8B	IL2RA	904	CCR4	CXCR3	905	CCR7	GNAT3	900
CCR1	CXCR6	911				GALR1	RGS18	900	PPBP	PENK	900							NPFFR2	XCR1	900	P2RY14	CXCL12	904	HTR1E	GRM4	905	CCL21	GNAT3	900
COL14A1	COL19A1	911				PNOC	RGS18	900	FPR1	PENK	900							CYP2S1	GSTM1	900	ADCY8	NPS	904	NPY5R	GRM4	905	GPR17	GNAT3	900
VCAM1	CIITA	911				C3AR1	RGS18	900	CXCL10	PENK	900							ST6GAL1	MUC13	900	NPY5R	CXCR4	904	CHRM2	CNR2	905	CXCL13	GNAT3	900
MMP7	LAMA3	911				FPR1	RGS18	900	CXCL11	PENK	900							ST6GALNAC2	MUC13	900	DOK2	JAK3	904	CD3E	HLA-DRB5	905	CXCR5	GNAT3	900
KCNH5	KCNH8	911				TACR1	RGS18	900	P2RY12	PENK	900							GALNT5	MUC13	900	PIK3CG	JAK3	904	CHRDL1	CER1	905	CCL5	GNAT3	900
CXCL11	CCR4	911				CXCR6	RGS18	900	CCL19	PENK	900							GNGT1	OR7A5	900	ADCY8	GPBAR1	904	BAMBI	CER1	905	PNOC	GNAT3	900
CCR8	PTGDR2	911				CXCL10	RGS18	900	CXCR2	PENK	900							OR1L8	OR7A5	900	TRAT1	CD3G	904	P2RY14	HCAR2	905	C3AR1	GNAT3	900
KNG1	FN1	911				CXCL11	RGS18	900	P2RY13	PENK	900							OR10AD1	OR7A5	900	HCK	CD3G	904	P2RY13	HCAR2	905	FPR1	GNAT3	900
VEGFC	FN1	911				XCR1	RGS18	900	PRF1	CD28	900							OR52W1	OR7A5	900	CXCL11	HCAR3	904	HPSE2	GPC3	905	CXCL10	GNAT3	900
GABRB3	GABRA2	911				P2RY13	RGS18	900	UTS2	LPAR5	900							C5	CXCR2	900	P2RY13	HCAR3	904	GPC5	GPC3	905	CXCL11	GNAT3	900
IL27	STAT4	911				CCR8	RGS18	900	OXT	LPAR5	900							GALR3	CXCR2	900	NPBWR1	HCAR3	904	CD247	MAP4K1	905	CCL19	GNAT3	900
CCL21	CCL20	911				SSTR3	RGS18	900	CXCL6	LPAR5	900							NMUR2	CXCR2	900	CCR5	CCR3	904	VEGFD	ITGA4	905	CCR8	GNAT3	900
CXCL3	CXCL9	911				CCR4	RGS18	900	GNRH2	LPAR5	900							NMU	CXCR2	900	FPR3	CCR3	904	PLA2G5	PNPLA7	905	CCR6	GNAT3	900
SPARC	LEFTY2	911				CCK	RGS18	900	MCHR1	LPAR5	900							OPRK1	CXCR2	900	C5AR1	CCR3	904	CHRM2	ADRA2C	905	FPR2	GNAT3	900
CCL19	RGS1	911				UTS2B	RGS18	900	ANXA1	LPAR5	900							RGS20	CXCR2	900	FASLG	IL12RB1	904	RGS7	ADRA2C	905	FPR3	GNAT3	900
CCL20	RGS1	911				FPR3	RGS18	900	HTR2B	LPAR5	900							PNOC	CXCR2	900	CD79B	VAV1	904	PTAFR	GCG	905	GPR18	GNAT3	900
CXCL13	RGS18	911				HRH3	RGS18	900	CCL21	LPAR5	900							P2RY14	CXCR2	900	BDKRB1	C3	903	HTR7	ADCYAP1	905	CCL20	GNAT3	900
COL8A1	COL11A1	911				PYY	RGS18	900	OPRK1	LPAR5	900							C5	P2RY13	900	C3	CCL21	903	UTS2	CASR	905	CXCL9	GNAT3	900
VCAM1	GBP1	911				CXCL9	RGS18	900	GPR65	LPAR5	900							S1PR4	P2RY13	900	CACNG3	CACNG4	903	P2RY12	CASR	905	CXCR3	GNAT3	900
UTS2	NTSR1	911				SUCNR1	RGS18	900	NPFFR1	LPAR5	900							GALR3	P2RY13	900	P2RY10	GPR65	903	RXFP3	CASR	905	GPR55	GNAT3	900
TSHR	GLP1R	911				FCGR3B	FCGR3A	900	ADRA2A	LPAR5	900							NMUR2	P2RY13	900	MMRN1	SERPING1	903	GRM8	CASR	905	UTS2	GCGR	900
PTGDR	GLP1R	911				CXCL6	CNR1	900	ADCY8	LPAR5	900							APLNR	P2RY13	900	SRGN	VEGFC	903	CD247	FYB1	905	GPR17	GCGR	900
FPR2	CYSLTR1	911				CXCR5	CNR1	900	CXCL13	LPAR5	900							CCL21	P2RY13	900	P2RY10	CYSLTR2	903	CD86	CD3G	905	PROK2	GCGR	900
VSTM1	NR5A1	911				CXCR1	CNR1	900	CXCR5	LPAR5	900							OPRK1	P2RY13	900	BDKRB1	CXCL13	903	FPR3	HCAR3	905	XCR1	GCGR	900
COL8A2	COL16A1	911				CXCL5	CNR1	900	CCL5	LPAR5	900							CXCL13	P2RY13	900	ADCY8	PTGIR	903	CNR1	HCAR3	905	FPR2	GCGR	900
CCR2	CXCR3	911				PPBP	CNR1	900	SSTR5	LPAR5	900							CCR2	P2RY13	900	IL12B	CCR5	903	GZMA	IL12RB1	905	RGS18	GCGR	900
CCR6	CXCR3	911				C3AR1	CNR1	900	CXCR1	LPAR5	900							CCL5	P2RY13	900	PLA2G4D	ALOX15	903	CHRD	RGMA	905	SRGN	IGF2	900
SNAP25	SLC18A3	911				CXCL10	CNR1	900	PPBP	LPAR5	900							CXCL3	P2RY13	900	C3	CXCL16	903	CAV1	GLIPR2	905	BLK	SLA	900
GRM3	CNR2	911				CXCL11	CNR1	900	PNOC	LPAR5	900							CXCL5	P2RY13	900	S1PR4	CCR1	903	FGF4	FGF6	904	HLA-DRB1	ITK	900
CYP1A2	AOX1	911				P2RY13	CNR1	900	PTAFR	LPAR5	900							RGS20	P2RY13	900	CCR2	CCR1	903	ICAM3	ICAM1	904	CD3E	ITK	900
IL2RB	HLA-A	911				CCR8	CNR1	900	C3AR1	LPAR5	900							FPR1	P2RY13	900	CCR5	CCR1	903	MMRN1	F13A1	904	HLA-DRB5	ITK	900
HSD11B1	CYP1A1	911				SSTR3	CNR1	900	FPR1	LPAR5	900							CXCL10	P2RY13	900	CACNG4	CACNG2	903	MMP7	MMP10	904	OR7D4	OR2V1	900
SOCS1	IL2RA	911				FPR3	CNR1	900	CXCL10	LPAR5	900							HTR1E	P2RY13	900	CXCR1	C3AR1	903	OPRD1	ADRA2A	904	OR11H4	OR2V1	900
LCK	CD274	911				HRH3	CNR1	900	GRM5	LPAR5	900							CXCR2	P2RY13	900	CCL2	CCL11	903	HRH4	SST	904	OR2T33	OR2V1	900
CXCR1	CCL25	911				CXCL9	CNR1	900	CXCL11	LPAR5	900							GNGT1	OR52N2	900	TACR3	TACR1	903	CCL22	CCR2	904	OR2T8	OR2V1	900
CCR8	CXCL1	911				SUCNR1	CNR1	900	P2RY12	LPAR5	900							OR1L8	OR52N2	900	GPR65	PROKR1	903	IL12B	EOMES	904	PTH2	ADCYAP1	900
FPR2	CXCL1	911				RGS18	CNR1	900	ADORA1	LPAR5	900							OR10AD1	OR52N2	900	TACR1	PROKR1	903	CCR7	C3AR1	904	DRD5	ADCYAP1	900
ISG20	IFITM2	911				COL8A2	COL11A1	900	CCL19	LPAR5	900							OR52W1	OR52N2	900	NPY	P2RY14	903	CCL5	C3AR1	904	NPSR1	ADCYAP1	900
HTR6	GCG	911				COL20A1	COL11A1	900	XCR1	LPAR5	900							P2RY10	UTS2R	900	CCL21	P2RY14	903	CCR2	FPR1	904	P2RY10	CASR	900
AOX1	UGT2A1	911				P2RY10	PTGFR	900	HTR1A	LPAR5	900							NMUR2	UTS2R	900	UCP1	UCP2	903	SP7	PITX2	904	S1PR4	CASR	900
PDYN	RGS4	911				FFAR2	PTGFR	900	CXCR2	LPAR5	900							HTR2B	UTS2R	900	CD3D	PRF1	903	SST	CXCL10	904	CXCR5	CASR	900
GRM5	CASR	911				GPR65	PTGFR	900	CHRM2	LPAR5	900							GPR65	UTS2R	900	FCER1G	HCLS1	903	OPRD1	HTR1E	904	CCL5	CASR	900
MMP2	NCF4	911				PROK1	PTGFR	900	P2RY13	LPAR5	900							PROK1	UTS2R	900	CCR5	P2RY13	903	P2RY12	CCL19	904	PROK2	CASR	900
WNT2	SFRP4	911				CCKAR	PTGFR	900	UTS2R	LPAR5	900							PTAFR	UTS2R	900	TACR3	UTS2R	903	ADRA2A	CHRM2	904	C3AR1	CASR	900
CCL2	IL12B	910				PROK2	PTGFR	900	PENK	LPAR5	900							ADRA1B	UTS2R	900	OR1E1	OR4C6	903	HTR1A	CHRM2	904	CXCL10	CASR	900
TBX21	IL21	910				XCR1	PTGFR	900	ADCY8	PDE6G	900							NPFFR2	UTS2R	900	CXCL16	CCR8	903	SST	P2RY13	904	XCR1	CASR	900
CSF3	IL11	910				CCK	PTGFR	900	CXCL6	RXFP3	900							XCR1	UTS2R	900	CXCL13	SSTR3	903	PNOC	P2RY13	904	P2RY13	CASR	900
TGFB3	F13A1	910				FPR2	PTGFR	900	MCHR1	RXFP3	900							C5	CCR8	900	CCR5	SSTR3	903	GALR1	PENK	904	CCR8	CASR	900
LUM	KERA	910				UTS2B	PTGFR	900	ANXA1	RXFP3	900							S1PR4	CCR8	900	MTNR1A	SSTR3	903	FCGR3B	CD28	904	PMCH	CASR	900
IL12B	GZMA	910				RGS18	PTGFR	900	CCL21	RXFP3	900							GALR3	CCR8	900	CXCL13	NPBWR1	903	OPRD1	NPY5R	904	FPR2	CASR	900
UTS2	MCHR2	910				FFAR2	CYSLTR1	900	OPRK1	RXFP3	900							NMUR2	CCR8	900	CD8B	CD86	903	PNOC	NPY5R	904	FPR3	CASR	900
CCL21	MCHR2	910				PROK1	CYSLTR1	900	ADRA2A	RXFP3	900							NMU	CCR8	900	C3	CCR4	903	CCR4	CCR6	904	GPR18	CASR	900
CXCR5	CXCR1	910				PROK2	CYSLTR1	900	ADCY8	RXFP3	900							OPRK1	CCR8	900	CCR7	NPY5R	903	CXCL13	FPR2	904	CCL20	CASR	900
GABRA6	GABRB3	910				AVPR1A	CYSLTR1	900	CXCR5	RXFP3	900							CXCL5	CCR8	900	CXCL13	NPY5R	903	CXCR5	FPR2	904	CXCL9	CASR	900
HBEGF	PRL	910				TACR1	CYSLTR1	900	CCL5	RXFP3	900							RGS20	CCR8	900	CXCR1	CCR6	903	CXCL11	FPR2	904	RGS7	CASR	900
KNG1	FPR1	910				XCR1	CYSLTR1	900	CXCR1	RXFP3	900							PNOC	CCR8	900	CCR7	FPR2	903	C3AR1	FPR3	904	RGS1	CASR	900
COL5A3	COL19A1	910				UTS2B	CYSLTR1	900	PPBP	RXFP3	900							C3AR1	CCR8	900	CCL19	FPR2	903	P2RY12	GPR18	904	RGS18	CASR	900
EOMES	PRF1	910				RGS18	CYSLTR1	900	PNOC	RXFP3	900							FPR1	CCR8	900	CXCR5	FPR3	903	GALNT8	GALNT15	904	GPR55	CASR	900
PDYN	CHRM2	910				BLK	FGR	900	C3AR1	RXFP3	900							HTR1E	CCR8	900	CCR5	FPR3	903	DOK2	RET	904	CD3D	FYB1	900
KNG1	UTS2R	910				CXCL6	CNR2	900	FPR1	RXFP3	900							P2RY14	CCR8	900	FPR1	FPR3	903	C3AR1	PTGER3	904	HLA-DRB1	FYB1	900
CXCL13	CCR8	910				C3	CNR2	900	CXCL10	RXFP3	900							P2RY13	CCR8	900	CXCL13	HRH3	903	CXCL10	PTGER3	904	IL17A	IGLL5	900
KCNV1	KCNA4	910				HRH4	CNR2	900	CXCL11	RXFP3	900							PTGER2	DRD1	900	NPBWR1	HRH3	903	P2RY14	PTGER3	904	SLA2	CD3G	900
GPR65	GPR132	910				CXCR5	CNR2	900	P2RY12	RXFP3	900							ADM	DRD1	900	CCL5	GPR18	903	C5AR1	PTGER3	904	FCGR2A	CD3G	900
KNG1	SSTR3	910				CCR2	CNR2	900	CCL19	RXFP3	900							NT5C1A	PDE6G	900	CD79A	INPP5D	903	NMUR2	NPSR1	904	PDCD1	CD3G	900
CHRM2	NPBWR1	910				CCR5	CNR2	900	HTR1A	RXFP3	900							C5	S1PR5	900	CD3D	HLA-DRB1	903	OPRD1	NPY1R	904	GRAP2	CD3G	900
CD3D	CD86	910				CCL5	CNR2	900	CXCR2	RXFP3	900							GALR3	S1PR5	900	PNOC	PYY	903	ADRA2A	NPY1R	904	FGR	CD3G	900
CCL19	CCR4	910				CXCR1	CNR2	900	LPAR5	RXFP3	900							NMUR2	S1PR5	900	MTNR1A	NPY1R	903	CCR5	NPY1R	904	CD274	CD3G	900
PRKCB	NOS1	910				CXCL5	CNR2	900	CXCL6	NPW	900							APLNR	S1PR5	900	HRH3	NPY1R	903	CD247	RGS1	904	PDCD1LG2	CD3G	900
CD8B	LCK	910				PPBP	CNR2	900	ANXA1	NPW	900							NMU	S1PR5	900	CD8B	CD247	903	CCL21	RGS18	904	MUCL1	MUC5B	900
CSF1R	GRAP2	910				GALR1	CNR2	900	CCL21	NPW	900							OPRK1	S1PR5	900	FPR2	CXCL9	903	P2RY12	RGS18	904	UGT1A6	CYP26B1	900
CCR8	CCR6	910				PNOC	CNR2	900	ADCY8	NPW	900							CCR2	S1PR5	900	SRGN	F5	903	CCR7	RGS10	904	EOMES	IL12RB1	900
KNG1	FPR2	910				C3AR1	CNR2	900	CXCL13	NPW	900							CCR5	S1PR5	900	NGEF	ARHGAP30	903	CCR6	RGS10	904	LCK	IL12RB1	900
PTGDR	ADRB3	910				FPR1	CNR2	900	CXCR5	NPW	900							CXCL3	S1PR5	900	CXCL13	HTR1B	903	ENTPD2	ENTPD8	904	ICAM3	CLEC4M	900
CCL5	C5AR1	910				CXCR6	CNR2	900	CCL5	NPW	900							CXCL5	S1PR5	900	CCR1	HTR1B	903	CCKAR	CYSLTR1	904	FGB	ITGAM	900
CCL19	C5AR1	910				CXCL10	CNR2	900	SSTR5	NPW	900							RGS20	S1PR5	900	HRH3	HTR1B	903	CCKBR	TACR2	904
ERBB4	PIK3CG	910				P2RY12	CNR2	900	CXCR1	NPW	900							PNOC	S1PR5	900	CD4	CD40LG	903	HRH4	CXCR3	904
CCR6	CXCL9	910				SSTR3	CNR2	900	PPBP	NPW	900							C3AR1	S1PR5	900	NMU	PTGFR	903	NPY1R	GRM4	904
KNG1	GRM3	910				CCR4	CNR2	900	PNOC	NPW	900							FPR1	S1PR5	900	LCP2	TREM2	903	RGS7	GRM4	904
SERPINE1	LEFTY2	910				FPR2	CNR2	900	C3AR1	NPW	900							HTR1E	S1PR5	900	P2RY10	CYSLTR1	903	MT2A	HLA-DRB5	904
ACTG2	LMOD1	910				FPR3	CNR2	900	CXCL10	NPW	900							P2RY14	S1PR5	900	C5AR1	CXCR3	903	OASL	HLA-DRB5	904
CCL5	RGS1	910				HRH3	CNR2	900	CXCL11	NPW	900							CXCR2	S1PR5	900	TNNI2	DES	903	IGF1	ALOX15B	904
KCNE4	KCNA3	910				PYY	CNR2	900	P2RY12	NPW	900							P2RY13	S1PR5	900	LCK	FGR	903	VCAM1	IRF4	904
COL14A1	COL11A1	910				CXCL9	CNR2	900	ADORA1	NPW	900							CCR8	S1PR5	900	GZMB	IL2RG	903	ARHGEF6	RHOH	904
CXCR6	CXCR3	910				SUCNR1	CNR2	900	CCL19	NPW	900							UTS2	GPR132	900	CCL21	CNR2	903	P2RY14	GPR55	904
PTGDR2	CXCR3	910				RGS1	CNR2	900	HTR1A	NPW	900							P2RY10	GPR132	900	CXCL13	CNR2	903	SP7	BMP7	904
RDH8	AOX1	910				RGS18	CNR2	900	CXCR2	NPW	900							KISS1R	GPR132	900	CXCL11	CNR2	903	CALCA	ADCYAP1R1	904
UGT1A1	AOX1	910				LCP2	HLA-DRB5	900	CHRM2	NPW	900							CHRM3	GPR132	900	P2RY13	CNR2	903	OPRD1	ADRA2C	904
HLA-DRB1	HLA-A	910				HLA-DRB1	HLA-DRB5	900	P2RY13	NPW	900							GRP	GPR132	900	IRF8	HLA-DRB5	903	DRD1	GCG	904
VCAN	GPC5	910				BLK	HCK	900	LPAR5	NPW	900							PLCB2	GPR132	900	CD3D	HLA-DRB5	903	CXCR3	CASR	904
CCL11	CCL7	910				APOB	GPC6	900	CYP4F3	PLB1	900							NMU	GPR132	900	CIITA	HLA-DRB5	903	TRAT1	CD3G	904
CCKBR	HTR2A	910				APOE	GPC6	900	RBP2	PLB1	900							PROK1	GPR132	900	GBP1	HLA-DRB5	903	HCK	CD3G	904
HGF	SH3GL2	910				IAPP	HRH2	900	PTGER2	CALCA	900							F2RL2	GPR132	900	ZAP70	SYK	903	CXCL11	HCAR3	904
IFIT3	IRF4	910				ADCY8	HRH2	900	LYZ	CALCA	900							TACR3	GPR132	900	FGR	HCK	903	P2RY13	HCAR3	904
FOXP3	IRF4	910				DRD5	HRH2	900	ADCY8	CALCA	900							ADRA1B	GPR132	900	LCK	GATA3	903	FASLG	IL12RB1	904
RAC2	RHOH	910				CALCB	HRH2	900	HTR6	CALCA	900							NPFFR2	GPR132	900	CD3D	IL2RA	903	KCNH7	KCNH6	904
CCR8	CCL25	910				P2RY10	HTR2A	900	PRL	CALCA	900							UTS2R	GPR132	900	SRGN	TMSB4X	903	EPOR	IL2	903
IL20RB	IL24	910				FFAR2	HTR2A	900	PTGDR	CALCA	900							LCP2	CD8B	900	SIGLEC14	SIGLEC15	903	CCL3	CCR7	903
GALNT8	GALNT13	910				GPR65	HTR2A	900	GSTA3	CYP2A13	900							ZAP70	CD8B	900	PYY	CXCL12	903	P2RY10	GPR65	903
MMP2	SPP1	910				PROK1	HTR2A	900	UTS2	CCKBR	900							EOMES	CD8B	900	CXCL16	CXCR4	903	P2RY10	CYSLTR2	903
F2	SPP1	910				XCR1	HTR2A	900	P2RY10	CCKBR	900							TRAT1	CD8B	900	MTNR1A	CXCR4	903	OPRD1	CXCL13	903
NPY	CXCL1	910				FPR2	HTR2A	900	ANXA1	CCKBR	900							C5	CCR4	900	CCR9	CXCR4	903	NMUR2	CXCL13	903
C3	CXCL12	910				UTS2B	HTR2A	900	GPR65	CCKBR	900							S1PR4	CCR4	900	NTSR1	MLN	903	HRH4	CXCL13	903
IRF1	IFITM2	910				RGS18	HTR2A	900	XCR1	CCKBR	900							GALR3	CCR4	900	SERPINA1	IGF2	903	ADRA2A	CXCL13	903
ADRB3	GCG	910				CYSLTR1	HTR2A	900	UTS2R	CCKBR	900							NMUR2	CCR4	900	FCER1G	PIK3R5	903	ANXA1	SST	903
QRFPR	GCG	910				P2RY10	AVP	900	LPAR5	CCKBR	900							APLNR	CCR4	900	FGR	SLA	903	CCR7	HTR5A	903
P2RY12	RGS4	910				FFAR2	AVP	900	CYP2S1	GSTA1	900							NMU	CCR4	900	FCER1G	ITK	903	CXCL13	HTR5A	903
ADRA2C	RGS4	910				GPR65	AVP	900	PTGER2	HTR7	900							OPRK1	CCR4	900	GPR18	CXCL2	903	OPRD1	CCR2	903
GCNT3	MUC4	910				PROK1	AVP	900	CXCL6	NPY5R	900							RGS20	CCR4	900	ENTPD3	AMPD1	903	IL12B	CCR5	903
SSTR3	CASR	910				XCR1	AVP	900	ANXA1	NPY5R	900							PNOC	CCR4	900	HLA-DRB1	CD3G	903	F13A1	PPBP	903
CXCR6	CXCL2	910				FPR2	AVP	900	CCL21	NPY5R	900							C3AR1	CCR4	900	HLA-DRB5	CD3G	903	S1PR4	CCR1	903
CCR8	CXCL2	910				UTS2B	AVP	900	ADRA2A	NPY5R	900							FPR1	CCR4	900	IL2RA	CD3G	903	CCR2	CCR1	903
CXCL9	CXCL2	910				CALCB	AVP	900	ADCY8	NPY5R	900							CXCL10	CCR4	900	CCR1	HCAR3	903	CCR5	CCR1	903
CYP1A1	IDO1	910				RGS18	AVP	900	CXCR5	NPY5R	900							HTR1E	CCR4	900	RGS18	CCR3	903	NMUR2	GALR1	903
CD5	CD19	910				HLA-DRB1	IRF4	900	CCL5	NPY5R	900							P2RY14	CCR4	900	MYL1	MYBPC3	903	CXCL13	GALR1	903
CYP1A1	IDO2	910				HLA-DRB5	IRF4	900	SSTR5	NPY5R	900							P2RY13	CCR4	900	MYL4	MYBPC3	903	PPY	PNOC	903
LTF	B2M	910				CD3D	CD274	900	CXCR1	NPY5R	900							CCR8	CCR4	900	OR1E1	OR10G2	903	CCKAR	PTAFR	903
CIITA	HLA-DQB1	910				HLA-DRB1	CD274	900	PPBP	NPY5R	900							S1PR5	CCR4	900	ARHGAP25	VAV1	903	HRH4	CXCL10	903
LCE1D	LCE1E	910				CD3E	CD274	900	FPR1	NPY5R	900							UTS2	CCKBR	900	ALPP	GCH1	903	CCR1	P2RY12	903
CCL22	CCL3	909				HLA-DRB5	CD274	900	CXCL10	NPY5R	900							P2RY10	CCKBR	900	CSF2	CD1C	903	CCR7	HTR1E	903
APOE	TLR2	909				ARHGAP20	RHOH	900	CXCL11	NPY5R	900							GPR65	CCKBR	900	SCTR	PTGER2	902	CXCL13	HTR1E	903
MMP2	MMP7	909				TAGAP	RHOH	900	P2RY12	NPY5R	900							PROK1	CCKBR	900	PROKR2	NMU	902	CCL21	P2RY14	903
MC3R	GLP2R	909				C3	HCAR2	900	CCL19	NPY5R	900							F2RL2	CCKBR	900	PROKR2	GPR65	902	ADRA2A	P2RY14	903
BLK	ZAP70	909				CCL21	HCAR2	900	CXCR2	NPY5R	900							ADRA1B	CCKBR	900	SCTR	PTGIR	902	FFAR1	P2RY6	903
IL6	REN	909				ADCY8	HCAR2	900	P2RY13	NPY5R	900							XCR1	CCKBR	900	LCT	HK3	902	HRH4	HTR1A	903
ITGAX	CD8A	909				CXCL13	HCAR2	900	LPAR5	NPY5R	900							UTS2R	CCKBR	900	CCR5	CCL23	902	CXCL13	HTR1A	903
CXCR5	CXCL3	909				SST	HCAR2	900	RXFP3	NPY5R	900							GPR132	CCKBR	900	PTGIR	TSHR	902	CCR1	HTR1A	903
CSF3	CSF2	909				CXCR5	HCAR2	900	CXCL6	CCR6	900							SLA2	LCK	900	GPR65	PTAFR	902	S1PR4	CXCR2	903
CD69	CSF2	909				CCR5	HCAR2	900	MCHR1	CCR6	900							C5	CCR6	900	BDKRB1	C3AR1	902	FPR1	CXCR2	903
MMP7	COL14A1	909				CCL5	HCAR2	900	ANXA1	CCR6	900							S1PR4	CCR6	900	NMU	C3AR1	902	HTR1E	CXCR2	903
GNGT2	GNG8	909				CXCR1	HCAR2	900	OPRK1	CCR6	900							GALR3	CCR6	900	CCR5	C3AR1	902	SST	CHRM2	903
CCR1	C3AR1	909				CXCL5	HCAR2	900	ADRA2A	CCR6	900							NMUR2	CCR6	900	BDKRB1	MTNR1A	902	HTR5A	CHRM2	903
LYZ	PRL	909				PPBP	HCAR2	900	ADCY8	CCR6	900							NMU	CCR6	900	CCR2	MTNR1A	902	CCR2	CHRM2	903
FUT5	FUT9	909				CCR1	HCAR2	900	CXCL13	CCR6	900							OPRK1	CCR6	900	CCR5	MTNR1A	902	CCR5	CHRM2	903
CXCL6	FPR1	909				GALR1	HCAR2	900	CCL5	CCR6	900							CXCL13	CCR6	900	CCR1	MTNR1A	902	CCR1	CHRM2	903
HTR6	RXFP1	909				PNOC	HCAR2	900	SSTR5	CCR6	900							CCL5	CCR6	900	BDKRB1	TACR3	902	GALR1	CHRM2	903
C3AR1	CXCL10	909				FPR1	HCAR2	900	PNOC	CCR6	900							CXCL3	CCR6	900	SCTR	PTGDR	902	CXCR6	CHRM2	903
GZMA	CD36	909				CXCR6	HCAR2	900	C3AR1	CCR6	900							CXCL5	CCR6	900	BDKRB1	TACR1	902	HTR1E	CHRM2	903
RXFP1	GHRHR	909				CXCL10	HCAR2	900	FPR1	CCR6	900							RGS20	CCR6	900	CD180	CD14	902	FCER1G	HCLS1	903
CXCR1	CCR8	909				CXCL11	HCAR2	900	P2RY12	CCR6	900							PNOC	CCR6	900	MTNR1A	CXCR6	902	CCR5	P2RY13	903
TLR2	SOCS1	909				CCL19	HCAR2	900	HTR1A	CCR6	900							C3AR1	CCR6	900	IL2	IL7R	902	HTR5A	CCR8	903
PNOC	NPBWR1	909				CCR8	HCAR2	900	CHRM2	CCR6	900							FPR1	CCR6	900	CCR7	P2RY14	902	PPBP	CCR8	903
SPARC	GAS6	909				SSTR3	HCAR2	900	P2RY13	CCR6	900							HTR1E	CCR6	900	NMU	P2RY14	902	CHRM2	RXFP3	903
VEGFC	GAS6	909				CCR4	HCAR2	900	PENK	CCR6	900							P2RY14	CCR6	900	CCR1	P2RY14	902	KCNH2	KCNH7	903
FCER1G	LCK	909				FPR2	HCAR2	900	LPAR5	CCR6	900							P2RY13	CCR6	900	GPR65	P2RY6	902	SCTR	CALCA	903
CRMP1	DPYSL4	909				FPR3	HCAR2	900	RXFP3	CCR6	900							S1PR5	CCR6	900	IL1B	LEP	902	ANXA1	CCR4	903
CCR5	FPR2	909				HRH3	HCAR2	900	NPW	CCR6	900							C5	FPR3	900	PTAFR	CIITA	902	SST	CCR4	903
CCR1	FPR2	909				GPR18	HCAR2	900	UTS2	FPR2	900							S1PR4	FPR3	900	CCR7	P2RY13	902	PPBP	CCR4	903
P2RY13	GPR18	909				PYY	HCAR2	900	P2RY10	FPR2	900							GALR3	FPR3	900	CXCL16	P2RY13	902	CHRM2	CCR4	903
MC4R	ADRB3	909				CXCL9	HCAR2	900	OXT	FPR2	900							NMUR2	FPR3	900	C3AR1	P2RY13	902	CCR7	NPY5R	903
SERPING1	FN1	909				RGS18	HCAR2	900	GNRH2	FPR2	900							NMU	FPR3	900	WNT1	NOG	902	NMUR2	NPY5R	903
CXCR1	C5AR1	909				CNR2	HCAR2	900	MCHR1	FPR2	900							OPRK1	FPR3	900	P2RY13	SSTR3	902	HRH4	NPY5R	903
DNAH8	PLN	909				C3	CCL25	900	HTR2B	FPR2	900							CCL5	FPR3	900	MTNR1A	NPBWR1	902	CXCL13	NPY5R	903
PRF1	STAT4	909				HRH4	CCL25	900	OPRK1	FPR2	900							CXCL3	FPR3	900	NPY	CCR4	902	CHRM2	NPY5R	903
CALD1	LMOD1	909				POMC	CCL25	900	GPR65	FPR2	900							CXCL5	FPR3	900	CCR2	CCR4	902	CCR7	FPR2	903
MMP7	FASLG	909				ADCY8	CCL25	900	NPFFR1	FPR2	900							CXCL10	FPR3	900	CCR5	CCR4	902	CCL19	FPR2	903
SPTBN4	SPTA1	909				SST	CCL25	900	ADRA2A	FPR2	900							P2RY14	FPR3	900	CCR1	CCR4	902	CXCR5	FPR3	903
KRT1	LOR	909				GALR1	CCL25	900	ADCY8	FPR2	900							P2RY13	FPR3	900	MTNR1A	CCR4	902	CCR5	FPR3	903
CD7	CD2	909				PNOC	CCL25	900	SSTR5	FPR2	900							S1PR5	FPR3	900	PMCH	CCR4	902	FPR1	FPR3	903
ITGB2	PLAU	909				C3AR1	CCL25	900	AVPR1A	FPR2	900							CCR6	FPR3	900	BLK	LCK	902	CXCL13	HRH3	903
MMP9	COL16A1	909				FPR1	CCL25	900	PNOC	FPR2	900							IRF8	OAS2	900	MTNR1A	NPY5R	902	HTR1A	HRH3	903
CXCR1	CXCR3	909				P2RY12	CCL25	900	GRM5	FPR2	900							PTAFR	OAS2	900	NPY5R	CCR6	902	CHRM2	HRH3	903
PRELP	OMD	909				P2RY13	CCL25	900	P2RY12	FPR2	900							CIITA	OAS2	900	CYSLTR2	FPR2	902	CCL5	GPR18	903
FMOD	OMD	909				SSTR3	CCL25	900	ADORA1	FPR2	900							C5	GPR18	900	CXCL10	FPR2	902	DRD1	ADRB3	903
TLR10	FOXP3	909				FPR2	CCL25	900	HTR1A	FPR2	900							S1PR4	GPR18	900	P2RY14	FPR2	902	PNOC	GRM8	903
ZAP70	HLA-A	909				FPR3	CCL25	900	CHRM2	FPR2	900							GALR3	GPR18	900	WIF1	WNT7B	902	OPRD1	PTGER3	903
CCL22	CCL7	909				HRH3	CCL25	900	P2RY13	FPR2	900							NMUR2	GPR18	900	BDKRB1	FPR3	902	CXCL13	PTGER3	903
TLX2	SMAD9	909				GPR18	CCL25	900	UTS2R	FPR2	900							APLNR	GPR18	900	CCR7	FPR3	902	CCR2	PTGER3	903
NCAN	GPC3	909				PYY	CCL25	900	PENK	FPR2	900							CCL21	GPR18	900	CCR2	FPR3	902	CHRM2	PTGER3	903
RXFP1	GCG	909				SUCNR1	CCL25	900	LPAR5	FPR2	900							OPRK1	GPR18	900	CXCR1	FPR3	902	GPR18	PTGER3	903
CYP2C9	UGT2A1	909				RGS1	CCL25	900	RXFP3	FPR2	900							CXCL13	GPR18	900	CXCR6	FPR3	902	CYSLTR2	NPSR1	903
HTR5A	RGS4	909				RGS18	CCL25	900	NPW	FPR2	900							CCR2	GPR18	900	MTNR1A	HRH3	902	CD3D	HLA-DRB1	903
HCK	ITK	909				CNR1	CCL25	900	CCKBR	FPR2	900							CCR5	GPR18	900	CXCR6	GPR18	902	HRH4	NPY1R	903
ADH4	GSTA2	909				CNR2	CCL25	900	NPY5R	FPR2	900							CXCL5	GPR18	900	IL2RB	IKZF3	902	HRH3	NPY1R	903
CD4	CD19	909				HCAR2	CCL25	900	PLB1	CYP1A2	900							CCR1	GPR18	900	C3AR1	CCR9	902	PTGER3	NPY1R	903
ARHGAP15	VAV1	909				CALCB	ADCYAP1R1	900	CXCL6	HRH3	900							RGS20	GPR18	900	MTNR1A	CCR9	902	SST	CXCL9	903
MT2A	IRF1	908				HLA-DRB1	MAP4K1	900	ANXA1	HRH3	900							PNOC	GPR18	900	NPBWR1	CCR9	902	FPR2	CXCL9	903
CCL22	CCL4	908				CD3E	MAP4K1	900	CCL21	HRH3	900							C3AR1	GPR18	900	FPR3	CCR9	902	ACTA2	SORBS1	903
CNTFR	IL6	908				CD3D	PDCD1LG2	900	OPRK1	HRH3	900							FPR1	GPR18	900	FCER1G	PIK3CG	902	ADRA2A	RGS7	903
THBS1	TIMP2	908				HLA-DRB1	PDCD1LG2	900	ADRA2A	HRH3	900							CXCL10	GPR18	900	PTGER2	CALCR	902	CHRM2	RGS7	903
KNG1	CCR5	908				CD3E	PDCD1LG2	900	CXCR5	HRH3	900							HTR1E	GPR18	900	PTGIR	CALCR	902	RXFP3	RGS7	903
CCL3	CCL5	908				HLA-DRB5	PDCD1LG2	900	CCL5	HRH3	900							CXCR2	GPR18	900	LPAR5	PYY	902	CXCL10	RGS1	903
KNG1	CCL5	908				GALNT15	MUC16	900	SSTR5	HRH3	900							CCR8	GPR18	900	PNOC	NPY1R	902	CCR6	RGS1	903
CCL21	PDPN	908				GALNT13	MUC16	900	CXCR1	HRH3	900							S1PR5	GPR18	900	C3AR1	CXCL9	902	PPBP	RGS18	903
GHRH	LHCGR	908				PROK1	GCGR	900	PPBP	HRH3	900							CCR4	GPR18	900	MTNR1A	RGS18	902	PNOC	RGS10	903
IL2RB	EOMES	908				ADCY8	GCGR	900	PNOC	HRH3	900							CCR6	GPR18	900	IL12B	FASLG	902	CXCR6	CNR1	903
C3	CCR1	908				PROK2	GCGR	900	C3AR1	HRH3	900							FPR3	GPR18	900	VEGFC	F5	902	CCR6	CNR1	903
COL8A1	COL14A1	908				XCR1	GCGR	900	FPR1	HRH3	900							PTGER2	ADRB3	900	TSHR	ADRB1	902	RGS10	CNR1	903
GHRH	TSHR	908				FPR2	GCGR	900	CXCL10	HRH3	900							ADM	ADRB3	900	CXCR1	HTR1B	902	DPYSL5	DPYD	903
CCR5	FPR1	908				UTS2B	GCGR	900	CXCL11	HRH3	900							ADORA2B	ADRB3	900	MTNR1A	HTR1B	902	CD4	CD40LG	903
CCL5	FPR1	908				CALCB	GCGR	900	P2RY12	HRH3	900							CYP26A1	UGT1A10	900	CCR6	HTR1B	902	LCP2	TREM2	903
KNG1	PROKR1	908				RGS18	GCGR	900	CCL19	HRH3	900							ADH4	UGT1A10	900	BDKRB1	PTGFR	902	P2RY10	CYSLTR1	903
ADH1A	UGT1A1	908				CYSLTR1	GCGR	900	CXCR2	HRH3	900							CYP26C1	UGT1A10	900	CD8A	CD40	902	CCKAR	TACR2	903
COL3A1	COL8A2	908				HRG	IGF2	900	P2RY13	HRH3	900							CYP2S1	UGT1A10	900	TAC3	CYSLTR1	902	P2RY12	CXCR3	903
CCL21	P2RY12	908				SRGN	IGF2	900	LPAR5	HRH3	900							CHST6	PRELP	900	LIN28A	NR5A1	902	C5AR1	CXCR3	903
CCL5	CCL19	908				MMRN1	IGF2	900	RXFP3	HRH3	900							DOK2	IKZF3	900	MYL2	DES	902	TNNI2	DES	903
PDGFRA	SPHK1	908				SERPING1	IGF2	900	CCR6	HRH3	900							SCN2B	SCNN1B	900	CCL11	FGR	902	TPM2	DES	903
P2RY12	P2RY13	908				BMPR1B	AHSG	900	FPR2	HRH3	900							NT5C1A	AK5	900	DOK2	IL2RG	902	PNOC	GRM4	903
DPYSL5	CRMP1	908				BLK	SLA	900	ATP1A3	FXYD1	900							CYP26A1	UGT1A9	900	CCL19	CNR2	902	GZMB	IL2RG	903
NMUR2	FFAR3	908				MS4A2	ITK	900	CXCL6	GPR18	900							ADH4	UGT1A9	900	CCR6	CNR2	902	CCL21	CNR2	903
C3	IFITM1	908				HLA-DRB1	ITK	900	MCHR1	GPR18	900							CYP26C1	UGT1A9	900	ELMO1	SYK	902	CXCL13	CNR2	903
SERPING1	GAS6	908				CD3E	ITK	900	CCL21	GPR18	900							CYP2S1	UGT1A9	900	CXCR1	HCK	902	HTR5A	CNR2	903
CXCR1	CCR4	908				HLA-DRB5	ITK	900	OPRK1	GPR18	900							MYH2	MYH7	900	CCL11	HCK	902	CXCL11	CNR2	903
GRM5	CCKBR	908				UGT2B4	ADH7	900	ADCY8	GPR18	900							F13A1	SERPINA1	900	LCK	HCK	902	P2RY13	CNR2	903
ADH4	LRAT	908				CD3D	FYB1	900	CXCL13	GPR18	900							EGF	SERPINA1	900	LPAR5	GNA14	902	CD3D	HLA-DRB5	903
TYROBP	GRAP2	908				HLA-DRB1	FYB1	900	SSTR5	GPR18	900							MYH7	MYH6	900	ALOX15	GPX2	902	CIITA	HLA-DRB5	903
CCR2	CCR6	908				IL13	IGLL5	900	CXCR1	GPR18	900							C5	CCR9	900	BDKRB1	CXCL12	902	GBP1	HLA-DRB5	903
CCR5	CCR6	908				FGR	CD3G	900	PPBP	GPR18	900							S1PR4	CCR9	900	P2RY13	CXCL12	902	CYP2C9	PLA2G2F	903
CXCR1	FPR2	908				CD274	CD3G	900	PNOC	GPR18	900							GALR3	CCR9	900	BMP5	BMP7	902	HTR7	HRH2	903
PGR	ERBB4	908				MAP4K1	CD3G	900	C3AR1	GPR18	900							NMUR2	CCR9	900	COL10A1	COL4A3	902	CD3D	IL2RA	903
KERA	FMOD	908				PDCD1LG2	CD3G	900	FPR1	GPR18	900							NMU	CCR9	900	COL24A1	COL4A4	902	GNGT2	GNG7	903
CXCL6	C5AR1	908				CXCL6	HCAR3	900	CXCL10	GPR18	900							CXCL3	CCR9	900	LCK	PDCD1LG2	902	COL9A3	COL23A1	903
CCR1	C5AR1	908				CCR7	HCAR3	900	CXCL11	GPR18	900							RGS20	CCR9	900	CYSLTR2	NPS	902	P2RY13	GPR55	903
SSTR3	GRM3	908				HRH4	HCAR3	900	ADORA1	GPR18	900							PNOC	CCR9	900	PROKR1	NPS	902	UGT1A1	ADH6	903
C5AR1	CR1	908				CCL21	HCAR3	900	CXCR2	GPR18	900							FPR1	CCR9	900	C3	CXCR4	902	CXCL13	ADRA2C	903
KNG1	RGS1	908				POMC	HCAR3	900	CHRM2	GPR18	900							HTR1E	CCR9	900	NMU	CXCR4	902	P2RY14	ADRA2C	903
INHBA	CGA	908				ADCY8	HCAR3	900	PENK	GPR18	900							P2RY14	CCR9	900	FPR1	CXCR4	902	FCER1G	PIK3R5	903
KNG1	NTSR1	908				CXCL13	HCAR3	900	RXFP3	GPR18	900							P2RY13	CCR9	900	CCR8	CXCR4	902	FCER1G	ITK	903
MCHR2	NTSR1	908				CXCR5	HCAR3	900	NPW	GPR18	900							S1PR5	CCR9	900	CCR6	CXCR4	902	CCR1	CASR	903
KNG1	PTGFR	908				CCR5	HCAR3	900	NPY5R	GPR18	900							GPR18	CCR9	900	FPR3	CXCR4	902	TACR2	CASR	903
GSTM2	CYP2C19	908				CCL5	HCAR3	900	CCR6	GPR18	900							C5	CCL20	900	KISS1	MLN	902	ENTPD3	AMPD1	903
PTGS1	CYP2C19	908				CXCR1	HCAR3	900	HRH3	GPR18	900							S1PR4	CCL20	900	HCK	SLA	902	ENTPD8	AMPD1	903
TLR2	MMP9	908				CXCL5	HCAR3	900	PTGER2	ADRB3	900							GALR3	CCL20	900	HLA-DRB5	HLA-B	902	HLA-DRB1	CD3G	903
LHCGR	GLP1R	908				PPBP	HCAR3	900	HTR6	ADRB3	900							NMUR2	CCL20	900	CD79A	DAPP1	902	HLA-DRB5	CD3G	903
PGR	NR5A1	908				GALR1	HCAR3	900	CALCA	ADRB3	900							APLNR	CCL20	900	BLK	DAPP1	902	IL2RA	CD3G	903
MMP8	COL16A1	908				PNOC	HCAR3	900	DOK2	IKZF3	900							NMU	CCL20	900	HLA-DRB5	FYB1	902	SST	HCAR3	903
MMP7	COL16A1	908				FPR1	HCAR3	900	OR1J1	OR7D2	900							OPRK1	CCL20	900	CD4	IGLL5	902	CCR1	HCAR3	903
RGS1	CXCR3	908				CXCR6	HCAR3	900	PTGER2	CALCB	900							RGS20	CCL20	900	CXCL16	HCAR3	902	KCNH2	KCNH6	903
CXCR3	CNR2	908				CXCL10	HCAR3	900	ADCY8	CALCB	900							PNOC	CCL20	900	C3AR1	HCAR3	902	HTR3E	HTR3D	903
KNG1	CXCL1	908				P2RY12	HCAR3	900	HTR6	CALCB	900							C3AR1	CCL20	900	P2RY14	HCAR3	902	CSF2	CD1C	903
CACNG2	CAMK2A	908				CCL19	HCAR3	900	MC4R	CALCB	900							FPR1	CCL20	900	RGS18	HCAR3	902	KCNK10	KCNK2	903
HLA-A	IFI30	908				CCR8	HCAR3	900	PTGDR	CALCB	900							HTR1E	CCL20	900	CXCL12	HCAR3	902	SCTR	PTGER2	902
RGS2	GCG	908				SSTR3	HCAR3	900	HTR7	CALCB	900							P2RY14	CCL20	900	CCR1	CCR3	902	CCR7	HRH4	902
LHCGR	GCG	908				CCR4	HCAR3	900	ADRB3	CALCB	900							P2RY13	CCL20	900	MTNR1A	CCR3	902	EPOR	IL6	902
TAC3	GCG	908				HRH3	HCAR3	900	COL7A1	TLL2	900							S1PR5	CCL20	900	CCR4	CCR3	902	OPRD1	CCL21	902
CALCB	GCG	908				PYY	HCAR3	900	BLK	TRPV6	900							FPR3	CCL20	900	MYBPC1	MYBPC3	902	APOA1	MSR1	902
CSF3	CSF2RA	908				CXCL9	HCAR3	900	GPD1	GPAT2	900							UTS2	NPSR1	900	ARHGAP30	VAV1	902	MT2A	ICAM1	902
HLA-DRB1	HLA-B	908				CNR2	HCAR3	900	PRKCG	RXRG	900							P2RY10	NPSR1	900	CCR5	IL10	902	CDH9	CDH2	902
KNG1	CHRM4	908				HCAR2	HCAR3	900	LCP2	HLA-DRB1	900							KISS1R	NPSR1	900	SERPINE1	SRGN	901	CRP	C1R	902
ADRA2C	CHRM4	908				CCL25	HCAR3	900	PTAFR	HLA-DRB1	900							GRP	NPSR1	900	BDKRB1	CCR7	901	HRH4	CCL5	902
CCL21	CASR	908				EOMES	IL12RB1	900	DYNC1I1	HLA-DRB1	900							HTR2B	NPSR1	900	UTS2	NMU	901	CCR5	CCL23	902
RGS4	CASR	908				ICAM3	CLEC4M	900	CD28	HLA-DRB1	900							NMU	NPSR1	900	MMRN1	VEGFC	901	FGD2	ARHGAP15	902
GLP2R	GPBAR1	908				TLR1	SFTPA1	900	OR1J1	OR2W3	900							GPR65	NPSR1	900	NT5E	NMNAT2	901	NMUR2	CCKAR	902
CD28	CD3G	908							OR7D2	OR2W3	900							PROK1	NPSR1	900	NPY	CCR2	901	ANXA1	CCR1	902
GPR65	GPR68	908							CHRNA1	PAK3	900							ADM	NPSR1	900	BDKRB1	CXCR1	901	MMRN1	VEGFD	902
CD69	CD19	908							PTGER2	HTR4	900							F2RL2	NPSR1	900	CD38	NNMT	901	GPR65	PTAFR	902
IL2RB	B2M	908							CALCB	HTR4	900							MC4R	NPSR1	900	CACNG3	CACNG2	901	NMUR2	C3AR1	902
MT2A	B2M	908							HDC	AOC1	900							PTAFR	NPSR1	900	P2RY10	PTAFR	901	ANXA1	C3AR1	902
HLA-DRB1	B2M	908							ANXA1	CCL28	900							UTS2R	NPSR1	900	NPY	C3AR1	901	CCR5	C3AR1	902
CD86	VAV1	908							OPRK1	CCL28	900							DRD1	NPSR1	900	LTF	PRL	901	APOA1	PRL	902
KCNH8	KCNH6	908							ADRA2A	CCL28	900							GPR132	NPSR1	900	CCR1	FPR1	901	CD180	CD14	902
C4BPA	C4A	908							ADCY8	CCL28	900							ADRB3	NPSR1	900	GPR65	TACR3	901	ADH1A	UGT2B4	902
SRGN	F13A1	907							SSTR5	CCL28	900							LCP2	HLA-DRB1	900	PROKR2	PROKR1	901	IL2	IL7R	902
CCL21	KNG1	907							PNOC	CCL28	900							CTSV	HLA-DRB1	900	C3AR1	CXCR6	901	CCR7	P2RY12	902
RGS2	CCKAR	907							C3AR1	CCL28	900							SLA2	HLA-DRB1	900	FPR1	CXCR6	901	CCR5	P2RY12	902
CCL3	CXCR1	907							FPR1	CCL28	900							ZAP70	HLA-DRB1	900	IL2RB	PRKCB	901	PNOC	P2RY12	902
KNG1	C3AR1	907							P2RY12	CCL28	900							PTAFR	HLA-DRB1	900	FPR1	CXCL10	901	CCR7	P2RY14	902
DCN	CHSY3	907							ADORA1	CCL28	900							CD28	HLA-DRB1	900	C3	CCL19	901	PPBP	P2RY14	902
MC3R	RXFP1	907							CHRM2	CCL28	900							IRF7	HLA-DRB1	900	NMU	CCL19	901	CCR1	P2RY14	902
VCAN	CD14	907							P2RY13	CCL28	900							OAS2	HLA-DRB1	900	FPR1	CCL19	901	GPR65	P2RY6	902
COL10A1	COL8A2	907							PENK	CCL28	900							SLA2	CD3E	900	CCR1	P2RY13	901	IL1B	LEP	902
PDYN	NPBWR1	907							LPAR5	CCL28	900							IL23R	CD3E	900	CCL19	P2RY13	901	PTAFR	CIITA	902
SERPINE1	GAS6	907							RXFP3	CCL28	900							PDCD1	CD3E	900	BDKRB1	UTS2R	901	CCR7	P2RY13	902
CXCR5	PTGDR2	907							NPW	CCL28	900							HLA-DRB1	CD247	900	NMU	UTS2R	901	C3AR1	P2RY13	902
IL12B	LCK	907							NPY5R	CCL28	900							C5	CXCL9	900	XCR1	GPR132	901	SCTR	DRD1	902
NPBWR1	NPY5R	907							FPR2	CCL28	900							S1PR4	CXCL9	900	CCR7	SSTR3	901	PPY	TAS2R60	902
CCR1	CCR6	907							GPR18	CCL28	900							GALR3	CXCL9	900	NMU	SSTR3	901	PENK	RXFP3	902
C3	FPR2	907							PDCD1	CD3E	900							NMUR2	CXCL9	900	CCR1	NPBWR1	901	CCR2	CCR4	902
CCR2	C5AR1	907							CXCL6	NPY1R	900							NMU	CXCL9	900	CXCR6	NPBWR1	901	CCR5	CCR4	902
FPR1	C5AR1	907							ANXA1	NPY1R	900							RGS20	CXCL9	900	SSTR3	NPBWR1	901	CCR1	CCR4	902
CXCL11	C5AR1	907							CXCR1	NPY1R	900							PNOC	CXCL9	900	PRF1	CD86	901	NMUR2	CCKBR	902
FPR2	C5AR1	907							PPBP	NPY1R	900							FPR1	CXCL9	900	SRGN	CFD	901	HTR5A	CCR6	902
VEGFC	SERPINA1	907							C3AR1	NPY1R	900							HTR1E	CXCL9	900	PF4	CFD	901	CXCR2	CCR6	902
CD28	CD3E	907							FPR1	NPY1R	900							P2RY14	CXCL9	900	BDKRB1	CCR4	901	NPY5R	CCR6	902
GRM5	GRM3	907							CXCL10	NPY1R	900							P2RY13	CXCL9	900	CXCR6	CCR4	901	CYSLTR2	FPR2	902
FN1	LEFTY2	907							CXCL11	NPY1R	900							S1PR5	CXCL9	900	CD3D	PDCD1	901	CXCL10	FPR2	902
CCL21	RGS1	907							CCL19	NPY1R	900							CCR4	CXCL9	900	C3AR1	NPY5R	901	P2RY14	FPR2	902
CXCL13	RGS1	907							P2RY13	NPY1R	900							FPR3	CXCL9	900	FPR1	FPR2	901	CCR7	FPR3	902
FPR2	RGS1	907							LPAR5	NPY1R	900							GPR18	CXCL9	900	XCR1	FPR2	901	ADRA2A	FPR3	902
FCGR2B	FCER1A	907							RXFP3	NPY1R	900							PRKCB	NRG2	900	CCR6	FPR2	901	CCR2	FPR3	902
ITGAX	CD40	907							CCR6	NPY1R	900							C5	SUCNR1	900	C3	FPR3	901	CXCR6	FPR3	902
COL1A2	COL16A1	907							FPR2	NPY1R	900							S1PR4	SUCNR1	900	CCL21	FPR3	901	CXCR6	GPR18	902
COL19A1	COL16A1	907							GPR18	NPY1R	900							CCR7	SUCNR1	900	CCR8	FPR3	901	HTR1A	GPR18	902
CXCR5	CXCR3	907							CCL28	NPY1R	900							GALR3	SUCNR1	900	NPBWR1	FPR3	901	SCTR	ADRB3	902
CCKAR	HTR2A	907							CXCL6	DRD2	900							NMUR2	SUCNR1	900	CCR4	FPR3	901	NMUR2	GRM8	902
PRF1	IL2RA	907							ANXA1	DRD2	900							APLNR	SUCNR1	900	FPR2	FPR3	901	CCR2	GRM8	902
MUC13	GCNT3	907							CCL21	DRD2	900							CCL21	SUCNR1	900	CCR7	HRH3	901	CCR5	GRM8	902
PGR	ESRRG	907							CXCR5	DRD2	900							OPRK1	SUCNR1	900	NPY5R	HRH3	901	CCR1	GRM8	902
UTS2	GCG	907							CCL5	DRD2	900							CXCL13	SUCNR1	900	FPR2	GPR18	901	CXCR6	GRM8	902
NMUR2	GCG	907							CXCR1	DRD2	900							CCR2	SUCNR1	900	GALNT5	GALNT15	901	RXFP3	GRM8	902
[truncated: 2,473 more rows]

## Sheet: Sheet2
Table S3. Correlation network of pan-cancer
BLCA			BRCA			COAD			LUAD			LUSC			OV			PAAD			SKCM			STAD			UCEC
from	to	weight	from	to	weight	from	to	weight	from	to	weight	from	to	weight	from	to	weight	from	to	weight	from	to	weight	from	to	weight	from	to	weight
PLAT	SERPINE1	0.999	IL2RB	IL2	0.999	KRT14	KRT5	0.999	AGRP	MC4R	0.999	LY86	CD180	0.999	IL2RB	IL2	0.999	LY86	CD180	0.999	IL2RB	IL2	0.999	IL2RB	IL2	0.999	IL2RB	IL2	0.999
MMP2	TIMP2	0.999	CCR7	CCL21	0.999	LY86	CD180	0.999	ITGAX	ITGB2	0.999	CCL3	CCR5	0.999	LY86	CD180	0.999	CCR7	CCL21	0.999	TNFRSF10A	TNFSF10	0.999	LY86	CD180	0.999	LY86	CD180	0.999
LCP2	ZAP70	0.999	LCP2	ZAP70	0.999	CCR7	CCL21	0.999	CD80	CTLA4	0.999	CCL4	CCR5	0.999	CCR7	CCL21	0.999	NMUR2	NMU	0.999	LY86	CD180	0.999	CCR7	CCL21	0.999	CCR7	CCL21	0.999
CCL2	CCR2	0.999	CCL2	CCR2	0.999	CCL2	CCR2	0.999	IL7	IL7R	0.999	CCR5	CCL5	0.999	CCL2	CCR2	0.999	LCP2	ZAP70	0.999	CCR7	CCL21	0.999	LCP2	ZAP70	0.999	LCP2	ZAP70	0.999
CCL3	CCR5	0.999	CCL4	CCR5	0.999	CCL3	CCR5	0.999	CD80	CD28	0.999	CCL4	CCR1	0.999	CCL3	CCR5	0.999	CCL2	CCR2	0.999	LCP2	ZAP70	0.999	TNNI2	TNNT3	0.999	CCL3	CCR5	0.999
CCL4	CCR5	0.999	CCR5	CCL5	0.999	CCL4	CCR5	0.999	CTLA4	CD86	0.999	ITGAX	ITGB2	0.999	CCL4	CCR5	0.999	CCL3	CCR5	0.999	CCL2	CCR2	0.999	ESR1	TFF1	0.999	CCL4	CCR5	0.999
CCR5	CCL5	0.999	CCL4	CCR1	0.999	CCR5	CCL5	0.999	CD3D	CD3E	0.999	CD80	CTLA4	0.999	CCR5	CCL5	0.999	CCR5	CCL5	0.999	CCL4	CCR5	0.999	CCL3	CCR5	0.999	CCR5	CCL5	0.999
CCL4	CCR1	0.999	CD80	CTLA4	0.999	CCL4	CCR1	0.999	FAS	FASLG	0.999	CD80	CD28	0.999	CCL4	CCR1	0.999	AGRP	MC4R	0.999	CCR5	CCL5	0.999	CCL4	CCR5	0.999	ITGAX	ITGB2	0.999
TIMP1	MMP3	0.999	FGB	FGA	0.999	ITGAX	ITGB2	0.999	BIRC3	CD40	0.999	ICAM3	ITGAL	0.999	ITGAX	ITGB2	0.999	UGT1A6	UGT1A1	0.999	CCL4	CCR1	0.999	CCR5	CCL5	0.999	CD80	CTLA4	0.999
ICAM1	ITGB2	0.999	CCR7	CCL19	0.999	CCR7	CCL19	0.999	CXCL10	CXCR3	0.999	CD3D	CD3E	0.999	CD80	CTLA4	0.999	IL7	IL7R	0.999	IL12B	IL12A	0.999	CCL4	CCR1	0.999	FGB	FGA	0.999
ITGAX	ITGB2	0.999	CD80	CD28	0.999	CD80	CD28	0.999	CXCL11	CXCR3	0.999	CXCL10	CXCR3	0.999	FGB	FGA	0.999	FGB	FGA	0.999	TAC3	TACR3	0.999	IGFBP1	IGF1	0.999	CCR7	CCL19	0.999
CD80	CTLA4	0.999	CTLA4	CD86	0.999	CCKAR	CCK	0.999	LY96	TLR4	0.999	CXCL11	CXCR3	0.999	CCR7	CCL19	0.999	CCR7	CCL19	0.999	CD80	CTLA4	0.999	ICAM1	ITGB2	0.999	CD80	CD28	0.999
GHRH	GHRHR	0.999	ZAP70	LCK	0.999	ICAM3	ITGAL	0.999	C1QB	C1QA	0.999	IL2RB	IL2RG	0.999	GAL	GALR2	0.999	FGB	FGG	0.999	CCR7	CCL19	0.999	ITGAX	ITGB2	0.999	GAL	GALR2	0.999
CD80	CD28	0.999	LCP2	GRAP2	0.999	CD3D	CD3E	0.999	C1QC	C1QA	0.999	C1QB	C1QA	0.999	CTLA4	CD86	0.999	FGA	FGG	0.999	DOCK2	ELMO1	0.999	CCR7	CCL19	0.999	CTLA4	CD86	0.999
AXL	GAS6	0.999	KLRD1	KLRC1	0.999	ERBB4	NRG2	0.999	TNFRSF17	TNFSF13B	0.999	C1QC	C1QA	0.999	FGB	FGG	0.999	ZAP70	LCK	0.999	CD80	CD28	0.999	GHR	GH1	0.999	ZAP70	LCK	0.999
CTLA4	CD86	0.999	CD3D	CD3E	0.999	C3	CFH	0.999	TNFRSF13B	TNFSF13B	0.999	TNFRSF17	TNFSF13B	0.999	FGA	FGG	0.999	UGT1A6	UGT1A10	0.999	CTLA4	CD86	0.999	CD80	CD28	0.999	LCP2	GRAP2	0.999
RCVRN	GRK1	0.999	ZAP70	CD247	0.999	C1QB	C1QA	0.999	TNFRSF13C	TNFSF13B	0.999	TNFRSF13B	TNFSF13B	0.999	LCP2	GRAP2	0.999	UGT1A1	UGT1A10	0.999	ZAP70	LCK	0.999	NKX2-5	GATA4	0.999	FGF4	FGFR3	0.999
ZAP70	LCK	0.999	LCK	CD247	0.999	C1QC	C1QA	0.999	PDCD1	CD274	0.999	IL2RB	IL2RA	0.999	ICAM3	ITGAL	0.999	UGT1A6	UGT1A9	0.999	ICAM3	ITGAL	0.999	ICAM3	ITGAL	0.999	FGF3	FGFR3	0.999
LCP2	GRAP2	0.999	LCK	PTPRC	0.999	TNFRSF17	TNFSF13B	0.999	PRL	PRLR	0.999	LCP2	ITK	0.999	CD3D	CD3E	0.999	UGT1A1	UGT1A9	0.999	KLRD1	KLRC1	0.999	ICAM1	ITGAL	0.999	ICAM3	ITGAL	0.999
ICAM3	ITGAL	0.999	CXCL10	CXCR3	0.999	TNFRSF13B	TNFSF13B	0.999	SPTA1	SPTB	0.999	LCP2	FYB1	0.999	RAC2	NCF2	0.999	UGT1A10	UGT1A9	0.999	CD3D	CD3E	0.999	CD3D	CD3E	0.999	KLRD1	KLRC1	0.999
ICAM1	ITGAL	0.999	CXCL11	CXCR3	0.999	IL2RB	IL2RA	0.999	FOXP3	NFATC2	0.999	CR2	CD19	0.999	S100A8	S100A9	0.999	ICAM3	ITGAL	0.999	ZAP70	CD247	0.999	ZAP70	CD247	0.999	CD3D	CD3E	0.999
ERBB4	NRG1	0.999	IL2RB	IL2RG	0.999	LCP2	ITK	0.999	CSF2	CSF2RB	0.999	SLAMF1	SH2D1A	0.999	SERPINE1	PLAU	0.999	ERBB4	NRG1	0.999	LCK	CD247	0.999	IL6	IL6R	0.999	ZAP70	CD247	0.999
KLRD1	KLRC1	0.999	IL2	IL2RG	0.999	LCP2	FYB1	0.999	LCP2	ITK	0.999	SELPLG	SELP	0.998	CXCL10	CXCR3	0.999	CD3D	CD3E	0.999	TNNC1	TNNT2	0.999	S100A8	S100A9	0.999	LCK	CD247	0.999
CD3D	CD3E	0.999	C1QB	C1QA	0.999	SLAMF1	SH2D1A	0.999	LCP2	VAV1	0.999	CCL5	CCR1	0.998	CXCL11	CXCR3	0.999	SHH	GLI2	0.999	TNNI2	TNNT2	0.999	CXCL10	CXCR3	0.999	LCK	PTPRC	0.999
LCK	PTPRC	0.999	C1QC	C1QA	0.999	LRRC4C	NTNG1	0.999	TNFSF8	TNFRSF8	0.998	CXCL9	CXCR3	0.998	LY96	TLR4	0.999	ZAP70	CD247	0.999	LCK	PTPRC	0.999	CXCL11	CXCR3	0.999	RAC2	NCF2	0.999
RAC2	NCF2	0.999	TNFRSF17	TNFSF13B	0.999	APOB	MTTP	0.998	PPBP	CXCR2	0.998	CD3E	CD3G	0.998	IL2RB	IL2RG	0.999	LCK	CD247	0.999	RAC2	NCF2	0.999	IL2RB	IL2RG	0.999	CXCL10	CXCR3	0.999
FAS	FASLG	0.999	TNFRSF13B	TNFSF13B	0.999	CCL5	CCR1	0.998	CSF1R	CSF1	0.998	CD4	CD8A	0.997	IL2	IL2RG	0.999	ERBB4	NRG2	0.999	BIRC3	CD40	0.999	IL2	IL2RG	0.999	CXCL11	CXCR3	0.999
BIRC3	CD40	0.999	IL2RB	IL2RA	0.999	POMC	MC4R	0.998	IL22RA2	IL22	0.998	CCL3	CCR1	0.997	C1QB	C1QA	0.999	STRIP2	TRAF3IP3	0.999	CD40LG	CD40	0.999	C1QB	C1QA	0.999	IL2RB	IL2RG	0.999
CD40LG	CD40	0.999	IL2	IL2RA	0.999	C3	CR1	0.998	CXCL9	CXCR3	0.998	IL21	IL21R	0.997	C1QC	C1QA	0.999	KISS1R	KISS1	0.999	SERPINE1	PLAU	0.999	C1QC	C1QA	0.999	IL2	IL2RG	0.999
TIMP1	MMP9	0.999	GRAP2	MAP4K1	0.999	CD3E	CD3G	0.998	TSLP	CRLF2	0.998	ITGB2	ITGAL	0.997	TNFRSF17	TNFSF13B	0.999	LCK	PTPRC	0.999	PLAUR	PLAU	0.999	TNFRSF17	TNFSF13B	0.999	C1QB	C1QA	0.999
SERPINE1	PLAU	0.999	CSF2	CSF2RB	0.999	C3	VSIG4	0.998	RET	GFRA1	0.998	C1QB	C1QC	0.997	TNFRSF13B	TNFSF13B	0.999	RAC2	NCF2	0.999	CXCL10	CXCR3	0.999	TNFRSF13B	TNFSF13B	0.999	C1QC	C1QA	0.999
UGT1A1	UGT1A4	0.999	LCP2	ITK	0.999	KCND2	KCNIP1	0.998	CD3E	CD3G	0.998	PIK3CG	PIK3R5	0.997	IL2RB	IL2RA	0.999	SHH	PTCH2	0.999	CXCL11	CXCR3	0.999	IL2RB	IL2RA	0.999	TNFRSF17	TNFSF13B	0.999
UGT1A1	UGT1A8	0.999	LCP2	FYB1	0.999	APOB	APOE	0.997	CD4	CD8A	0.997	SPI1	IRF8	0.996	IL2	IL2RA	0.999	TNNI2	TNNC2	0.999	IL2RB	IL2RG	0.999	IL2	IL2RA	0.999	TNFRSF13B	TNFSF13B	0.999
UGT1A4	UGT1A8	0.999	CR2	CD19	0.999	CD4	CD8A	0.997	SERPINB2	PLAU	0.997	CXCL13	CXCR5	0.996	CSF2	CSF2RB	0.999	UGT1A6	UGT1A7	0.999	IL2	IL2RG	0.999	PDCD1	CD274	0.999	IL2RB	IL2RA	0.999
CXCL10	CXCR3	0.999	NCF2	NCF4	0.999	CCL3	CCR1	0.997	EDAR	EDA	0.997	CCL1	CCR8	0.996	CSF2	CSF2RA	0.999	UGT1A1	UGT1A7	0.999	C1QB	C1QA	0.999	CSF2	CSF2RB	0.999	IL2	IL2RA	0.999
CXCL11	CXCR3	0.999	SLAMF1	SH2D1A	0.999	IL21	IL21R	0.997	C1QB	C1QC	0.997	SIRPG	CGA	0.996	LCP2	ITK	0.999	UGT1A10	UGT1A7	0.999	C1QC	C1QA	0.999	IGFBP1	IGF2	0.999	PDCD1	CD274	0.999
IL2RB	IL2RG	0.999	TNFSF8	TNFRSF8	0.998	ITGB2	ITGAL	0.997	CRH	AVP	0.997	KRT2	PRSS33	0.996	LCP2	FYB1	0.999	UGT1A9	UGT1A7	0.999	LCP2	SYK	0.999	CSF2	CSF2RA	0.999	LCP2	ITK	0.999
C1QB	C1QA	0.999	CCL5	CCR1	0.998	C3	CR2	0.997	IGFBP6	IGF2	0.997	PRSS33	HRH2	0.996	NCF2	NCF4	0.999	UGT1A6	UGT1A8	0.999	BLNK	SYK	0.999	LCP2	ITK	0.999	LCP2	FYB1	0.999
C1QC	C1QA	0.999	LCP2	LCK	0.998	C1QB	C1QC	0.997	PIK3CG	PIK3R5	0.997	IL2RG	IL2RA	0.996	IL15	IL15RA	0.999	UGT1A1	UGT1A8	0.999	TYROBP	SYK	0.999	LCP2	FYB1	0.999	NCF2	NCF4	0.999
F3	F7	0.999	CD8A	LCK	0.998	IGFBP6	IGF2	0.997	DPYS	CPS1	0.997	CCR5	CCL8	0.996	NPHS2	NPHS1	0.999	UGT1A10	UGT1A8	0.999	TNFRSF17	TNFSF13B	0.999	CR2	CD19	0.999	SLAMF1	SH2D1A	0.999
TNFRSF17	TNFSF13B	0.999	ZAP70	CD3E	0.998	PIK3CG	PIK3R5	0.997	DPYSL5	CPS1	0.997	PDCD1	PDCD1LG2	0.996	SLAMF1	SH2D1A	0.999	UGT1A9	UGT1A8	0.999	TNFRSF13B	TNFSF13B	0.999	ICAM1	ITGAM	0.999	LCP2	LCK	0.998
TNFRSF13B	TNFSF13B	0.999	CXCL9	CXCR3	0.998	DPYS	CPS1	0.997	SPI1	IRF8	0.996	SPI1	CSF1R	0.995	CCL5	CCR1	0.998	UGT1A7	UGT1A8	0.999	IL2RB	IL2RA	0.999	CASP1	NLRP1	0.999	CD8A	LCK	0.998
TNFSF4	TNFRSF4	0.999	CD3E	CD3G	0.998	DPYSL5	CPS1	0.997	CXCL13	CXCR5	0.996	CD3E	CD247	0.995	GLI1	SHH	0.998	CXCL10	CXCR3	0.999	IL2	IL2RA	0.999	SLAMF1	SH2D1A	0.999	ZAP70	CD3E	0.998
IL2RB	IL2RA	0.999	CD4	CD8A	0.997	DPYSL4	CPS1	0.997	LBP	CD14	0.996	CCR4	CXCL12	0.994	CXCL9	CXCR3	0.998	IL2RB	IL2RG	0.999	PDCD1	CD274	0.999	OTC	RASGRP2	0.998	PLG	MMP9	0.998
PDCD1	CD274	0.999	NTS	NTSR2	0.997	C3	ITGAM	0.997	DST	COL17A1	0.996	GCGR	GCG	0.994	CSF2RB	CSF2RA	0.998	C1QB	C1QA	0.999	CCR9	CCL25	0.999	SELPLG	SELP	0.998	CXCL9	CXCR3	0.998
GRAP2	MAP4K1	0.999	IL21	IL21R	0.997	ACTL6B	GABRA4	0.996	SIRPG	CGA	0.996	RXFP1	RLN3	0.994	CD3E	CD3G	0.998	C1QC	C1QA	0.999	NOG	BMP7	0.999	ICAM1	VCAM1	0.998	CD3E	CD3G	0.998
CSF2	CSF2RB	0.999	LGR5	RSPO1	0.997	CXCL13	CXCR5	0.996	SIRPA	CGA	0.996	KLRC4-KLRK1	HCST	0.993	CCL3	CCR1	0.997	TNFSF9	TNFRSF9	0.999	CSF2	CSF2RB	0.999	CCL5	CCR1	0.998	CD4	CD8A	0.997
GLP1R	GCG	0.999	C1QB	C1QC	0.997	CCL1	CCR8	0.996	PDCD1	PDCD1LG2	0.996	KIT	PIK3CG	0.993	IL2RB	IL15	0.997	GRP	GRPR	0.999	CXCL12	CXCR4	0.999	PPBP	CXCR2	0.998	ITGB2	ITGAL	0.997
CSF2	CSF2RA	0.999	SPI1	IRF8	0.996	SIRPG	CGA	0.996	ITK	VAV1	0.996	CD244	CD48	0.993	IL21	IL21R	0.997	EFNB1	EPHB1	0.999	IGFBP1	IGF2	0.999	IL22RA2	IL22	0.998	C1QB	C1QC	0.997
LCP2	ITK	0.999	LBP	CD14	0.996	CCR5	CCL8	0.996	CD19	VAV1	0.996	CD79A	CD79B	0.993	NEUROG3	PAX4	0.997	CSF2	CSF2RB	0.999	IGFBP3	IGF2	0.999	MYL9	MYLK	0.998	PIK3CG	PIK3R5	0.997
LCP2	FYB1	0.999	CD8A	CD8B	0.996	LCP2	MAP4K1	0.996	SPI1	CSF1R	0.995	IL5RA	CSF2RB	0.992	ITGB2	ITGAL	0.997	LCP2	ITK	0.999	CSF2	CSF2RA	0.999	ZAP70	CD3E	0.998	CXCL13	CXCR5	0.996
CR2	CD19	0.999	SIRPG	CGA	0.996	OSM	IL6	0.995	CXCL6	CXCR1	0.995	CD244	SH2D1A	0.992	IL15	IL2RG	0.997	CR2	CD19	0.999	LCP2	ITK	0.999	CXCL9	CXCR3	0.998	CCL1	CCR8	0.996
HLA-B	B2M	0.999	IL2RG	IL2RA	0.996	SPI1	CSF1R	0.995	SPI1	GATA1	0.995	GZMB	SRGN	0.991	C1QB	C1QC	0.997	NCF2	NCF4	0.999	LCP2	FYB1	0.999	RET	GFRA1	0.998	CD8A	CD8B	0.996
LCP2	VAV1	0.999	CCR5	CCL8	0.996	CCL2	CCL5	0.995	FOXP3	GATA3	0.995	CD4	CCR5	0.991	DPYSL5	CPS1	0.997	IL10RA	IL10	0.999	SKAP1	FYB1	0.999	CSF2RB	CSF2RA	0.998	SIRPG	CGA	0.996
ZAP70	VAV1	0.999	LCP2	MAP4K1	0.996	CXCL6	CXCR1	0.995	GRIN2B	RASGRF1	0.995	CD79A	CD19	0.991	ACTL6B	GABRA4	0.996	TNNI2	TNNT1	0.999	CR2	CD19	0.999	IL1B	CASP1	0.998	IL2RG	IL2RA	0.996
LCK	VAV1	0.999	PDCD1	PDCD1LG2	0.996	CD3E	CD247	0.995	CD70	CD27	0.994	CCL5	CXCL10	0.99	LBP	CD14	0.996	TNNI3	TNNT1	0.999	CCL5	CCR3	0.999	ADCYAP1R1	ADCYAP1	0.998	CCR5	CCL8	0.996
NCF2	NCF4	0.999	SPI1	CSF1R	0.995	TYROBP	CD300E	0.995	IL7R	CRLF2	0.994	ICAM3	CD209	0.99	IL2RG	IL2RA	0.996	TNFSF11	TNFRSF11B	0.999	CCL11	CCR3	0.999	CD3E	CD3G	0.998	PDCD1	PDCD1LG2	0.996
IL15	IL15RA	0.999	CCL2	CCL5	0.995	NLGN1	NRXN1	0.995	FGF9	FGFR1	0.994	TRAT1	CD247	0.99	CCR5	CCL8	0.996	SLAMF1	SH2D1A	0.999	LCP2	VAV1	0.999	APOC3	APOE	0.997	RAC2	DOCK2	0.995
ICAM1	ITGAM	0.999	CD3E	CD247	0.995	CCL2	CCR5	0.994	CD28	VAV1	0.994	SPI1	IRF4	0.99	IL2RB	IL15RA	0.996	SELPLG	SELP	0.998	ZAP70	VAV1	0.999	SNAP25	SYT1	0.997	SPI1	CSF1R	0.995
TNFSF11	TNFRSF11B	0.999	IL2	FOXP3	0.995	CCR2	CCL11	0.993	KLRC4-KLRK1	HCST	0.993	CD84	SH2D1A	0.99	RAC2	DOCK2	0.995	CCL5	CCR1	0.998	LCK	VAV1	0.999	CD4	CD8A	0.997	CD3E	CD247	0.995
CASQ2	TRDN	0.999	IL2RB	JAK3	0.995	CD244	CD48	0.993	IL1A	IL1B	0.993	TBX21	IFNG	0.989	SPI1	CSF1R	0.995	GLI1	SHH	0.998	SYK	VAV1	0.999	CCL3	CCR1	0.997	IL2	FOXP3	0.995
SLAMF1	SH2D1A	0.999	GRAP2	FYB1	0.995	AVPR1A	AVP	0.993	XCR1	XCL2	0.993	IRF8	CIITA	0.989	CCL2	CCL5	0.995	LCP2	LCK	0.998	NCF2	NCF4	0.999	IL21	IL21R	0.997	SPI1	GATA1	0.995
TIMP1	MMP2	0.998	TYROBP	CD300E	0.995	CD79A	CD79B	0.993	AVPR1A	AVP	0.993	CD8A	CD3G	0.989	FGA	F2	0.995	CD8A	LCK	0.998	NR5A1	NR0B1	0.999	ITGB2	ITGAL	0.997	GRAP2	FYB1	0.995
TNFSF8	TNFRSF8	0.998	CCL2	CCR5	0.994	CCR5	CCL11	0.992	EDN1	AVP	0.993	CD22	CD19	0.989	HNF1A	HNF4A	0.995	ZAP70	CD3E	0.998	IL10RA	IL10	0.999	APOA1	APOA2	0.997	CD70	CD27	0.994
ICAM1	VCAM1	0.998	SST	SSTR5	0.994	CTSG	SERPINB4	0.992	CD79A	CD79B	0.993	ITGB2	ITGAM	0.989	CD3E	CD247	0.995	IHH	PTCH2	0.998	IL15	IL15RA	0.999	C1QB	C1QC	0.997	IL2	LCK	0.994
CCL5	CCR1	0.998	IL2	LCK	0.994	IL5RA	CSF2RB	0.992	CASP5	NLRP1	0.993	CCL23	CCR1	0.988	GRAP2	FYB1	0.995	CXCL9	CXCR3	0.998	TNFSF11	TNFRSF11B	0.999	C1R	C1QA	0.997	CD28	LCK	0.994
CSF1R	CSF1	0.998	CD28	LCK	0.994	C3	CFHR1	0.992	CRH	MC4R	0.992	ASCL1	NEUROG2	0.988	IL2RG	IL15RA	0.995	IL1B	CASP1	0.998	SLAMF1	SH2D1A	0.999	SHH	GPC3	0.997	CD28	GRAP2	0.994
LCP2	LCK	0.998	CD28	GRAP2	0.994	CD244	SH2D1A	0.992	CTSG	SERPINB4	0.992	CD74	CTSS	0.988	TYROBP	CD300E	0.995	CD3E	CD3G	0.998	SELPLG	SELP	0.998	BMPR1B	BMP7	0.997	MAFA	PDX1	0.994
CD8A	LCK	0.998	UNC79	UNC80	0.994	LY86	LY96	0.991	TBX21	GATA3	0.992	TYROBP	TREM2	0.988	CCL2	CCR5	0.994	EFNA2	EPHA5	0.997	TNFSF8	TNFRSF8	0.998	ACTA2	MYH11	0.997	GZMB	IL2	0.993
ITGA5	FN1	0.998	GZMB	IL2	0.993	CD4	CCR5	0.991	IL5RA	CSF2RB	0.992	CD79B	CD19	0.988	GCGR	GCG	0.994	CD4	CD8A	0.997	CCL5	CCR1	0.998	PIK3CG	PIK3R5	0.997	RAG2	PAX5	0.993
MYL9	MYLK	0.998	KLRK1	HCST	0.993	CD8A	EOMES	0.991	CD8A	HLA-B	0.992	CCL21	CXCL13	0.987	GZMB	IL2	0.993	CCL3	CCR1	0.997	CSF1R	CSF1	0.998	DPYSL5	CPS1	0.997	CD244	CD48	0.993
ZAP70	CD3E	0.998	XCR1	XCL2	0.993	CXCR1	CXCL5	0.991	LY86	LY96	0.991	CD22	PTPRC	0.987	CCR2	CCL11	0.993	IL2RB	IL15	0.997	LCP2	LCK	0.998	SDC1	FGF2	0.996	CCR6	CCL20	0.992
C3	CR1	0.998	CD244	CD48	0.993	CXCR1	PPBP	0.991	CD8A	EOMES	0.991	CCR1	CCL7	0.987	NEUROG3	ONECUT1	0.993	BMP4	SHH	0.997	CD8A	LCK	0.998	KRT1	KRT10	0.996	CD244	SH2D1A	0.992
CXCL9	CXCR3	0.998	CD79A	CD79B	0.993	SST	SSTR3	0.991	CXCR1	PPBP	0.991	GLP2R	GCG	0.987	NR0B2	HNF4A	0.993	IL1B	IL1R2	0.997	CD72	SEMA4D	0.998	CXCL13	CXCR5	0.996	GZMB	SRGN	0.991
IL1RL1	IL33	0.998	IL2	JAK3	0.993	CCL5	CXCL10	0.99	ANXA1	FPR1	0.991	PTPRC	ITGAM	0.987	PYY	NPY1R	0.993	PROC	F5	0.997	ZAP70	CD3E	0.998	LBP	CD14	0.996	IL2	CD8A	0.991
CSF2RB	CSF2RA	0.998	IL2RG	JAK3	0.993	ICAM3	CD209	0.99	CD79A	CD19	0.991	TYROBP	CD300LB	0.987	XCR1	XCL2	0.993	IL15	IL2RG	0.997	NPY	NPY1R	0.998	KRT10	KRT2	0.996	LY86	LY96	0.991
SPP1	CD44	0.998	IL2	CSF2	0.992	CD80	CD86	0.99	WNT3A	SOST	0.99	GZMB	PRF1	0.986	CD244	CD48	0.993	C1QB	C1QC	0.997	C3	CR1	0.998	CCL1	CCR8	0.996	CD4	CCR5	0.991
CD3E	CD3G	0.998	CTSG	SERPINB4	0.992	CD28	CD86	0.99	TLR2	CD14	0.99	CTLA4	FOXP3	0.986	IL2	CSF2	0.992	ERBB4	NRG4	0.997	CXCL9	CXCR3	0.998	WNT3A	DKK1	0.996	CD8A	EOMES	0.991
CD8A	B2M	0.998	CD244	SH2D1A	0.992	TRAT1	CD247	0.99	CCL5	CXCL10	0.99	FGF10	PDX1	0.986	CCR5	CCL11	0.992	PIK3CG	PIK3R5	0.997	LCK	SYK	0.998	IL2RG	IL2RA	0.996	CTLA4	LCK	0.991
HLA-A	B2M	0.998	GZMB	SRGN	0.991	SPI1	IRF4	0.99	UTS2	UTS2R	0.99	CCL5	CCR4	0.985	FGB	F2	0.992	USH1C	USH1G	0.997	CSF2RB	CSF2RA	0.998	CCR5	CCL8	0.996	IL7R	IL2RG	0.991
C3	VSIG4	0.998	IL2	CD8A	0.991	CD84	SH2D1A	0.99	CD80	CD86	0.99	CD3D	CD247	0.985	CTSG	SERPINB4	0.992	SPI1	IRF8	0.996	CD3E	CD3G	0.998	LCP2	MAP4K1	0.996	NEUROD1	PDX1	0.991
CD4	CD8A	0.997	CD4	CCR5	0.991	TBX21	IFNG	0.989	CD28	CD86	0.99	CCR2	CCL8	0.985	GAL	NPY1R	0.992	CD8A	CD8B	0.996	KRT8	KRT18	0.998	PDCD1	PDCD1LG2	0.996	CCL5	CXCL10	0.99
CCL3	CCR1	0.997	CD8A	EOMES	0.991	CTSG	MMP1	0.989	CD84	SH2D1B	0.99	ITGB2	ITGAD	0.985	CLPS	PNLIP	0.992	FASN	PRSS33	0.996	C3	VSIG4	0.998	GFRA3	ARTN	0.996	ICAM3	CD209	0.99
IL2RB	IL15	0.997	SST	SSTR3	0.991	CD8A	CD3G	0.989	GATA4	EDN1	0.99	IGLL1	VPREB1	0.985	CD244	SH2D1A	0.992	FBN2	MFAP2	0.996	CD4	CD8A	0.997	LEP	GCG	0.996	UTS2	UTS2R	0.99
IL21	IL21R	0.997	CTLA4	LCK	0.991	ITGB2	ITGAM	0.989	CD8A	VAV1	0.99	SPI1	FLT3	0.984	GZMB	SRGN	0.991	CCR5	CCL8	0.996	FCN2	MASP1	0.997	C8A	C8B	0.996	CD80	CD86	0.99
ITGB2	ITGAL	0.997	IL7R	IL2RG	0.991	TYROBP	TREM2	0.988	CD84	SH2D1A	0.99	CD79A	JCHAIN	0.984	IL2	CD8A	0.991	LCP2	MAP4K1	0.996	IL2RB	IL15	0.997	OSM	IL6	0.995	CD28	CD86	0.99
C3	CR2	0.997	CD79A	CD19	0.991	C3	ITGAX	0.987	TBX21	IFNG	0.989	CCL5	CXCR3	0.983	LY86	LY96	0.991	PHGDH	PSAT1	0.996	IL21	IL21R	0.997	SPI1	CSF1R	0.995	TRAT1	CD247	0.99
THBS1	MMP9	0.997	CCL5	CXCL10	0.99	CCL21	CXCL13	0.987	IRF8	CIITA	0.989	CCL13	CCR2	0.982	CD8A	EOMES	0.991	RAC2	DOCK2	0.995	ITGB2	ITGAL	0.997	SHH	GAS1	0.995	SPI1	IRF4	0.99
IL15	IL2RG	0.997	ICAM3	CD209	0.99	CCL2	CCR1	0.987	CDH2	FGFR1	0.989	CD69	CD8A	0.981	NEUROG3	INSM1	0.991	CCL2	CCL5	0.995	C3	CR2	0.997	KRT1	KRT2	0.995	CD84	SH2D1A	0.99
C1QB	C1QC	0.997	CD80	CD86	0.99	CCL17	CCR8	0.987	CD8A	CD3G	0.989	SELPLG	SELE	0.981	IL7R	IL2RG	0.991	CD3E	CD247	0.995	MMRN1	F5	0.997	GATA4	HAND2	0.995	PROKR2	PROK2	0.989
C1R	C1QA	0.997	CD28	CD86	0.99	CD22	PTPRC	0.987	CD22	CD19	0.989	CD4	FOXP3	0.981	NEUROD1	PDX1	0.991	TAGLN	MYOCD	0.995	THBS1	MMP9	0.997	ZBTB16	SYPL2	0.995	LCK	CD3E	0.989
C3	CFI	0.997	TRAT1	CD247	0.99	CCR1	CCL7	0.987	ITGB2	ITGAM	0.989	CD8A	FOXP3	0.981	TLR2	CD14	0.99	TYROBP	CD300E	0.995	IL15	IL2RG	0.997	CD3E	CD247	0.995	MYOD1	PAX7	0.989
ACTA2	MYH11	0.997	SPI1	IRF4	0.99	POMC	AVP	0.987	RAMP1	CALCA	0.988	CXCR3	CXCL12	0.981	CCL5	CXCL10	0.99	CD70	CD27	0.994	C1QB	C1QC	0.997	FST	BMP7	0.995	CD8A	CD3G	0.989
PIK3CG	PIK3R5	0.997	CD84	SH2D1A	0.99	IL12B	IL12RB1	0.987	SLC9A3	ZNF311	0.988	MUC7	MUC5B	0.981	CD80	CD86	0.99	CCL2	CCR5	0.994	HCLS1	SYK	0.997	SCTR	ADCYAP1	0.995	ITGB2	ITGAM	0.989
SOCS1	VAV1	0.997	TBX21	IFNG	0.989	PTPRC	ITGAM	0.987	CLDN16	CLDN14	0.988	STAT4	IL12RB1	0.981	FGF8	OTX2	0.99	CXCL5	CXCR2	0.994	PIK3CG	PIK3R5	0.997	TAGLN	MYOCD	0.995	UPK1A	UPK2	0.989
C3	ITGAM	0.997	IRF8	CIITA	0.989	TYROBP	CD300LB	0.987	IL7R	TSLP	0.988	IL2RB	CD8A	0.98	TRAT1	CD247	0.99	CD28	LCK	0.994	BLNK	VAV1	0.997	KCNMB1	KCNMA1	0.995	KNG1	PLG	0.988
ACTL6B	GABRA4	0.996	CTSG	MMP1	0.989	DCN	MMP2	0.986	FCER1G	FCER1A	0.988	CD80	CD8A	0.98	TYMP	DPYD	0.99	TNNI2	TPM2	0.994	SOCS1	VAV1	0.997	TYROBP	CD300E	0.995	SLC5A1	SLC2A2	0.988
SPI1	IRF8	0.996	LCK	CD3E	0.989	ESR1	TAS2R50	0.986	TYROBP	TREM2	0.988	CCR2	CCL5	0.98	SPI1	IRF4	0.99	GZMA	RAB7B	0.994	C3	ITGAM	0.997	CD79A	BLNK	0.994	IL2RB	LCK	0.988
CXCL13	CXCR5	0.996	IL7R	JAK3	0.989	CCR7	CXCL13	0.985	SLC9A3	EDN1	0.988	CCL5	CXCL9	0.98	CD84	SH2D1A	0.99	IL7	IL2RG	0.994	SPI1	IRF8	0.996	CD70	CD27	0.994	LCK	CD5	0.988
LBP	CD14	0.996	SOCS1	JAK3	0.989	CCL22	CCR4	0.985	ALOX5	ALOX5AP	0.988	CCL21	CXCL12	0.98	TBX21	IFNG	0.989	IL1A	IL1B	0.993	CXCL13	CXCR5	0.996	GRIA2	CDH2	0.994	FCER1G	FCER1A	0.988
CCL1	CCR8	0.996	CD8A	CD3G	0.989	CCL5	CCR4	0.985	CD79B	CD19	0.988	CCR5	CXCL12	0.98	GAL	HTR1A	0.989	BMP4	NKX2-5	0.993	CCL1	CCR8	0.996	HCN2	HCN1	0.994	CD74	CTSS	0.988
CD8A	CD8B	0.996	CCL23	CCR1	0.988	IAPP	CALCB	0.985	CCL21	CXCL13	0.987	CD14	TLR4	0.978	ONECUT1	PDX1	0.989	EGF	ERBB4	0.993	CD8A	CD8B	0.996	IL6	LEP	0.994	TYROBP	TREM2	0.988
FBN1	MFAP5	0.996	IL2	SOCS1	0.988	CD3D	CD247	0.985	CD22	PTPRC	0.987	CCR1	CXCL12	0.978	CD8A	CD3G	0.989	NTF4	NTRK3	0.993	IL2RG	IL2RA	0.996	TNNI2	TPM2	0.994	CCL21	CXCL13	0.987
SIRPG	CGA	0.996	IL2RB	LCK	0.988	CCR2	CCL8	0.985	PTPRC	ITGAM	0.987	ICAM3	ITGAD	0.978	ITGB2	ITGAM	0.989	CD244	CD48	0.993	CCR5	CCL8	0.996	DAB1	RELN	0.994	CCL17	CCR8	0.987
SIRPA	CGA	0.996	LCK	CD5	0.988	HP	CD163	0.985	CSF1R	IL34	0.987	CCL3	CCL4	0.977	CCL23	CCR1	0.988	CD79A	CD79B	0.993	LCP2	MAP4K1	0.996	RBP1	STRA6	0.994	PTPRC	ITGAM	0.987
IL2RG	IL2RA	0.996	FCER1G	FCER1A	0.988	TREM1	TYROBP	0.984	AGXT	HAO2	0.986	ICAM3	ITGB2	0.977	ASCL1	NEUROG2	0.988	ARHGDIG	RAC2	0.992	PDCD1	PDCD1LG2	0.996	GZMB	IL2	0.993	GZMB	PRF1	0.986
CCR5	CCL8	0.996	CD74	CTSS	0.988	APOB	LIPC	0.984	CTLA4	FOXP3	0.986	TYROBP	SIGLEC14	0.977	FCER1G	FCER1A	0.988	AMH	AMHR2	0.992	ITK	VAV1	0.996	KLRC4-KLRK1	HCST	0.993	CTLA4	FOXP3	0.986
CXCR1	CXCL1	0.996	CD79B	CD19	0.988	CXCL13	CCL19	0.984	DES	NEB	0.986	CXCL13	CXCR3	0.977	CD74	CTSS	0.988	BMP4	IHH	0.992	CD19	VAV1	0.996	IL6	IL17A	0.993	OMG	MAG	0.986
LCP2	MAP4K1	0.996	NPY	SST	0.987	NCF2	CYBB	0.984	ESR1	PGR	0.985	TYROBP	KLRC2	0.977	TYROBP	TREM2	0.988	CCR6	CCL20	0.992	IL2RB	IL15RA	0.996	XCR1	XCL2	0.993	PNMT	DBH	0.986
PDCD1	PDCD1LG2	0.996	CCL2	CCR1	0.987	CD79A	JCHAIN	0.984	ITGB2	ITGAD	0.985	CCL21	CXCR3	0.976	ALOX5	ALOX5AP	0.988	CCR5	CXCR4	0.992	RAC2	DOCK2	0.995	CD244	CD48	0.993	CCR7	CXCL13	0.985
ITK	VAV1	0.996	CCL17	CCR8	0.987	OLIG2	NKX2-2	0.983	HP	CD163	0.985	BTLA	VTCN1	0.976	PRLH	PRLHR	0.988	CD244	SH2D1A	0.992	SPI1	CSF1R	0.995	CD79A	CD79B	0.993	CCL22	CCR4	0.985
CD19	VAV1	0.996	SYCE1	SYCP1	0.987	CCR7	CCL25	0.983	SPI1	FLT3	0.984	CD8A	CD3D	0.975	CCL21	CXCL13	0.987	LY86	LY96	0.991	CCL2	CCL5	0.995	ESR1	ERBB2	0.992	CCL5	CCR4	0.985
IL2RB	IL15RA	0.996	CCR1	CCL7	0.987	CCL13	CCR2	0.982	CXCL13	CCL19	0.984	CD22	CD79B	0.975	CCL2	CCR1	0.987	CD4	CCR5	0.991	C3	CFD	0.995	IL2	CSF2	0.992	CD3D	CD247	0.985
C8A	C8B	0.996	IL12B	IL12RB1	0.987	C3	C3AR1	0.982	SLCO1B1	NR1I2	0.984	SELP	ITGAM	0.975	CCL17	CCR8	0.987	CD8A	EOMES	0.991	CD3E	CD247	0.995	TNNT3	TPM2	0.992	LCN2	MMP9	0.985
SPHK1	SPHKAP	0.996	TYROBP	CD300LB	0.987	TAS2R50	GABRA4	0.981	TLR2	LY96	0.983	CD22	CD79A	0.974	MMP9	PLAU	0.987	IL1A	IL1R2	0.991	FCER1G	SYK	0.995	GRIN2A	CAMK2B	0.992	CCR2	CCL8	0.985
RAC2	DOCK2	0.995	GZMB	PRF1	0.986	CD69	CD8A	0.981	CCL5	CXCR3	0.983	NLRP3	P2RX7	0.974	CCR1	CCL7	0.987	CTLA4	LCK	0.991	IL2	FOXP3	0.995	IL5RA	CSF2RB	0.992	WNT7A	SFRP4	0.985
OSM	IL6	0.995	CTLA4	FOXP3	0.986	POMC	SST	0.981	LTA	LTB	0.983	GZMB	CD8A	0.973	PTPRC	ITGAM	0.987	TNNI3	MYH6	0.991	FOXP3	GATA3	0.995	CD244	SH2D1A	0.992	HP	CD163	0.985
SPI1	CSF1R	0.995	CCL5	CCR4	0.985	CD4	FOXP3	0.981	IFNG	IL18R1	0.982	PIK3CG	IRS4	0.973	TYROBP	CD300LB	0.987	XCR1	XCL1	0.991	FST	BMP7	0.995	GZMB	SRGN	0.991	CXCL13	CCL19	0.984
CCL2	CCL5	0.995	IL2	STAT4	0.985	CD8A	FOXP3	0.981	CXCL6	CXCR2	0.982	CD4	IL2RA	0.973	GZMB	PRF1	0.986	IL7R	IL2RG	0.991	IL2RB	JAK3	0.995	APOA1	APOE	0.991	NEUROD1	MAFA	0.984
CXCL6	CXCR1	0.995	CD3D	CD247	0.985	GALNT14	MUC2	0.981	PDE6G	PDE6B	0.982	CXCR5	CCL5	0.972	APOC3	APOA2	0.986	CD79A	CD19	0.991	CD40	JAK3	0.995	IL2	CD8A	0.991	NCF2	CYBB	0.984
THBS1	CD36	0.995	CCR2	CCL8	0.985	IL2RB	CD8A	0.98	CD69	CD8A	0.981	CD247	CD2	0.972	FGF10	PDX1	0.986	TPM2	TNNT1	0.991	MEFV	PSTPIP1	0.995	WNT3A	WIF1	0.991	KLRD1	KLRC2	0.984
KRT1	KRT2	0.995	NCF2	CYBB	0.984	SELL	CD8A	0.98	HTR1A	HTR1B	0.981	CCR2	CCL7	0.972	CCR7	CXCL13	0.985	NRTN	GFRA2	0.991	IL2RG	IL15RA	0.995	KCNH2	KCNE2	0.991	CD79A	JCHAIN	0.984
C3	CFD	0.995	ANK1	NRCAM	0.984	CD80	CD8A	0.98	ENO3	ALDOB	0.981	CD247	CD3G	0.972	GLI1	IHH	0.985	CCL5	CXCL10	0.99	TYROBP	CD300E	0.995	CD4	CCR5	0.991	CD4	CD38	0.983
HBEGF	ERBB4	0.995	CD79A	JCHAIN	0.984	CCR2	CCL5	0.98	CD4	FOXP3	0.981	FCER1G	FCGR3A	0.971	CCL22	CCR4	0.985	UTS2	UTS2R	0.99	CD79A	BLNK	0.994	CD8A	EOMES	0.991	CCL5	CXCR3	0.983
MMP9	CD44	0.995	CD4	CD38	0.983	IGFBP6	IGF1	0.98	CD8A	FOXP3	0.981	FXYD2	ATP1A4	0.971	CCL5	CCR4	0.985	LEF1	PAX5	0.99	CD70	CD27	0.994	ANXA1	FPR1	0.991	FPR2	CAMP	0.983
GRAP2	FYB1	0.995	CD79A	PIGR	0.983	CCL11	CXCL10	0.98	SELL	CD8A	0.98	CCL21	CCL25	0.971	CD3D	CD247	0.985	TRAT1	CD247	0.99	CCL2	CCR5	0.994	ATP4A	ATP4B	0.991	CCL13	CCR2	0.982
MEFV	PSTPIP1	0.995	CCL5	CXCR3	0.983	CCL5	CXCL9	0.98	CD80	CD8A	0.98	CCR2	CXCL12	0.971	LCN2	MMP9	0.985	TNNI3	TNNC2	0.99	CXCL16	CXCR6	0.994	LEP	GHRL	0.991	FEV	LMX1B	0.982
IL2RG	IL15RA	0.995	LTA	LTB	0.983	SST	CCK	0.979	CCL5	CXCL9	0.98	CXCL11	CXCL12	0.971	CCR2	CCL8	0.985	SPI1	IRF4	0.99	IL2	LCK	0.994	NKX2-5	HAND2	0.991	KCNQ2	KCNQ3	0.982
TAGLN	MYOCD	0.995	CCL13	CCR2	0.982	UNC5A	DCC	0.979	IVL	FLG	0.98	GHRH	GCG	0.971	HP	CD163	0.985	DUOXA2	DUOX2	0.99	CD28	LCK	0.994	APOE	APOA2	0.991	KNG1	KLK4	0.981
TYROBP	CD300E	0.995	CD69	CD8A	0.981	ESR1	NR0B1	0.979	SPTA1	GATA1	0.979	CCR5	CXCL10	0.97	TREM1	TYROBP	0.984	KLB	FGF19	0.989	RPS4Y2	NT5DC4	0.994	IL7R	IL2RG	0.991	CD4	FOXP3	0.981
CD70	CD27	0.994	CD4	FOXP3	0.981	CHGA	SCG3	0.977	ESR1	NR0B1	0.979	CD226	ITGAL	0.97	CXCL13	CCL19	0.984	IRF8	CIITA	0.989	CCR4	CXCL12	0.994	CD79A	CD19	0.991	CD8A	FOXP3	0.981
CCL2	CCR5	0.994	CD8A	FOXP3	0.981	CCL3	CCL4	0.977	CCL4	ACKR2	0.978	CCL5	CXCL12	0.97	NCF2	CYBB	0.984	DUOXA1	DUOX1	0.989	CD28	VAV1	0.994	IL6	ERBB2	0.99	GCK	PDX1	0.981
CD28	LCK	0.994	STAT4	IL12RB1	0.981	ICAM3	ITGB2	0.977	CD14	TLR4	0.978	CD28	ITK	0.97	TLR2	LY96	0.983	LCK	CD3E	0.989	GZMB	IL2	0.993	PPY	SST	0.99	IL2RB	CD8A	0.98
CD28	GRAP2	0.994	GHRH	CRH	0.98	TYROBP	SIGLEC14	0.977	ICAM3	ITGAD	0.978	CCL21	CCR1	0.969	CCL5	CXCR3	0.983	IHH	PTHLH	0.989	IRF1	IRF8	0.993	CCL5	CXCL10	0.99	SELL	CD8A	0.98
TIMP2	MMP9	0.994	IL2RB	CD8A	0.98	TNNT3	ACTN2	0.977	CCL3	CCL4	0.977	ITGB2	CD14	0.969	PF4	CXCR3	0.983	CD8A	CD3G	0.989	IL1B	IL18	0.993	ICAM3	CD209	0.99	CD80	CD8A	0.98
IL7R	CRLF2	0.994	SELL	CD8A	0.98	IL6	IL1B	0.976	ICAM3	ITGB2	0.977	TRAT1	CD3E	0.969	CCL13	CCR2	0.982	CD22	CD19	0.989	CCR2	CCL11	0.993	CD80	CD86	0.99	CCR2	CCL5	0.98
MMP7	SPP1	0.994	CD80	CD8A	0.98	TYROBP	KLRD1	0.976	SCN2B	SCN5A	0.977	CD8A	CD247	0.968	SHH	FGF8	0.982	IL23A	IL12RB1	0.989	IRF1	CIITA	0.993	CD28	CD86	0.99	CCL5	CXCL9	0.98
CCR4	CXCL12	0.994	CCR2	CCL5	0.98	HPGDS	PTGDS	0.976	TYROBP	SIGLEC14	0.977	CCL4	CXCR3	0.968	NR0B2	GABRA4	0.981	CCL23	CCR1	0.988	PYY	NPY1R	0.993	DACH1	EYA1	0.99	ZAP70	PTPRC	0.979
DAB1	RELN	0.994	CCL5	CXCL9	0.98	CD8A	CD3D	0.975	MS4A2	FCER1A	0.977	FOXP3	HDAC9	0.968	CD69	CD8A	0.981	IL2RB	LCK	0.988	XCR1	XCL2	0.993	TRAT1	CD247	0.99	LCK	CD2	0.979
CD28	VAV1	0.994	GHRH	SST	0.979	CD22	CD79B	0.975	CXCL13	CXCR3	0.977	CCL21	CXCR5	0.966	SELPLG	SELE	0.981	IL7R	TSLP	0.988	CD244	CD48	0.993	RSPO1	LGR6	0.99	IL2	IFNG	0.978
RXFP1	RLN3	0.994	NPY	PMCH	0.979	SELP	ITGAM	0.975	TYROBP	KLRC2	0.977	CD4	PTPRC	0.966	CCL11	CXCR3	0.981	LCK	CD5	0.988	NOG	BMP5	0.993	HSD3B2	CYP17A1	0.99	CD4	LCK	0.978
MMP2	THBS1	0.993	ZAP70	PTPRC	0.979	CD22	CD79A	0.974	IL5RA	CSF2	0.976	CD48	CD2	0.966	NEUROG3	NKX2-2	0.981	FCER1G	FCER1A	0.988	CD79A	CD79B	0.993	TYMP	DPYD	0.99	CCL3	CCL4	0.977
IRF1	IRF8	0.993	LCK	CD2	0.979	CXCL6	CXCL11	0.974	HPGDS	PTGDS	0.976	BTK	TLR4	0.966	IL2RB	CD8A	0.98	CD74	CTSS	0.988	IL2	JAK3	0.993	SPI1	IRF4	0.99	ICAM3	ITGB2	0.977
CCR2	CCL11	0.993	IL2	IFNG	0.978	CXCL5	CXCL11	0.974	CCL21	CXCR3	0.976	FOXP3	IL2RA	0.966	SELL	CD8A	0.98	TYROBP	TREM2	0.988	IL2RG	JAK3	0.993	GPC3	IGF2	0.99	TYROBP	SIGLEC14	0.977
IRF1	CIITA	0.993	CD4	LCK	0.978	PPBP	CXCL11	0.974	IKZF1	GATA1	0.976	DNALI1	DNAI2	0.965	CD80	CD8A	0.98	ARHGDIG	RHOH	0.988	SYK	CD19	0.993	CD84	SH2D1A	0.99	CXCL13	CXCR3	0.977
LOX	FBLN5	0.993	CHGA	SCG3	0.977	RAMP1	CALCB	0.974	CD8A	CD3D	0.975	CD28	CD247	0.965	CCR2	CCL5	0.98	CD79B	CD19	0.988	C3	CFP	0.992	TBX21	IFNG	0.989	TYROBP	KLRC2	0.977
CD79A	CD79B	0.993	ICAM3	ITGB2	0.977	CXCL6	CXCL9	0.974	CD22	CD79B	0.975	TAC1	GCG	0.965	CCL11	CXCL10	0.98	CCL21	CXCL13	0.987	IL2	CSF2	0.992	CTSG	MMP1	0.989	TYROBP	KLRD1	0.976
C3	CFP	0.992	TYROBP	SIGLEC14	0.977	SFRP1	WNT2	0.973	SPI1	CEBPA	0.975	CD3D	CD3G	0.965	POMC	PENK	0.98	CCL2	CCR1	0.987	CCR5	CCL11	0.992	WNT3A	GPC3	0.989	CCL21	CXCR3	0.976
CCR5	CCL11	0.992	TYROBP	KLRD1	0.976	CCR7	CD8A	0.973	CD22	CD79A	0.974	TYROBP	CLEC5A	0.965	CCL5	CXCL9	0.98	CXCL3	CXCR2	0.987	IRF1	SOCS1	0.992	CD8A	CD3G	0.989	IKZF1	GATA1	0.976
TLR2	CD36	0.992	BIRC3	CD40LG	0.976	DCN	IGF1	0.973	OXT	CRH	0.974	KLRC4-KLRK1	TYROBP	0.964	HNF1A	PDX1	0.98	CCL17	CCR8	0.987	TBX21	GATA3	0.992	CD22	CD19	0.989	DDC	DBH	0.976
FGB	F2	0.992	CCL21	CXCR3	0.976	PPBP	CXCL10	0.973	CXCL6	CXCL11	0.974	CCR5	CXCL9	0.964	POMC	GCG	0.98	CD22	PTPRC	0.987	IL5RA	CSF2RB	0.992	ITGB2	ITGAM	0.989	CD8A	CD3D	0.975
IRF1	SOCS1	0.992	KCNA4	KCNH6	0.976	CMA1	MMP1	0.973	PPBP	CXCL11	0.974	CCL25	CXCL12	0.964	PNLIP	CEL	0.979	CP	TF	0.987	CCR5	CXCR4	0.992	KCNA5	KCNH2	0.988	BMP4	SOSTDC1	0.975
CTSG	SERPINB4	0.992	CD8A	CD3D	0.975	CYP7A1	HSD3B2	0.973	RAMP1	CALCB	0.974	SPI1	PTPRC	0.963	IL2	IFNG	0.978	PTPRC	ITGAM	0.987	CD8A	HLA-B	0.992	ICAM1	ITGAX	0.988	ZAP70	GRAP2	0.975
IL12RB2	STAT4	0.992	SOCS1	LCK	0.975	CD4	IL2RA	0.973	CXCL6	CXCL9	0.974	CXCL13	CXCL12	0.963	CD14	TLR4	0.978	ACTA2	MYOCD	0.987	CD244	SH2D1A	0.992	CCL23	CCR1	0.988	LTF	LYZ	0.974
CCR6	CCL20	0.992	ZAP70	GRAP2	0.975	CXCR5	CCL5	0.972	CD86	CD40	0.974	TNFRSF1B	LTA	0.963	CHGA	SCG3	0.977	TYROBP	CD300LB	0.987	GZMB	SRGN	0.991	LEP	ADIPOQ	0.988	NTS	KNG1	0.974
MYL2	MYLK	0.992	ZAP70	CD8A	0.974	CD247	CD2	0.972	NLRP3	P2RX7	0.974	STAP1	KIT	0.962	CCL3	CCL4	0.977	MMP2	LEF1	0.986	IL18R1	IL18	0.991	SDC1	MMP1	0.988	ZAP70	CD8A	0.974
CD8A	HLA-B	0.992	NOS1	RYR2	0.974	CCR2	CCL7	0.972	SELPLG	SELL	0.973	CD4	CD69	0.961	ICAM3	ITGB2	0.977	ERBB4	NRG3	0.986	IL2	CD8A	0.991	FCER1G	FCER1A	0.988	CYP2C9	UGT1A6	0.974
IL6	IL11	0.991	SELPLG	SELL	0.973	CD247	CD3G	0.972	PPBP	CXCL10	0.973	TBX21	CD8A	0.961	SERPINE1	F2	0.977	CTLA4	FOXP3	0.986	CD4	CCR5	0.991	TYROBP	TREM2	0.988	RAC2	ARHGAP9	0.974
CD4	CCR5	0.991	GZMB	CD8A	0.973	CCL5	CXCL5	0.971	PNOC	PENK	0.973	CCR2	CXCL10	0.961	TYROBP	SIGLEC14	0.977	DES	NEB	0.986	CTLA4	LCK	0.991	ACKR4	CCL25	0.988	SELPLG	SELL	0.973
CD8A	EOMES	0.991	CCR7	CD8A	0.973	CD8A	CD86	0.971	ANXA1	FPR2	0.973	CCR1	CXCL11	0.961	MS4A2	FCER1A	0.977	CCR7	CXCL13	0.985	SERPINE1	PLAUR	0.991	BAMBI	BMP7	0.988	GZMB	CD8A	0.973
CXCR1	CXCL5	0.991	EGFR	SHH	0.973	CCL17	CCR4	0.971	PIK3CG	IRS4	0.973	CD8A	CXCR3	0.961	CXCL13	CXCR3	0.977	GLI1	IHH	0.985	XCR1	XCL1	0.991	OTC	CPS1	0.988	CCR7	CD8A	0.973
CTLA4	LCK	0.991	CMA1	MMP1	0.973	FCER1G	FCGR3A	0.971	CD80	CD40	0.973	CD8A	IL2RA	0.961	TYROBP	KLRC2	0.977	CCL22	CCR4	0.985	IL7R	IL2RG	0.991	CD79B	CD19	0.988	SRGN	PLG	0.973
IRF1	STAT4	0.991	PNOC	PENK	0.973	CCL21	CCL25	0.971	CCL19	CXCR3	0.973	CTLA4	PTPN22	0.961	CCL21	CXCR3	0.976	CCL5	CCR4	0.985	LCK	DAPP1	0.991	AMDHD1	UROC1	0.988	CCL19	CXCR3	0.973
APOE	APOA2	0.991	PIK3CG	IRS4	0.973	ESR1	IGF1	0.97	BIRC3	TLR4	0.973	IL2RB	GZMB	0.96	CD8A	CD3D	0.975	CD3D	CD247	0.985	CD79A	CD19	0.991	ACTN2	LDB3	0.988	CD4	IL2RA	0.973
IL7R	IL2RG	0.991	CCL19	CXCR3	0.973	CCR5	CXCL10	0.97	CD4	IL2RA	0.973	APOE	LIPC	0.96	FGF10	SHH	0.974	CCR2	CCL8	0.985	GRIA4	CACNG2	0.99	APOC3	APOA1	0.987	CXCR5	CCL5	0.972
CD79A	CD19	0.991	CD4	IL2RA	0.973	CD226	ITGAL	0.97	CXCR5	CCL5	0.972	CCR5	CXCL11	0.96	PF4	CXCL10	0.974	CXCL13	CCL19	0.984	CCL5	CXCL10	0.99	CCL21	CXCL13	0.987	CD247	CD2	0.972
IRF1	ICAM1	0.99	NPY	CRH	0.972	CD28	ITK	0.97	CMA1	REN	0.971	CD8A	ITGAL	0.96	PF4	CXCL11	0.974	NCF2	CYBB	0.984	ICAM3	CD209	0.99	CCL17	CCR8	0.987	CCR2	CCL7	0.972
SERPINE1	KNG1	0.99	CXCR5	CCL5	0.972	BMPR1B	GDF6	0.969	CD8A	CD86	0.971	CCR5	CCL7	0.96	PF4	CXCL9	0.974	CD79A	JCHAIN	0.984	UTS2	UTS2R	0.99	CD22	PTPRC	0.987	CD247	CD3G	0.972
SERPING1	C1R	0.99	CD247	CD2	0.972	CCL21	CCR1	0.969	FCER1G	FCGR3A	0.971	CXCL10	CXCL12	0.96	RAC2	ARHGAP9	0.974	CD4	CD38	0.983	CD80	CD86	0.99	CCR1	CCL7	0.987	GCK	NEUROD1	0.971
GRIA4	CACNG2	0.99	CCR2	CCL7	0.972	ITGB2	CD14	0.969	FXYD2	ATP1A4	0.971	SELP	ITGB2	0.959	SELPLG	SELL	0.973	EFNB1	LCK	0.983	CD28	CD86	0.99	QRFP	QRFPR	0.987	CD8A	CD86	0.971
TLR2	CD14	0.99	CD247	CD3G	0.972	CXCL5	CXCL10	0.969	TNNC2	MYH8	0.971	SIGLEC1	SPN	0.959	GZMB	CD8A	0.973	CD79A	PIGR	0.983	C3	C5AR1	0.99	MYL9	MYH11	0.987	CCL17	CCR4	0.971
CCL5	CXCL10	0.99	NTS	TRH	0.971	TRAT1	CD3E	0.969	ANOS1	FGFR1	0.971	CCR1	CCL8	0.959	CCR7	CD8A	0.973	TNNI3	TPM2	0.983	BTK	PLCG2	0.99	SST	GCG	0.987	FCER1G	FCGR3A	0.971
ICAM3	CD209	0.99	CD8A	CD86	0.971	CD8A	CD247	0.968	ALDH1A1	ADH1C	0.97	GSTA3	GSTM5	0.958	CCL19	CXCR3	0.973	CCL5	CXCR3	0.983	TRAT1	CD247	0.99	NLRP3	CASP1	0.987	CCR5	CXCL10	0.97
KNG1	TAC1	0.99	CCL17	CCR4	0.971	VSTM1	HSD3B2	0.968	MMP7	CD44	0.97	GZMA	PRF1	0.958	PENK	OPRM1	0.973	ALB	TF	0.983	CD84	SH2D1B	0.99	IL12B	IL12RB1	0.987	CD226	ITGAL	0.97
UTS2	UTS2R	0.99	FCER1G	FCGR3A	0.971	CACNG2	CACNA1B	0.968	CD28	ITK	0.97	RSPO2	RSPO1	0.958	CD247	CD2	0.972	IL23R	IL12RB1	0.983	GPC3	IGF2	0.99	PTPRC	ITGAM	0.987	CD28	ITK	0.97
CD80	CD86	0.99	SRGN	ALB	0.97	LHCGR	CGA	0.967	VCAM1	ITGAD	0.97	SELPLG	SPN	0.958	CCR2	CCL7	0.972	TNNC2	TNNT1	0.983	CD8A	VAV1	0.99	MYL9	MYLK3	0.987	ITGB2	CD14	0.969
CD28	CD86	0.99	CCR5	CXCL10	0.97	CCL17	CCR7	0.966	PRKAR2B	ADCY8	0.969	CCL4	CCR2	0.957	CD247	CD3G	0.972	LTA	LTB	0.983	DCC	UNC5C	0.99	ACTA2	MYOCD	0.987	CD38	LCK	0.969
DACH1	EYA1	0.99	CD28	ITK	0.97	CCL21	CXCR5	0.966	ITGB2	CD14	0.969	CCR2	CCR5	0.957	POMC	GAL	0.971	CCL13	CCR2	0.982	CD84	SH2D1A	0.99	TYROBP	CD300LB	0.987	DOK2	LCK	0.969
FGF8	OTX2	0.99	CCL21	CCR1	0.969	CD4	PTPRC	0.966	TRAT1	CD3E	0.969	LCP2	CD8A	0.956	CD8A	CD86	0.971	SCNN1G	SCNN1B	0.982	TBX21	IFNG	0.989	IKZF1	SYPL2	0.986	CXCL10	CCL20	0.969
C3	C5AR1	0.99	ITGB2	CD14	0.969	CD48	CD2	0.966	IL7	IL2RA	0.969	CCL21	CCR5	0.956	CCL17	CCR4	0.971	CD69	CD8A	0.981	IRF8	CIITA	0.989	APOC3	APOA2	0.986	TRAT1	CD3E	0.969
VEGFC	NRP2	0.99	CD38	LCK	0.969	FOXP3	IL2RA	0.966	OXT	AVPR1A	0.968	CCL21	CXCL11	0.956	FCER1G	FCGR3A	0.971	CD4	FOXP3	0.981	EBI3	IL27	0.989	CCR7	CXCL13	0.985	MYOG	PAX7	0.969
TYMP	DPYD	0.99	DOK2	LCK	0.969	CYP7A1	NR1H4	0.966	VCAM1	ITGB2	0.968	CCL5	CXCL11	0.956	CCR5	CXCL10	0.97	CD8A	FOXP3	0.981	LCK	CD3E	0.989	ESR1	PGR	0.985	NPSR1	CASR	0.969
SPI1	IRF4	0.99	TRAT1	CD3E	0.969	SLC32A1	GAD2	0.965	SSTR5	DRD2	0.968	CD8A	CD28	0.956	CCL21	CCR1	0.969	NRG2	NRG4	0.981	LCK	SH2D2A	0.989	CCL22	CCR4	0.985	CD8A	CD247	0.968
IL5	CSF2RB	0.99	MUC7	MUC17	0.968	ESR1	POU4F2	0.965	HAO2	HOGA1	0.968	CD4	CD2	0.956	ITGB2	CD14	0.969	MSX2	BMP4	0.98	ITGB2	ICAM2	0.989	CCL5	CCR4	0.985	CCL4	CXCR3	0.968
IL12RB2	IL12RB1	0.99	VCAM1	ITGB2	0.968	DCN	ERBB4	0.965	CCL4	CXCR3	0.968	CD5	CD2	0.956	CXCL10	CCL20	0.969	IL1RN	IL1A	0.98	IL7R	JAK3	0.989	IL2	STAT4	0.985	PLG	SERPINA1	0.967
CD8A	VAV1	0.99	CD8A	CD247	0.968	CD28	CD247	0.965	CATSPER1	KCNU1	0.968	PLA2G7	PLA2G2A	0.956	TRAT1	CD3E	0.969	IL2RB	CD8A	0.98	SOCS1	JAK3	0.989	CD3D	CD247	0.985	CCL17	CCR7	0.966
IGF1	IGFALS	0.99	CCL4	CXCR3	0.968	CD3D	CD3G	0.965	CCL3	ACKR2	0.967	CXCR3	CCL25	0.956	WIF1	SHH	0.968	SELL	CD8A	0.98	CD8A	CD3G	0.989	CCR2	CCL8	0.985	TYROBP	ZAP70	0.966
C4BPA	C4B	0.99	CCL17	CCR7	0.966	TYROBP	CLEC5A	0.965	ITGB7	VCAM1	0.967	CXCL9	CXCL12	0.956	HNF1A	ONECUT1	0.968	CCR2	CCL5	0.98	GATA3	IL10	0.989	ITGB2	ITGAD	0.985	CCL21	CXCR5	0.966
CD84	SH2D1A	0.99	TYROBP	ZAP70	0.966	CCR1	CCL19	0.964	CD8A	HLA-G	0.967	POU3F2	PAX3	0.956	VCAM1	ITGB2	0.968	FBN2	MFAP5	0.98	ITGB2	ITGAM	0.989	IGLL1	VPREB1	0.985	CD3D	CD8B	0.966
TBX21	IFNG	0.989	CCL21	CXCR5	0.966	POMC	HTR7	0.964	FCGR2A	HCK	0.967	CXCL13	CXCL10	0.955	POMC	HTR1A	0.968	IHH	GLI2	0.98	TNNC1	TNNI2	0.988	HP	CD163	0.985	CD4	PTPRC	0.966
IRF8	CIITA	0.989	CD3D	CD8B	0.966	CCR5	CXCL9	0.964	CCL21	CXCR5	0.966	CCR1	CXCL10	0.955	NPY5R	PYY	0.968	CCL5	CXCL9	0.98	IRF1	VCAM1	0.988	SPI1	FLT3	0.984	CD48	CD2	0.966
EBI3	IL27	0.989	CD4	PTPRC	0.966	MGAT4C	MGAT5B	0.964	CD4	PTPRC	0.966	SLA2	CD247	0.955	CD8A	CD247	0.968	NRG3	NRG4	0.98	CCL23	CCR1	0.988	TREM1	TYROBP	0.984	FOXP3	IL2RA	0.966
LCK	CD3E	0.989	CD48	CD2	0.966	SIRPG	ERBB4	0.963	CD48	CD2	0.966	CD27	CD40LG	0.955	CCL4	CXCR3	0.968	GATM	GAMT	0.98	LEP	ADIPOQ	0.988	CXCL13	CCL19	0.984	NKX2-1	SFTPB	0.966
IRF1	IFIT3	0.989	FOXP3	IL2RA	0.966	SPI1	PTPRC	0.963	BTK	TLR4	0.966	PIK3CG	FGR	0.955	SRGN	PF4	0.967	MYH6	MYBPC3	0.98	IL2	SOCS1	0.988	NEUROD1	MAFA	0.984	GRIN2B	GRM5	0.965
HBEGF	MMP9	0.989	DEFB1	CCR6	0.965	SIGLEC14	MDGA2	0.963	FOXP3	IL2RA	0.966	CXCR6	CXCL12	0.955	FGF4	SHH	0.967	CR1	C4A	0.98	IL2RB	LCK	0.988	CD79A	JCHAIN	0.984	CD28	CD247	0.965
CD8A	CD3G	0.989	CD28	CD247	0.965	CCL2	IL6	0.962	ACKR2	CCL5	0.965	MASP1	FCN1	0.955	F2	PLAU	0.967	BMP4	WNT1	0.979	LCK	CD5	0.988	CD4	CD38	0.983	CD3D	CD3G	0.965
CD22	CD19	0.989	PRKCB	CARD11	0.965	CD79A	BLK	0.962	GRIN2B	GRM5	0.965	CCL13	CCR5	0.954	FCGR2A	HCK	0.967	ZAP70	PTPRC	0.979	TYROBP	TREM2	0.988	APOA5	APOC3	0.983	OTX2	LMX1B	0.964
ITGB2	ITGAM	0.989	CD3D	CD3G	0.965	CCL2	IL1B	0.962	AGXT	GLDC	0.965	CD28	CD2	0.954	CCL17	CCR7	0.966	LCK	CD2	0.979	ALOX5	ALOX5AP	0.988	KCNH2	KCNA4	0.983	CCL5	CCL20	0.964
ICAM1	ITGAX	0.988	KLRK1	TYROBP	0.964	IL6	ADIPOQ	0.962	CD3D	CD3G	0.965	CCR1	CCL25	0.954	ASCL1	SHH	0.966	GLI1	PTCH2	0.979	SYK	CD79B	0.988	KCNH2	KCNA3	0.983	CCL19	CCL20	0.964
IRF1	VCAM1	0.988	CCR1	CCL19	0.964	SLN	PLN	0.962	TYROBP	CLEC5A	0.965	CXCL11	CCL25	0.954	CCL11	F2	0.966	GNGT1	PDE6G	0.978	PLCG2	DAPP1	0.988	CYSLTR2	CYSLTR1	0.983	CCR5	CXCL9	0.964
CCL23	CCR1	0.988	CCR5	CXCL9	0.964	CCK	PYY	0.962	KLRC4-KLRK1	TYROBP	0.964	SPI1	ITGAM	0.954	CD48	CD2	0.966	CD4	LCK	0.978	CD79B	CD19	0.988	CCL5	CXCR3	0.983	PLG	IGF2	0.964
ASCL1	NEUROG2	0.988	GSTM5	GSTA2	0.964	MMP2	THBS2	0.962	EREG	NRG4	0.964	CCL13	CXCR3	0.952	MMP10	MMP9	0.966	TNNI2	MYH6	0.978	CXCL12	VAV1	0.988	ITGB2	ITGA8	0.983	GHRH	ADCYAP1	0.964
IL2RB	LCK	0.988	KCNA3	KCNH6	0.964	CCL19	CCL25	0.962	MSX2	WNT7A	0.963	LCP2	TYROBP	0.951	BTK	TLR4	0.966	FGF21	KLB	0.977	CCL21	CXCL13	0.987	KCNH2	KCNA1	0.983	KNG1	ITGB2	0.963
LCK	CD5	0.988	NPY	PENK	0.963	BLK	CD79B	0.962	EDAR	EDARADD	0.963	CCL21	CXCL10	0.951	DPYD	CPS1	0.966	F13A1	FGA	0.977	CCL2	CCR1	0.987	CCR7	CCL25	0.983	CCL20	CXCL9	0.963
FCER1G	FCER1A	0.988	IL2RB	SOCS1	0.963	MUC16	MUC2	0.962	SPI1	PTPRC	0.963	CCL5	CCR8	0.951	CD3D	CD3G	0.965	EREG	ERBB4	0.977	MMP9	PLAU	0.987	LTA	LTB	0.983	SPI1	PTPRC	0.963
TYROBP	TREM2	0.988	SPI1	PTPRC	0.963	MEOX1	PAX1	0.962	ESR1	POU4F1	0.963	CD4	CD5	0.951	TYROBP	CLEC5A	0.965	ALB	SERPINA1	0.977	CCR1	CCL7	0.987	CCL13	CCR2	0.982	TNFRSF1B	LTA	0.963
CHAT	SLC18A3	0.988	LCK	JAK3	0.963	CCL17	CCL2	0.961	ADCY8	PDE10A	0.963	CCL21	CXCL9	0.951	KLRK1	TYROBP	0.964	CCR7	AGT	0.977	IL12B	IL12RB1	0.987	MYL9	PPP1R12B	0.982	LCK	PTPN22	0.963
CD79B	CD19	0.988	TNFRSF1B	LTA	0.963	CD4	CD69	0.961	SIGLEC14	MDGA2	0.963	CXCL13	CCL25	0.951	CCR1	CCL19	0.964	CXCL13	CXCR3	0.977	PTPRC	ITGAM	0.987	NKX2-5	FOXH1	0.982	SIGLEC14	MDGA2	0.963
CXCL12	VAV1	0.988	CD79A	BLK	0.962	MMP2	IL1B	0.961	CD79A	BLK	0.962	CD4	HLA-DRB1	0.95	POMC	HTR7	0.964	TYROBP	KLRC2	0.977	TYROBP	NCR2	0.987	CD69	CD8A	0.981	FGF4	BMP4	0.962
C3	ITGAX	0.987	CCL2	IL1B	0.962	TBX21	CD8A	0.961	CRHBP	CRH	0.962	CD8A	IL2RG	0.95	CCL5	CCL20	0.964	TNNI2	MYH8	0.977	TYROBP	CD300LB	0.987	SST	GAST	0.981	CD79A	BLK	0.962
CCL21	CXCL13	0.987	GHRH	TRH	0.962	CCL5	CXCR1	0.961	ESR1	PRL	0.962	CXCR3	CCL7	0.95	CCL19	CCL20	0.964	GLI2	PTCH2	0.976	GZMB	PRF1	0.986	STAT4	IL12RB1	0.981	BMP4	FGF3	0.962
CCL2	CCR1	0.987	SST	PENK	0.962	CCL22	CCL11	0.961	ITGB7	FLNA	0.962	CXCR5	CXCL12	0.95	CCR5	CXCL9	0.964	CCL21	CXCR3	0.976	CTLA4	FOXP3	0.986	ACKR4	CCL21	0.98	IL17A	FOXP3	0.962
CD22	PTPRC	0.987	BLK	CD79B	0.962	CCR2	CXCL10	0.961	CD40	TLR4	0.962	CCL5	CXCR6	0.949	NEUROG3	NKX6-2	0.964	CD8A	CD3D	0.975	PNMT	DBH	0.986	IL2RB	CD8A	0.98	CCR2	CXCL10	0.961
MMP9	PLAU	0.987	STAT4	JAK3	0.962	CCR1	CXCL11	0.961	BLK	CD79B	0.962	IFNG	STAT4	0.949	COL9A3	COL2A1	0.964	ERBB4	SHC3	0.975	SPI1	IRF1	0.985	SELL	CD8A	0.98	CCR7	CCL20	0.961
CD8A	HLA-A	0.987	CCL17	CCL2	0.961	SST	PYY	0.961	ADCY8	PDE6B	0.962	CD4	CD247	0.949	CCL20	CXCL9	0.963	CD22	CD79B	0.975	IFNG	IRF1	0.985	CD80	CD8A	0.98	CD8A	CXCR3	0.961
CCR1	CCL7	0.987	CD4	CD69	0.961	IL7R	FOXP3	0.961	FLT3	CEBPA	0.962	CD247	FCGR3A	0.949	SPI1	PTPRC	0.963	TNNI3	MYBPC3	0.975	CCR7	CXCL13	0.985	CCR2	CCL5	0.98	IL7R	FOXP3	0.961
MYL9	MYH11	0.987	GHRH	GHSR	0.961	CD8A	IL2RA	0.961	MUC13	MUC12	0.962	PDX1	GCG	0.949	F2	F11	0.963	SELP	ITGAM	0.975	CCL22	CCR4	0.985	ACKR4	CCL19	0.98	CD8A	IL2RA	0.961
GLP2R	GCG	0.987	TBX21	CD8A	0.961	SELL	ITGAM	0.961	CD4	CD69	0.961	CXCL13	CXCL9	0.948	CCL2	IL1B	0.962	CD22	CD79A	0.974	CCL5	CCR4	0.985	GAST	CCKBR	0.98	LCK	ITK	0.961
NLRP3	CASP1	0.987	CCL2	VCAM1	0.961	POMC	CRHR1	0.961	TBX21	CD8A	0.961	CCR2	CXCL9	0.948	SCTR	GCG	0.962	ZAP70	CD8A	0.974	CD3D	CD247	0.985	CCL5	CXCL9	0.98	SELL	ITGAM	0.961
IL12B	IL12RB1	0.987	CCR2	CXCL10	0.961	APOE	LIPC	0.96	CCL5	CXCR1	0.961	CCR1	CXCL9	0.948	GSX2	SP8	0.962	CYP2C9	UGT1A6	0.974	VSTM1	HSD3B1	0.985	DNM1	SH3GL2	0.98	CTLA4	PTPN22	0.961
PTPRC	ITGAM	0.987	CCR1	CXCL11	0.961	CCR5	CXCL11	0.96	CRH	HTR7	0.961	STAT4	IL2RA	0.948	CCL17	CCL2	0.961	UGT1A1	CYP2B6	0.974	CCR2	CCL8	0.985	GATA4	BMP7	0.98	IL2RB	GZMB	0.96
MYL9	MYLK3	0.987	CD8A	CXCR3	0.961	CXCR5	CCL19	0.96	CD8A	CXCR3	0.961	CCR5	CCL25	0.948	TBX21	CD8A	0.961	NOS1	RYR2	0.974	RHOH	VAV1	0.985	RASGRP2	CPS1	0.98	SGCG	SGCA	0.96
ACTA2	MYOCD	0.987	IL7R	FOXP3	0.961	CD8A	ITGAL	0.96	IL7R	FOXP3	0.961	GRIN2A	RELN	0.948	CCL2	VCAM1	0.961	RAC2	ARHGAP9	0.974	ITGB2	ITGAD	0.985	SFRP1	WNT3A	0.979	PPY	GAL	0.96
TYROBP	NCR2	0.987	CD8A	IL2RA	0.961	CCR5	CCL7	0.96	OXT	EDN1	0.961	CD4	CD3G	0.948	CCL22	CCL11	0.961	SELPLG	SELL	0.973	HP	CD163	0.985	ZAP70	PTPRC	0.979	CD38	CD8A	0.96
TYROBP	CD300LB	0.987	LCK	ITK	0.961	IL12B	IL1B	0.959	REN	EDN1	0.961	CD14	ITGAM	0.948	CCR2	CXCL10	0.961	GZMB	CD8A	0.973	SPI1	FLT3	0.984	IL2	IFNG	0.978	CCR5	CXCL11	0.96
DCN	MMP2	0.986	IL2RB	GZMB	0.96	SELP	ITGB2	0.959	CD8A	IL2RA	0.961	CCL21	CCL5	0.947	CCR1	CXCL11	0.961	CCR7	CD8A	0.973	TREM1	TYROBP	0.984	C1R	C1QB	0.978	CXCR5	CCL19	0.96
DCN	VCAN	0.986	CMA1	ACE2	0.96	DPYSL5	DPYSL4	0.959	FLG	FGFR1	0.961	CXCL13	CCL5	0.947	CCR7	CCL20	0.961	MYH6	TPM2	0.973	SLC11A1	IRF8	0.984	GATA4	BMP5	0.978	CD8A	ITGAL	0.96
COL8A1	COL8A2	0.986	CD38	CD8A	0.96	CYP3A4	FMO1	0.959	VCAM1	CD44	0.961	CXCL13	CXCL11	0.947	CD8A	CXCR3	0.961	CCL19	CXCR3	0.973	CXCL13	CCL19	0.984	ACTG2	MYH11	0.978	CCR5	CCL7	0.96
AGXT	HAO2	0.986	IL1B	CSF2	0.96	APOE	HP	0.959	PDE6H	PDE6B	0.961	IL9R	IL2RG	0.947	CD8A	IL2RA	0.961	C5	C8B	0.973	LIN28A	SOX2	0.984	ICAM3	ITGAD	0.978	MEPE	PHEX	0.96
TAC3	TAC1	0.986	CCR5	CXCL11	0.96	CHRNB2	CHRNA4	0.959	SELL	ITGAM	0.961	GHRH	GCGR	0.947	SELL	ITGAM	0.961	CYP2C9	UGT1A1	0.972	LCP2	PLCG2	0.984	CHGA	SCG3	0.977	RGS1	GNAT3	0.96
CTLA4	FOXP3	0.986	CXCR5	CCL19	0.96	CCR1	CCL8	0.959	CTLA4	PTPN22	0.961	DPP4	GCG	0.947	CTLA4	PTPN22	0.961	IL1RN	IL1R2	0.972	PLCG2	SYK	0.984	CCL3	CCL4	0.977	RGS18	GNAT3	0.96
IHH	BOC	0.986	CSF1R	SOCS1	0.96	MMP9	ITGAM	0.959	NFATC2	EGR4	0.961	CCL4	CXCR5	0.946	IL2RB	GZMB	0.96	CD247	CD2	0.972	CD3E	SYK	0.984	ICAM3	ITGB2	0.977	PLIN1	CIDEC	0.96
SPI1	IRF1	0.985	CCR5	CCL7	0.96	CD180	LY96	0.958	IL1B	CSF2	0.96	IL2RB	PRF1	0.946	CD38	CD8A	0.96	CD247	CD3G	0.972	FGR	SYK	0.984	APOA1	APOL1	0.977	KCNH5	KCNA3	0.959
IFNG	IRF1	0.985	IL12B	IL1B	0.959	RSPO2	RSPO1	0.958	CXCR5	CCL19	0.96	CHRM1	RGS18	0.946	IL1B	CSF2	0.96	MYH7	MYBPC3	0.972	NCF2	CYBB	0.984	RARA	ZBTB16	0.977	MMP9	ITGAM	0.959
CCL22	CCR4	0.985	LCP2	TXK	0.959	CYP7B1	HSD3B2	0.958	CSF2	CD40	0.96	FCGR2A	ITGAM	0.946	CCR5	CXCL11	0.96	CCL5	CXCL5	0.971	CCL13	CCR3	0.984	TYROBP	SIGLEC14	0.977	SLA2	ZAP70	0.958
CCL5	CCR4	0.985	SPI1	GFI1	0.959	THBS2	MMP9	0.958	AKR1D1	HSD11B1	0.959	CXCR5	CXCL10	0.945	CD8A	ITGAL	0.96	UGT1A6	CYP2B6	0.971	CCL7	CCR3	0.984	TNNT3	ACTN2	0.977	CD180	LY96	0.958
CCR2	CCL8	0.985	EGFR	PRKCB	0.959	CCL4	CCR2	0.957	DNAI1	DNAI2	0.959	WNT1	OTX2	0.945	CCR5	CCL7	0.96	CCL17	CCR4	0.971	CD79A	JCHAIN	0.984	MS4A2	FCER1A	0.977	GZMA	PRF1	0.958
RHOH	VAV1	0.985	SIGLEC1	SPN	0.959	CCR2	CCR5	0.957	UGT2B7	CYP1A2	0.959	CXCL9	CCL25	0.945	CHRNB2	CHRNA4	0.959	TACR3	KISS1	0.971	CD4	CD38	0.983	CXCL13	CXCR3	0.977	GRAP2	CD247	0.958
ITGB2	ITGAD	0.985	CHRNB2	CHRNA4	0.959	LHCGR	TSHR	0.957	RSPO4	RSPO1	0.959	SPI1	LYZ	0.944	CCR1	CCL8	0.959	TPM2	MYH8	0.971	CD79A	PIGR	0.983	ADAM28	ITGA4	0.977	CCL4	CCR2	0.957
WNT7A	SFRP4	0.985	CCR1	CCL8	0.959	CCL22	CCL2	0.956	SIGLEC1	SPN	0.959	CXCR6	CXCL10	0.944	MMP9	ITGAM	0.959	TNNC2	MYH8	0.971	CYSLTR2	CYSLTR1	0.983	KLRB1	CLEC2D	0.977	CCR2	CCR5	0.957
MYL2	MYLK3	0.985	SLA2	ZAP70	0.958	LCP2	CD8A	0.956	SHC4	NTRK3	0.959	CXCL10	CCR8	0.944	CD180	LY96	0.958	AIM2	CASP1	0.971	CCL5	CXCR3	0.983	CALML5	TGM3	0.977	ABI3	ABI3BP	0.957
SPI1	FLT3	0.984	BLK	EGFR	0.958	CCL21	CCR5	0.956	SCML2	COMMD3-BMI1	0.959	TAC1	CCKBR	0.944	GZMA	PRF1	0.958	CCR5	CXCL10	0.97	PF4	CXCR3	0.983	IL6	IL1B	0.976	FGF4	MYOG	0.956
SLC11A1	IRF8	0.984	GZMA	PRF1	0.958	CCR7	CXCL11	0.956	DOCK2	VAV1	0.959	LCP2	CD247	0.944	SELL	SELE	0.958	CD226	ITGAL	0.97	CD2	SYK	0.983	IL5RA	CSF2	0.976	CD4	ZAP70	0.956
F2RL2	F2	0.984	SELPLG	SPN	0.958	CCL21	CXCL11	0.956	GZMA	PRF1	0.958	CXCR6	CXCL9	0.944	GRAP2	CD247	0.958	MYH6	TNNC2	0.97	ITGB2	ITGA8	0.983	GNAT1	PDE6G	0.976	LCP2	CD8A	0.956
CXCL13	CCL19	0.984	GRAP2	CD247	0.958	CCL5	CXCL11	0.956	SELPLG	SPN	0.958	CD247	PTPRC	0.944	THBS2	MMP9	0.958	CD28	ITK	0.97	CCR7	CCL25	0.983	BIRC3	CD40LG	0.976	CCL21	CCR5	0.956
NCF2	CYBB	0.984	ALDH3A1	ADH7	0.958	CCR5	CCL19	0.956	SGCG	SSPN	0.957	CIITA	IRF4	0.944	MATN4	MATN1	0.958	CEACAM6	CEACAM8	0.97	CCL4	CCR3	0.983	CCL21	CXCR3	0.976	CCR7	CXCL11	0.956
KLRD1	KLRC2	0.984	CCL4	CCR2	0.957	CXCL11	CCL19	0.956	TNC	MMP3	0.957	CCL3	CXCR5	0.943	CCL4	CCR2	0.957	CCL21	CCR1	0.969	IL12A	IL12RB1	0.983	CHRD	BMP7	0.976	CCL21	CXCL11	0.956
CD79A	JCHAIN	0.984	CCR2	CCR5	0.957	FABP4	ADIPOQ	0.956	CYP3A5	UGT2B7	0.957	CD4	CD3D	0.943	CCR2	CCR5	0.957	CXCL5	CXCL10	0.969	LTA	LTB	0.983	GAST	GCG	0.976	CCL5	CXCL11	0.956
CD4	CD38	0.983	EGFR	FGR	0.957	CD8A	CD28	0.956	ABCB11	NR1I2	0.957	CCL4	CCR8	0.943	GNA15	CXCR2	0.957	F13A1	FGG	0.969	FPR2	CAMP	0.983	KCNA4	KCNH6	0.976	CCR5	CCL19	0.956
BDKRB1	KNG1	0.983	CD4	ZAP70	0.956	CD4	CD2	0.956	RSPO1	RSPO3	0.957	CD79A	CD40LG	0.943	TCAP	MYH6	0.957	CD38	LCK	0.969	IFNG	IL18R1	0.982	CD8A	CD3D	0.975	CXCL11	CCL19	0.956
TLR2	LY96	0.983	LCP2	CD8A	0.956	KCNA4	KCNA3	0.956	AMHR2	SMAD9	0.957	S100A8	TLR4	0.943	NR0B2	RXRG	0.957	DOK2	LCK	0.969	IL18BP	IL18	0.982	WNT3A	AXIN2	0.975	CD8A	CD28	0.956
CYSLTR2	CYSLTR1	0.983	CCL21	CCR5	0.956	TNFRSF18	IL2RA	0.956	LCP2	CD8A	0.956	GZMB	FOXP3	0.943	CCL22	CCL2	0.956	CXCL10	CCL20	0.969	CCL13	CCR2	0.982	UGT1A1	CYP3A4	0.975	IL2	CD247	0.956
CCL5	CXCR3	0.983	CCR7	CXCL11	0.956	CCK	AVP	0.956	CCL21	CXCL11	0.956	CD40LG	ITGAM	0.943	LCP2	CD8A	0.956	TRAT1	CD3E	0.969	C3	C3AR1	0.982	APOA1	HP	0.975	CD4	CD2	0.956
SOD2	SOD3	0.983	CCL21	CXCL11	0.956	KCNA4	KCNA1	0.956	CCL5	CXCL11	0.956	CCL3	CCR2	0.942	CCL21	CCR5	0.956	BMP4	BMP5	0.969	WNT1	LEP	0.982	KCNH2	KCNQ2	0.975	CD5	CD2	0.956
MAPT	CAMK2A	0.983	CCL5	CXCL11	0.956	KCNA3	KCNA1	0.956	CXCL11	CCL19	0.956	CD8A	CD3E	0.942	SIX3	SHH	0.956	IRX4	NKX2-5	0.968	SPI1	ARG1	0.982	CD22	CD79B	0.975	KCNH5	KCNQ3	0.956
LTA	LTB	0.983	CCR5	CCL19	0.956	EGR2	POU3F1	0.956	CXCR1	CXCR2	0.956	CCL5	CCL25	0.942	CCR7	CXCL11	0.956	CCL21	CCR9	0.968	CXCR1	CXCL2	0.982	SELP	ITGAM	0.975	CXCL13	CXCL10	0.955
TIMP2	MMP10	0.982	CXCL11	CCL19	0.956	TAS2R50	CYP7A1	0.955	CD8A	CD28	0.956	CXCL10	CCL25	0.942	CCL21	CXCL11	0.956	ACTG2	TPM2	0.968	IL18RAP	IL18	0.981	CD22	CD79A	0.974	NTS	CCKBR	0.955
CCL13	CCR2	0.982	CD8A	CD28	0.956	CXCL13	CXCL10	0.955	GNRH2	KISS1	0.956	KIT	CXCL12	0.942	CCL5	CXCL11	0.956	CD8A	CD247	0.968	CD69	CD8A	0.981	OSM	EPOR	0.974	SLA2	CD247	0.955
CXCR1	CXCL3	0.982	IL2	CD247	0.956	CCR1	CXCL10	0.955	NPFFR1	KISS1	0.956	GUCA1A	CNGB1	0.941	CCR5	CCL19	0.956	HAO2	HOGA1	0.968	NPY	LEP	0.981	LTF	LYZ	0.974	CD27	CD40LG	0.955
C3	C3AR1	0.982	CD4	CD2	0.956	CCL2	MMP1	0.955	CD4	CD2	0.956	FABP6	NR1H4	0.941	CXCL11	CCL19	0.956	TNNI3	MYH8	0.968	CCL11	CXCR3	0.981	ZAP70	CD8A	0.974	PIK3CG	FGR	0.955
F2	F3	0.982	CD5	CD2	0.956	POMC	PYY	0.955	CD5	CD2	0.956	CCL21	CCR2	0.939	ONECUT1	HNF4A	0.956	CCL3	ACKR2	0.967	CARD9	SYK	0.981	FGF10	SHH	0.974	ZAP70	PTPN22	0.955
SPI1	ARG1	0.982	KCNA4	KCNA3	0.956	PIK3CG	FGR	0.955	MUC21	MUC12	0.956	FCN3	MASP1	0.939	FABP4	ADIPOQ	0.956	CXCL3	CXCL10	0.967	CD4	FOXP3	0.981	PPBP	CXCL11	0.974	CCL17	CCL4	0.954
CXCR1	CXCL2	0.982	KCNQ2	KCNH6	0.956	MASP1	FCN1	0.955	CYP2A6	UGT2B7	0.955	SIM1	POU3F2	0.939	POMC	NPY1R	0.956	CYP2B6	UGT1A10	0.967	CD8A	FOXP3	0.981	MADCAM1	ITGA4	0.974	KNG1	GAL	0.954
MUC4	MUC5B	0.982	CCR1	CXCL10	0.955	CCL17	CCL4	0.954	CXCL13	CXCL10	0.955	IFNG	IL12RB1	0.939	IL2	CD247	0.956	FCGR2A	HCK	0.967	CCR7	CXCL12	0.981	MUC17	MUC16	0.974	CCL13	CCR5	0.954
CD69	CD8A	0.981	CCL2	MMP1	0.955	CCL13	CCR5	0.954	HOXB4	PTPRC	0.955	PIP	AZGP1	0.939	CD5	CD2	0.956	CCL17	CCR7	0.966	CCL19	CXCL12	0.981	BSN	UNC13A	0.974	LYZ	FGA	0.954
UGT1A1	CYP1A2	0.981	NTS	CCKBR	0.955	CCL5	PPBP	0.954	PIK3CG	FGR	0.955	IFNG	CD80	0.938	CCKAR	GCG	0.956	TYROBP	ZAP70	0.966	CXCR3	CXCL12	0.981	SELPLG	SELL	0.973	KCNG3	KCNH5	0.954
IFIT3	IFIT2	0.981	SLA2	CD247	0.955	CXCR1	CXCL10	0.954	SPN	CD44	0.955	CCL21	CCR6	0.938	KCNC1	KCNC2	0.956	IL23A	IL23R	0.966	TNNT2	MYBPC3	0.981	IL6	ICAM1	0.973	CXCL11	CCL20	0.954
CCL11	CXCR3	0.981	CD27	CD40LG	0.955	CD28	CD2	0.954	SCGB3A2	MARCO	0.955	CCKBR	GCG	0.938	FGG	ITGAM	0.956	CD3D	CD8B	0.966	IL2RB	CD8A	0.98	GZMB	CD8A	0.973	SERPINB4	CTSS	0.954
CD4	FOXP3	0.981	PIK3CG	FGR	0.955	POMC	CNR1	0.954	CCL17	CCL4	0.954	TBX21	IL12RB1	0.938	CXCL13	CXCL10	0.955	CD4	PTPRC	0.966	SELL	CD8A	0.98	CCR7	CD8A	0.973	CD28	CD2	0.954
CD8A	FOXP3	0.981	IL2	CD69	0.954	CCR1	CCL25	0.954	CCL5	PPBP	0.954	HSD11B1	CYP11B1	0.937	CCR1	CXCL10	0.955	CD48	CD2	0.966	CD80	CD8A	0.98	PPBP	CXCL10	0.973	MUC13	MUC2	0.954
UGT1A1	CYP1A1	0.981	CCL17	CCL4	0.954	CXCL11	CCL25	0.954	CXCR1	CXCL10	0.954	CD8A	PDCD1	0.937	POMC	PYY	0.955	CYP2B6	UGT1A7	0.966	CCR2	CCL5	0.98	CMA1	MMP1	0.973	SPI1	ITGAM	0.954
CCL19	CXCL12	0.981	CCL13	CCR5	0.954	SPI1	ITGAM	0.954	CXCL11	CXCR2	0.954	TNNT3	MYBPC2	0.937	SLA2	CD247	0.955	SHH	GPC5	0.966	CCL11	CXCL10	0.98	PNOC	PENK	0.973	CCL19	CCRL2	0.954
CXCR3	CXCL12	0.981	LYZ	FGA	0.954	DCN	DPT	0.953	CXCR5	CCL28	0.954	FCER1G	FCGR2B	0.937	IL2	CD69	0.954	NRG1	NRG4	0.966	NPY	NPY5R	0.98	ANXA1	FPR2	0.973	CALCA	ADCYAP1	0.953
PTGIS	TBXAS1	0.981	SERPINB4	CTSS	0.954	IFNG	IL12B	0.952	CD28	CD2	0.954	CD4	CD3E	0.937	CCL17	CCL4	0.954	ACKR2	CCL5	0.965	CCL5	CXCL9	0.98	IL22	IL17A	0.973	CCL13	CXCR3	0.952
STAT4	IL12RB1	0.981	CD28	CD2	0.954	IL12B	IL6	0.952	OXT	PTGFR	0.954	CD4	CXCR3	0.937	CCL13	CCR5	0.954	ACTA2	TPM2	0.965	SLAMF1	SH2D1B	0.98	PIK3CG	IRS4	0.973	LCK	FYB1	0.952
PDYN	NPY	0.98	IFNG	IL12B	0.952	ACTN2	CTNNA3	0.952	CALCB	ADCYAP1	0.954	TBX21	CXCR3	0.937	LYZ	FGA	0.954	CD28	CD247	0.965	CCL21	CXCL12	0.98	CCL19	CXCR3	0.973	CCR7	CCL4	0.951
IL2RB	CD8A	0.98	CCL13	CXCR3	0.952	NEUROD1	NKX2-2	0.952	FCER1A	VAV1	0.954	SELPLG	ITGAM	0.937	CXCL11	CXCR2	0.954	PRKCB	CARD11	0.965	CCR5	CXCL12	0.98	KREMEN2	DKK1	0.973	LCP2	TYROBP	0.951
CD80	CD8A	0.98	LCK	FYB1	0.952	APOB	OLR1	0.952	SPI1	ITGAM	0.954	CD226	ITGB2	0.936	FGF8	NKX2-1	0.954	CD3D	CD3G	0.965	CXCL10	CCR3	0.98	CD4	IL2RA	0.973	RAC2	ARHGAP15	0.951
CCR2	CCL5	0.98	CCR7	CCL4	0.951	CCR7	CCL4	0.951	FOSL1	IVL	0.953	OASL	GBP1	0.936	CXCL11	CCL20	0.954	KLRC4-KLRK1	TYROBP	0.964	WIF1	WNT1	0.979	BSN	RIMS1	0.973	CCR7	CXCL10	0.951
CCL11	CXCL10	0.98	LCP2	TYROBP	0.951	LCP2	TYROBP	0.951	CBX2	COMMD3-BMI1	0.953	PTGIS	PTGDS	0.936	SERPINB4	CTSS	0.954	IL10RA	IL22RA1	0.964	NPY	PMCH	0.979	KCNH2	KCNC1	0.972	CCL21	CXCL10	0.951
F13A1	F2	0.98	CCR7	CXCL10	0.951	POMC	PNOC	0.951	ADCY8	PDE1C	0.953	LY86	TLR4	0.936	HTR7	GCG	0.954	CCL2	ACKR2	0.964	MYL2	TNNT2	0.979	CXCR5	CCL5	0.972	CCL5	CCR8	0.951
NPY	NPY5R	0.98	CCL21	CXCL10	0.951	MMP2	IGF1	0.951	CALCA	ADCYAP1	0.953	CXCL13	CCR5	0.935	SPI1	ITGAM	0.954	CCR1	CCL19	0.964	ZAP70	PTPRC	0.979	GHR	IGF1	0.972	CD4	CD5	0.951
CCL5	CXCL9	0.98	CCL5	CCR8	0.951	CCR7	CXCL10	0.951	ADCY10	PDE10A	0.953	SULT1E1	UGT2B7	0.935	CCL19	CCRL2	0.954	GRP	CCKBR	0.964	LCK	CD2	0.979	CYP2C9	UGT1A1	0.972	KCNH5	KCNQ2	0.951
CCL21	CXCL12	0.98	CD4	CD5	0.951	CCL21	CXCL10	0.951	GSTA1	CYP1A2	0.952	LCP2	CD3E	0.935	SHH	NKX2-2	0.953	DPYSL5	DPYSL3	0.964	IL2	IFNG	0.978	ESR1	CAV1	0.972	CCL21	CXCL9	0.951
CCR5	CXCL12	0.98	CCL21	CXCL9	0.951	CCL5	CCR8	0.951	CCL13	CXCR3	0.952	GPR65	RGS18	0.935	CCL13	CXCR3	0.952	CYP2B6	UGT1A9	0.964	TAC3	TACR1	0.978	CD247	CD2	0.972	CCL19	CXCL9	0.951
CR1	C4A	0.98	CCL19	CXCL9	0.951	CCL21	CXCL9	0.951	ZBTB32	GATA3	0.952	FCGR2A	FGR	0.935	NEUROD1	NKX2-2	0.952	CCL19	CCR9	0.964	GDF6	NOG	0.978	CCR2	CCL7	0.972	CCL20	CXCR3	0.951
PTGIS	PTGS1	0.979	ZAP70	FYB1	0.951	CCL19	CXCL9	0.951	FGF10	FGFR1	0.952	IL21	IL2RG	0.935	CCR7	CCL4	0.951	CCL5	CCL20	0.964	CD4	LCK	0.978	CD247	CD3G	0.972	ZAP70	FYB1	0.951
ZAP70	PTPRC	0.979	CD4	HLA-DRB1	0.95	SST	CNR1	0.951	ADCY10	PDE6B	0.952	CCR8	CXCL12	0.935	LCP2	TYROBP	0.951	CCL19	CCL20	0.964	LCK	SKAP1	0.978	FGF2	TNC	0.971	WNT7A	LMX1B	0.95
LCK	CD2	0.979	CD8A	IL2RG	0.95	GPR18	CNR1	0.951	LCP2	TYROBP	0.951	FOXP3	PIM2	0.935	RAC2	ARHGAP15	0.951	CCR5	CXCL9	0.964	CCR1	CXCL12	0.978	CD8A	CD86	0.971	CD4	HLA-DRB1	0.95
C1R	C1QB	0.978	CXCR3	CCL7	0.95	HTR7	AVP	0.951	CCL21	CXCL10	0.951	CD8A	TRAT1	0.934	CCR7	CXCL10	0.951	EREG	NRG4	0.964	CXCL9	CCR3	0.978	CCL17	CCR4	0.971	CD8A	IL2RG	0.95
CD4	LCK	0.978	CCR7	CCL5	0.949	CXCL13	CCL25	0.951	CCL19	CXCR2	0.951	CCL1	CCR1	0.934	CCL21	CXCL10	0.951	WNT8B	SFRP4	0.964	ICAM3	ITGAD	0.978	FCER1G	FCGR3A	0.971	CXCR3	CCL7	0.95
CCR1	CXCL12	0.978	CCR7	CCL23	0.949	BMPR1B	GREM1	0.95	CD4	CD5	0.951	CCL3	CCR4	0.934	CCL19	CXCR2	0.951	TF	HEPH	0.964	ICAM3	ITGB2	0.977	ZBTB16	COMMD3-BMI1	0.971	CCR7	CCL5	0.949
ACTG2	MYH11	0.978	CCL5	CXCR6	0.949	CD4	HLA-DRB1	0.95	CCL21	CXCL9	0.951	CXCL13	CCR1	0.933	CCL5	CCR8	0.951	CYP3A5	UGT1A1	0.963	BLNK	PLCG2	0.977	CCL21	CCL25	0.971	CCR7	CCL23	0.949
ICAM3	ITGAD	0.978	IFNG	STAT4	0.949	CCR7	CCL5	0.949	CCL19	CXCL9	0.951	CD80	HLA-DRB1	0.933	CCL21	CXCL9	0.951	SIRPG	ERBB4	0.963	TYROBP	SIGLEC14	0.977	AIM2	CASP1	0.971	CCL5	CXCR6	0.949
CHGA	SCG3	0.977	CD4	CD247	0.949	CCL5	CXCR6	0.949	HTR7	AVP	0.951	CCR8	CXCL9	0.933	CCL19	CXCL9	0.951	CCL20	CXCL9	0.963	CXCL13	CXCR3	0.977	FST	INHBB	0.97	SPI1	PAX5	0.949
CCL3	CCL4	0.977	CD247	FCGR3A	0.949	CD4	CD247	0.949	WNT3A	EN2	0.95	CIITA	GBP1	0.933	CCL20	CXCR3	0.951	SPI1	PTPRC	0.963	RAC2	VAV1	0.977	ESR1	IGF1	0.97	CD4	CD247	0.949
TIMP1	MMP10	0.977	GRAP2	ITK	0.949	CD247	FCGR3A	0.949	CD4	HLA-DRB1	0.95	ALOX15	ALOX5AP	0.933	SERPINE1	CFD	0.95	LCK	PTPN22	0.963	IL5RA	CSF2	0.976	CCR5	CXCL10	0.97	CD247	FCGR3A	0.949
ICAM3	ITGB2	0.977	GHSR	NTS	0.948	IL6	MMP9	0.949	KL	FGFR1	0.95	GCG	CASR	0.933	CD8A	IL2RG	0.95	CD79A	BLK	0.962	TYROBP	KLRD1	0.976	CD226	ITGAL	0.97	GRAP2	ITK	0.949
SERPINE1	F2	0.977	GHSR	TRH	0.948	TNFRSF18	FOXP3	0.949	GPC5	HS3ST6	0.95	CD8A	PRF1	0.932	CXCR3	CCL7	0.95	CCL2	IL1B	0.962	BIRC3	CD40LG	0.976	CD28	ITK	0.97	CXCL10	CCL19	0.948
SCN2B	SCN5A	0.977	CXCL10	CCL19	0.948	DCN	NCAN	0.948	TNFSF11	CTSK	0.949	IL2RB	CD247	0.932	CCR7	CCL5	0.949	CYP3A5	UGT1A6	0.962	CCL21	CXCR3	0.976	VCAM1	ITGAD	0.97	CD8A	KLRD1	0.948
CXCL13	CXCR3	0.977	CD8A	KLRD1	0.948	C3	ITGB2	0.948	IL1A	CSF2	0.949	CD3E	PTPRC	0.932	CCR7	CCL23	0.949	EGF	NRG1	0.962	IRF1	ISG15	0.976	APOA5	APOE	0.969	CXCL13	CCL20	0.948
TYROBP	KLRC2	0.977	CCR7	CXCL9	0.948	CXCL10	CCL19	0.948	SPI1	PAX5	0.949	CD40LG	IRF4	0.932	CCL5	CXCR6	0.949	EREG	NRG2	0.962	KCND2	DPP10	0.976	BMPR1B	GDF6	0.969	CCR5	CCL20	0.948
NOS1	CAMK2A	0.977	CCR2	CXCL9	0.948	CD8A	KLRD1	0.948	CDH2	CTNNA2	0.949	CCR2	CCL25	0.932	GAL	PENK	0.949	BLK	CD79B	0.962	SFRP1	WNT1	0.975	CCL21	CCR1	0.969	CCR7	CXCL9	0.948
RAC2	VAV1	0.977	CCR1	CXCL9	0.948	SFTPC	NKX2-1	0.948	TWIST1	CDH2	0.948	FGR	ITK	0.932	CD247	FCGR3A	0.949	FOXP3	IL10	0.962	GRIA1	CACNG2	0.975	ITGB2	CD14	0.969	CXCL13	CXCL9	0.948
AGXT	HAO1	0.977	STAT4	IL2RA	0.948	CCR7	CXCL9	0.948	CXCL10	CCL19	0.948	WNT1	PAX3	0.932	PDX1	GCG	0.949	CCL17	CCL2	0.961	CD8A	CD3D	0.975	ACE2	MME	0.969	CCR2	CXCL9	0.948
TIMP1	SERPINE1	0.976	CD4	CD3G	0.948	CXCL13	CXCL9	0.948	CCL21	CXCR2	0.948	CCR1	CCL14	0.932	POMC	OPRM1	0.949	CD4	CD69	0.961	TNNI2	MYL1	0.975	TRAT1	CD3E	0.969	CD4	CD3G	0.948
LUM	COL1A2	0.976	CACNG7	CACNG6	0.947	CCR2	CXCL9	0.948	CCL5	CXCR2	0.948	APOE	MSR1	0.931	GRAP2	ITK	0.949	MMP2	IL1B	0.961	SOCS1	LCK	0.975	NPSR1	CASR	0.969	CD14	ITGAM	0.948
TYROBP	KLRD1	0.976	CCL21	CCL5	0.947	CCR1	CXCL9	0.948	IL10RA	IL22	0.948	CCR2	CXCL11	0.931	FGF20	FGF19	0.948	TBX21	CD8A	0.961	CD79A	SYK	0.975	WIF1	SHH	0.968	ASCL1	PHOX2A	0.948
BIRC3	CD40LG	0.976	IL9R	IL2RG	0.947	CCR5	CCL25	0.948	BIRC3	FAS	0.948	TLR8	BTK	0.931	SERPINE1	PF4	0.948	CCR2	CXCL10	0.961	RORC	FOXP3	0.975	VCAM1	ITGB2	0.968	CCL21	CCL5	0.947
HPGDS	PTGDS	0.976	CCL4	IL1B	0.946	GRIN2A	RELN	0.948	CXCL13	CXCL9	0.948	FGB	F13B	0.931	CXCL10	CCL19	0.948	CYP2B6	NR1I2	0.961	SPI1	CEBPA	0.975	FGF2	ANGPT2	0.968	CXCL13	CCL5	0.947
CCL21	CXCR3	0.976	CCL4	CXCR5	0.946	CD4	CD3G	0.948	CD4	CD3G	0.948	LCP2	CD3G	0.931	CCL21	CXCR2	0.948	CCR7	CCL20	0.961	SELP	ITGAM	0.975	ACTG2	TPM2	0.968	CXCL13	CXCL11	0.947
KCNA4	KCNH6	0.976	IL2RB	PRF1	0.946	CD14	ITGAM	0.948	CSF2	ITGAM	0.948	LCP2	CD3D	0.93	CCL5	CXCR2	0.948	ALB	F5	0.961	LTF	LYZ	0.974	CD8A	CD247	0.968	NKX6-1	MAFA	0.947
RAB3B	RPH3A	0.976	CXCR5	CXCL10	0.945	CACNG7	CACNG6	0.947	CD14	ITGAM	0.948	CD3D	PTPRC	0.93	CXCL13	CCL20	0.948	CYP2B6	UGT1A8	0.961	ZAP70	CD8A	0.974	VSTM1	HSD3B2	0.968	IL9R	IL2RG	0.947
TIMP1	MMP7	0.975	LCK	GRAP2	0.945	CCL21	CCL5	0.947	CCL21	CCL5	0.947	SPI1	KIT	0.929	CCR5	CCL20	0.948	CD8A	CXCR3	0.961	PF4	CXCL10	0.974	CCL4	CXCR3	0.968	CSF1R	GATA1	0.947
CD8A	CD3D	0.975	SPI1	LYZ	0.944	CXCL13	CCL5	0.947	CXCL13	CCL5	0.947	LCP2	FCER1G	0.929	CCR1	CCL20	0.948	IL7R	FOXP3	0.961	PF4	CXCL11	0.974	FGF4	SHH	0.967	GHRH	GCGR	0.947
SOCS1	LCK	0.975	HRG	ALB	0.944	CXCL13	CXCL5	0.947	FXYD2	ATP1A3	0.947	CXCL13	CXCR6	0.929	CCR7	CXCL9	0.948	LCK	ITK	0.961	CALCB	CALCR	0.974	DLX5	SP7	0.967	IGF2BP1	IGF2	0.947
ZAP70	GRAP2	0.975	CXCR6	CXCL10	0.944	CXCL13	CXCL11	0.947	CXCL13	CXCL11	0.947	CXCR5	CXCL9	0.929	CXCL13	CXCL9	0.948	SELL	ITGAM	0.961	PF4	CXCL9	0.974	TPM2	ACTN2	0.967	CCL4	CXCR5	0.946
CD22	CD79B	0.975	CXCL10	CCR8	0.944	CCL4	IL1B	0.946	CXCL10	CXCR2	0.947	CD247	FASLG	0.929	CCR2	CXCL9	0.948	CTLA4	PTPN22	0.961	TAC3	KISS1	0.974	BMPR1B	BAMBI	0.967	IL2RB	PRF1	0.946
IFITM1	CD19	0.975	LCP2	CD247	0.944	CCL4	CXCR5	0.946	PENK	DRD2	0.947	PIK3CG	INPP5B	0.929	CCR1	CXCL9	0.948	IL2RB	GZMB	0.96	CD86	CD40	0.974	FCGR2A	HCK	0.967	UGT1A6	CYP3A7	0.946
CD8B	B2M	0.975	CXCR6	CXCL9	0.944	TAS2R50	NR1H4	0.946	NR1I2	ABCC2	0.947	CCR6	CXCL12	0.929	CSF2	CSF3R	0.948	CD38	CD8A	0.96	CD72	SYK	0.974	CNR1	GPR55	0.967	CHRM1	RGS18	0.946
CD22	CD79A	0.974	CD247	PTPRC	0.944	CXCR5	CXCL10	0.945	MCHR1	PTGFR	0.947	HTR4	GCG	0.929	CSF2	ITGAM	0.948	IL1B	CSF2	0.96	RAC2	ARHGAP9	0.974	TPM2	MYH11	0.967	RGS7	GNAT3	0.946
FSTL3	INHBA	0.974	CIITA	IRF4	0.944	CXCL9	CCL25	0.945	LDHC	ALDOB	0.947	LAG3	CD8A	0.928	CD14	ITGAM	0.948	GSTT2	GSTM1	0.96	SELPLG	SELL	0.973	VCAM1	ITGA4	0.967	FCGR2A	ITGAM	0.946
LTF	LYZ	0.974	IL1B	CCL5	0.943	PPBP	CCR1	0.944	CSF1R	GATA1	0.947	CXCL13	CCR2	0.928	CACNG7	CACNG6	0.947	CD8A	ITGAL	0.96	GZMB	CD8A	0.973	MAP4K1	DAPP1	0.967	CXCR5	CXCL10	0.945
ZAP70	CD8A	0.974	CD4	CD3D	0.943	CXCR6	CXCL10	0.944	MCHR1	GCGR	0.947	CCL21	CCR8	0.928	MCHR1	POMC	0.947	SPI1	GFI1	0.959	CCR7	CD8A	0.973	TNFSF10	TNFRSF11B	0.967	LCK	GRAP2	0.945
ITGA5	ITGB2	0.974	CCL4	CCR8	0.943	IGF1	MMP1	0.944	IGF2BP1	IGF2	0.947	CD79A	FCGR2B	0.928	CCL21	CCL5	0.947	SIGLEC1	SPN	0.959	CLDN16	CLDN19	0.973	CCL17	CCR7	0.966	ARHGAP15	RHOH	0.945
CXCL6	CXCL11	0.974	SNAP25	CPLX2	0.943	CXCL10	CCR8	0.944	ITGB2	VAV1	0.947	PENK	CNR2	0.928	CXCL13	CCL5	0.947	CCR1	CCL8	0.959	AGRP	LEP	0.973	TYROBP	ZAP70	0.966	SPI1	LYZ	0.944
CXCL3	CXCL11	0.974	CD79A	CD40LG	0.943	LCP2	CD247	0.944	MSX2	TWIST1	0.946	MMP8	ELANE	0.927	CXCL13	CXCL11	0.947	HCN1	PEX5L	0.959	PIK3CG	IRS4	0.973	CCL21	CXCR5	0.966	CXCR6	CXCL10	0.944
CXCL5	CXCL11	0.974	IL2	CD40LG	0.943	CXCR6	CXCL9	0.944	CCL4	IL1B	0.946	CDH17	CDH2	0.927	CXCL10	CXCR2	0.947	SLA2	ZAP70	0.958	CD80	CD40	0.973	ASCL1	SHH	0.966	CXCL10	CCR8	0.944
UGT1A1	CYP2B6	0.974	GZMB	FOXP3	0.943	LY96	TLR1	0.944	CCL4	CXCR5	0.946	CCL21	CXCR6	0.927	HNF1A	NKX6-2	0.947	CD180	LY96	0.958	CCL19	CXCR3	0.973	IL12B	NOS2	0.966	CCR2	CCL20	0.944
APOE	MAPT	0.974	BIRC3	TNFRSF1B	0.943	CD247	PTPRC	0.944	MCHR1	EDN2	0.946	CXCL11	CCR8	0.927	LY96	S100A9	0.947	MMP7	MMP1	0.958	CD4	IL2RA	0.973	GNGT2	GNG4	0.966	LCP2	CD247	0.944
RAMP1	CALCB	0.974	CD8B	CD3G	0.943	IL6	FOXP3	0.944	UTS2	EDN1	0.946	CXCL11	DPP4	0.927	IL9R	IL2RG	0.947	SELPLG	SPN	0.958	GP1BA	ITGAM	0.973	CD4	PTPRC	0.966	CXCR6	CXCL9	0.944
CXCL6	CXCL9	0.974	SCG3	SCG2	0.942	RASGRP1	APBB1IP	0.944	FCGR2A	ITGAM	0.946	CD80	CD247	0.927	MCHR1	GCGR	0.947	MATN4	MATN3	0.958	ICAM2	ITGAM	0.973	CD48	CD2	0.966	CD247	PTPRC	0.944
TAC3	KISS1	0.974	CD8A	CD3E	0.942	CCK	HTR2A	0.944	CXCR5	CXCL10	0.945	IRF8	GBP1	0.927	CCL4	IL1B	0.946	CCR2	CCR5	0.957	CXCR5	CCL5	0.972	SHH	GPC5	0.966	CCL3	CXCR5	0.943
CD86	CD40	0.974	IL2	PTPRC	0.942	CIITA	IRF4	0.944	SPI1	LYZ	0.944	COMP	COL2A1	0.927	IL2RB	PRF1	0.946	GSTT2	GSTA2	0.957	CD247	CD2	0.972	ARTN	GFRA1	0.966	CD4	CD3D	0.943
RAC2	ARHGAP9	0.974	IL2	CD2	0.942	MFAP5	FBLN2	0.944	CTSG	REN	0.944	CTSS	TLR7	0.927	FGF10	PTF1A	0.946	CCL22	CCL2	0.956	ITGB7	ITGA8	0.972	DPYD	CPS1	0.966	PVALB	CALB2	0.943
NLRP3	P2RX7	0.974	GHRH	NPY	0.941	SLC32A1	SNAP25	0.943	OPRK1	PENK	0.944	FPR2	CXCL12	0.927	FCGR2A	ITGAM	0.946	CD4	ZAP70	0.956	CCR2	CCL7	0.972	ACTA2	TPM2	0.965	CCL4	CCR8	0.943
BSN	UNC13A	0.974	CCL2	CSF2	0.941	CCL3	CXCR5	0.943	CXCR2	CXCL9	0.944	CXCL12	CASR	0.927	ARHGAP15	RHOH	0.945	LCP2	CD8A	0.956	CXCL11	CXCL2	0.972	CD28	CD247	0.965	CD79A	CD40LG	0.943
DCN	MMP7	0.973	SHH	NKX2-1	0.941	IL1B	CCL5	0.943	CXCL6	CXCR3	0.944	CCL3	CXCR3	0.926	SPI1	LYZ	0.944	CCL21	CCR5	0.956	CD247	CD3G	0.972	CD3D	CD3G	0.965	IL2	CD40LG	0.943
IL6	ICAM1	0.973	KCNQ2	NRCAM	0.94	CD4	CD3D	0.943	PIK3CG	VAV1	0.944	GCGR	CASR	0.926	CXCR6	CXCL10	0.944	CCR5	CCL19	0.956	CD8A	CD86	0.971	TYROBP	CLEC5A	0.965	GZMB	FOXP3	0.943
DCN	IGF1	0.973	TBX21	IL12B	0.939	CCL4	CCR8	0.943	CCL3	CXCR5	0.943	CD3E	FYB1	0.926	CXCL10	CCR8	0.944	MUC17	MUC13	0.956	TACR3	KISS1	0.971	TLL1	CHRD	0.964	CD8B	CD3G	0.943
IFITM1	CR2	0.973	CCL21	CCR2	0.939	ALDH1A2	ADH7	0.943	IL1B	CCL5	0.943	SPI1	ELANE	0.925	CCR2	CCL20	0.944	CD8A	CD28	0.956	SERPINE1	F5	0.971	KLRC4-KLRK1	TYROBP	0.964	CD40LG	ITGAM	0.943
NPY	VIP	0.973	CD69	LCK	0.939	MMP2	ITGAM	0.943	CD4	CD3D	0.943	IFNG	CD247	0.925	LCP2	CD247	0.944	ISG20	IRF7	0.956	FCER1G	FCGR3A	0.971	CCR1	CCL19	0.964	CCL3	CCR2	0.942
PIK3CG	IRS4	0.973	IL2RA	JAK3	0.939	TYROBP	SIGLEC11	0.943	WNT3A	KREMEN2	0.943	GZMB	IL2RA	0.925	CXCR6	CXCL9	0.944	CXCL3	CCL20	0.956	FXYD2	ATP1A4	0.971	ERBB2	PGR	0.964	CD8A	CD3E	0.942
CD80	CD40	0.973	ZAP70	SLA	0.939	APOE	IL6	0.942	OPRK1	NPW	0.943	COL8A1	COL2A1	0.925	CXCR2	CXCL9	0.944	CXCL5	CCL20	0.956	CCL21	CCL25	0.971	PPY	NPY1R	0.964	IL2	PTPRC	0.942
CCL19	CXCR3	0.973	IFNG	IL12RB1	0.939	POMC	VSTM1	0.942	PPBP	CXCR3	0.943	CD247	ITK	0.925	CD247	PTPRC	0.944	CD4	CD2	0.956	CCR2	CXCL12	0.971	CCR5	CXCL9	0.964	IL2	CD2	0.942
PTGS1	PLA2G5	0.973	IFNG	CD80	0.938	CCL3	CCR2	0.942	IL1B	TLR4	0.943	PTPRC	CD3G	0.925	IL1B	CCL5	0.943	CD5	CD2	0.956	CXCL11	CXCL12	0.971	KCNA3	KCNH6	0.964	KNG1	SERPINA1	0.941
CD4	IL2RA	0.973	VCAM1	ALB	0.938	IL6	IGF1	0.942	CDH2	CTNND2	0.942	OTX2	NKX2-2	0.924	CCL4	CCR8	0.943	PLA2G7	PLA2G2A	0.956	HTR7	NPS	0.971	MYCN	NTRK1	0.964	CCL21	CCR2	0.939
KNG1	REN	0.972	CCR2	CCL19	0.938	DCN	DSE	0.942	CD8A	CD3E	0.942	CCL13	CCR1	0.923	GAL	PYY	0.943	PLA2G7	PLA2G10	0.956	SOCS1	PIM2	0.971	ASCL1	HES6	0.963	GCK	MAFA	0.939
CXCR5	CCL5	0.972	IFNG	CD86	0.938	CD8A	CD3E	0.942	SLCO1B1	FABP6	0.942	CXCR6	CXCL11	0.923	IL2	CD40LG	0.943	FGG	ITGAM	0.956	CCR5	CXCL10	0.97	FABP4	PLIN1	0.963	SIM1	POU3F2	0.939
CYP2C9	UGT1A1	0.972	CCL21	CCR6	0.938	CYP7A1	CYP1A1	0.942	PPBP	CCL19	0.941	IFNG	IL27	0.923	IL1B	TLR4	0.943	HOGA1	HAO1	0.956	CCL5	CXCL12	0.97	GHR	PRL	0.963	MUC13	MUC21	0.939
SPARC	FN1	0.972	BIRC3	FASLG	0.938	CYP3A4	CYP1A1	0.942	HTR7	HTR3A	0.941	CXCL10	DPP4	0.923	S100A8	TLR4	0.943	APOL1	HPR	0.956	KISS1	NPS	0.97	ESR1	AXIN2	0.963	ZAP70	SLA	0.939
ICAM1	CD40	0.972	ZAP70	CD3G	0.938	CCL5	CCL25	0.942	VCAM1	EDN1	0.941	CXCR5	RGS1	0.923	CD40LG	ITGAM	0.943	FOXJ1	DNAH11	0.956	CD28	ITK	0.97	FGF2	SOX2	0.963	IFNG	IL12RB1	0.939
CCR2	CCL7	0.972	LCK	CD3G	0.938	CXCL10	CCL25	0.942	C1QA	C4B	0.941	NKX2-2	PDX1	0.923	MCHR1	GAL	0.942	ALDH3A1	ADH4	0.955	CXCL11	CCR3	0.97	CCKAR	GAST	0.963	IFNG	CD80	0.938
CXCL11	CXCL2	0.972	TBX21	IL12RB1	0.938	TBR1	RELN	0.942	PKP2	DSG1	0.94	APOE	RELN	0.923	CCL3	CCR2	0.942	CXCL13	CXCL10	0.955	VCAM1	ITGAD	0.97	SPI1	PTPRC	0.963	DLX2	ASCL1	0.938
ELANE	SLPI	0.972	LIN28A	PRDM14	0.937	CCL11	IL13	0.941	SECTM1	CD7	0.94	CD3D	IL2RG	0.922	CD8A	CD3E	0.942	CCR1	CXCL10	0.955	CCL21	CCR1	0.969	ESR1	POU4F1	0.963	PPARGC1A	CD36	0.938
CMA1	REN	0.971	IL2	PRF1	0.937	ALDH1A2	ADH1B	0.941	CYP3A5	CYP1A2	0.94	RGS1	CXCL12	0.922	IL2	PTPRC	0.942	CCL2	MMP1	0.955	ITGB2	CD14	0.969	PLA2G4A	ALOX15B	0.963	CCR2	CCL19	0.938
CCL5	CXCL5	0.971	CD8A	PDCD1	0.937	CXCL5	CCL19	0.941	FOSL1	NFATC2	0.94	CTSG	IGF2	0.922	IL2	CD2	0.942	SLA2	CD247	0.955	CD38	LCK	0.969	PDILT	CLGN	0.963	IFNG	CD86	0.938
CD8A	CD86	0.971	CD8A	GRAP2	0.937	PPBP	CCL19	0.941	CYP3A5	CYP2A6	0.939	CCR5	CASR	0.922	FGA	PLAU	0.942	CD27	CD40LG	0.955	DOK2	LCK	0.969	RIMS1	UNC13A	0.963	CCL21	CCR6	0.938
GHRH	VIP	0.971	CD4	CD3E	0.937	TSHR	NKX2-1	0.941	OXT	KISS1	0.939	CNR2	CASR	0.922	PAX4	GCG	0.942	PIK3CG	FGR	0.955	TRAT1	CD3E	0.969	IL2	IL6	0.962	ZAP70	CD3G	0.938
FCER1G	FCGR3A	0.971	LCP2	FCER1A	0.937	TAS2R50	RORB	0.941	CRH	GLP1R	0.939	TBX21	IL2RB	0.921	CCL2	CSF2	0.941	CRP	C1QA	0.955	PIK3CG	SYK	0.969	CD79A	BLK	0.962	LCK	CD3G	0.938
CCL21	CCL25	0.971	CD4	CXCR3	0.937	SFRP1	SFRP2	0.94	MC4R	GLP1R	0.939	CXCL10	CXCL11	0.921	SHH	NKX2-1	0.941	ZAP70	PTPN22	0.955	FCGR3A	SYK	0.969	ESR1	PRL	0.962	MUC21	MUC5B	0.938
CCL5	CXCL1	0.971	TBX21	CXCR3	0.937	UGT2B4	CYP3A4	0.94	ITGB2	HCK	0.939	P2RY12	CXCL9	0.921	FN1	SERPINA1	0.941	MYH6	TNNT1	0.955	KLK3	IGFBP3	0.969	IL6	ADIPOQ	0.962	OPRK1	PNOC	0.937
CXCL10	CXCL1	0.971	KCNC1	KCNH6	0.937	TBX21	IL12B	0.939	MUC13	MUC21	0.939	FCGR3B	CD2	0.921	NKX6-2	GCG	0.941	CCL13	CCR5	0.954	PROKR2	TAC3	0.968	SST	PENK	0.962	IL2	PRF1	0.937
CCR2	CXCL12	0.971	CD226	ITGB2	0.936	DCN	TGFB3	0.939	HTR2B	EDN1	0.939	GPR18	CNR2	0.921	HCRT	GCGR	0.94	LYZ	FGA	0.954	VCAM1	ITGB2	0.968	CHRD	BMP5	0.962	CD8A	PDCD1	0.937
CXCL11	CXCL12	0.971	IFNG	SOCS1	0.936	IL6	POMC	0.939	AQP1	AVP	0.939	CD3E	IL2RA	0.921	CCL21	CCR2	0.939	GSTM1	CYP2B6	0.954	CCL21	CCR9	0.968	CCL19	CCL25	0.962	CD8A	GRAP2	0.937
GHRH	GCG	0.971	PENK	PMCH	0.936	CCL21	CCR2	0.939	CTLA4	NFATC2	0.939	CXCR5	CCL25	0.921	SULT2A1	CYP2B6	0.939	CYP2C9	UGT1A9	0.954	NPY5R	PYY	0.968	BLK	CD79B	0.962	CD79A	PAX5	0.937
LCK	CD44	0.971	ZAP70	MAP4K1	0.936	POMC	LHCGR	0.939	HTR1A	RGS4	0.939	C5AR1	CXCL12	0.921	MS4A2	FCGR2B	0.939	EREG	NRG1	0.954	CD8A	CD247	0.968	BLNK	MAP4K1	0.962	FCER1G	FCGR2B	0.937
AIM2	CASP1	0.971	IL12B	CCL4	0.935	CXCL6	CCR1	0.939	IFNG	IL12RB1	0.939	TNFSF13B	PIM2	0.921	IL1B	MMP9	0.939	PLCB2	PIK3CG	0.954	CCL4	CXCR3	0.968	SCTR	GCG	0.962	CD4	CD3E	0.937
CCR5	CXCL10	0.97	SULT1E1	UGT2B7	0.935	MS4A2	FCGR2B	0.939	KLRC4-KLRK1	RAET1G	0.939	CDH17	CDH6	0.92	ITGB2	HCK	0.939	CD28	CD2	0.954	MYL2	MYBPC3	0.968	GPR119	GCG	0.962	LCP2	FCER1A	0.937
CD226	ITGAL	0.97	NPY	P2RY12	0.935	IL1B	MMP9	0.939	ESR1	OXT	0.938	LY86	CD14	0.92	IFNG	IL12RB1	0.939	TPM2	NEB	0.954	ITGB7	VCAM1	0.967	SLC2A2	GCG	0.962	CD4	CXCR3	0.937
FN1	TGM2	0.97	TYROBP	LCK	0.935	ITGB2	HCK	0.939	PHOX2B	NEUROD4	0.938	CXCR5	CXCL11	0.92	IFNG	CD80	0.938	SPI1	ITGAM	0.954	SRGN	PF4	0.967	SYT1	RIMS1	0.962	SELPLG	ITGAM	0.937
ISG20	IFIT2	0.97	LCP2	CD3E	0.935	IAPP	AVP	0.939	IFNG	CD80	0.938	FLT3	IKZF1	0.92	MS4A2	FCER1G	0.938	CCL19	CCRL2	0.954	CD8A	HLA-G	0.967	MEOX1	PAX1	0.962	IL2	RNF128	0.936
CCL5	CXCL12	0.97	GPR65	RGS18	0.935	CCK	GCGR	0.939	MS4A2	FCER1G	0.938	KIT	PTPRC	0.92	CCR2	CCL19	0.938	HAVCR2	LGALS9	0.954	MAP4K1	DAPP1	0.967	EYA1	DACH2	0.962	RAC2	ARHGAP36	0.936
MMP7	CD44	0.97	IL21	IL2RG	0.935	IFNG	IL12RB1	0.939	IFNG	CD86	0.938	C3AR1	CXCL12	0.92	IFNG	CD86	0.938	MYPN	NEB	0.953	PLAUR	ITGAM	0.967	CD4	CD69	0.961	CD226	ITGB2	0.936
ICAM1	CD44	0.97	LCK	MAP4K1	0.935	IFNG	CD80	0.938	OXT	CCKBR	0.938	CCKBR	GCGR	0.92	SERPINE1	FN1	0.938	PLCE1	PIK3CG	0.952	TNFSF10	TNFRSF11B	0.967	TBX21	CD8A	0.961	CYP2C9	CYP3A7	0.936
CD28	ITK	0.97	MAP4K1	CARD11	0.935	MS4A2	FCER1G	0.938	CCL21	CCR6	0.938	SULT1E1	UGT2A1	0.92	CYP2B6	GSTA2	0.938	CCL13	CXCR3	0.952	TYROBP	ZAP70	0.966	SDC1	CCL5	0.961	ARHGAP36	RHOH	0.936
VCAM1	ITGAD	0.97	CD8A	TRAT1	0.934	CCR2	CCL19	0.938	CRH	HTR4	0.938	CCR2	CASR	0.92	TBX21	IL12RB1	0.938	LCP2	TYROBP	0.951	CCL21	CXCR5	0.966	IL6	CSF2	0.961	MUC21	MUC2	0.936
KNG1	SERPING1	0.969	ZAP70	TRAT1	0.933	IFNG	CD86	0.938	CXCR1	CXCL9	0.938	S1PR4	CXCL13	0.919	LIN28A	PRDM14	0.937	RAC2	ARHGAP15	0.951	CD3D	CD8B	0.966	CCR2	CXCL10	0.961	KNG1	CASR	0.936
CCL21	CCR1	0.969	NPY	PNOC	0.933	FOXL2	RSPO1	0.938	BIRC3	FASLG	0.938	SELPLG	ITGB2	0.919	IL2	IL15	0.937	CCR7	CXCL10	0.951	CD4	PTPRC	0.966	CCR1	CXCL11	0.961	MUC13	MUC5B	0.936
ITGB2	CD14	0.969	TRH	CCKBR	0.933	CXCR1	CXCL9	0.938	HK3	ALDOB	0.938	SULT1E1	UGT2B4	0.919	CCR1	CCL11	0.937	CCL21	CXCL10	0.951	CD48	CD2	0.966	IGF1	LEP	0.961	CXCL13	CCR5	0.935
CXCL5	CXCL10	0.969	CD80	HLA-DRB1	0.933	CCK	CNR1	0.938	CSF2	NFATC2	0.938	CHRM1	TAC1	0.919	F2	HNF4A	0.937	CYP3A5	GSTM1	0.951	FOXP3	IL2RA	0.966	HDC	GAST	0.961	PTH2	CALCA	0.935
IRF1	ISG20	0.969	CCR8	CXCL9	0.933	IAPP	GCGR	0.938	TBX21	IL12RB1	0.938	CXCL13	NPY2R	0.919	IL2	PRF1	0.937	CCL19	CXCR2	0.951	CCL2	CCR3	0.966	CD8A	CXCR3	0.961	TYROBP	LCK	0.935
CD38	LCK	0.969	CIITA	GBP1	0.933	TBX21	IL12RB1	0.938	OPRK1	PNOC	0.937	OGN	PRELP	0.919	ATOH1	FGF8	0.937	CCL5	CCR8	0.951	NKX2-1	SFTPB	0.966	CD8A	IL2RA	0.961	LCP2	CD3E	0.935
DOK2	LCK	0.969	IL2	TNFRSF9	0.933	CHAT	NTRK1	0.938	CD8A	PDCD1	0.937	IRF8	HLA-DRB1	0.919	CD8A	GRAP2	0.937	CD4	CD5	0.951	SLC32A1	GAD2	0.965	GHRL	GCG	0.961	GPR65	RGS18	0.935
CXCL10	CCL20	0.969	CD8A	PRF1	0.932	MMP2	IL6	0.937	CD79A	PAX5	0.937	CD8A	PTPRC	0.919	FCER1G	FCGR2B	0.937	PLCD3	PIK3CG	0.951	RAC2	ZNF365	0.965	SNAP25	RIMS1	0.961	FCGR2A	FGR	0.935
TRAT1	CD3E	0.969	CD4	CD8B	0.932	CCR1	CCL11	0.937	CD4	CD3E	0.937	PLA2G7	PLA2G12B	0.919	LCP2	FCER1A	0.937	CCL21	CXCL9	0.951	CD28	CD247	0.965	SELL	ITGAM	0.961	CD8A	TRAT1	0.934
VCAM1	ITGB2	0.968	CCL19	CCR6	0.932	TGFB3	IGF1	0.937	LCP2	FCER1A	0.937	ALOX15	PLA2G2A	0.919	LY96	S100A8	0.937	CCL19	CXCL9	0.951	PRKCB	CARD11	0.965	CR1	C4B	0.961	CCL3	CCR4	0.934
TGFB3	FMOD	0.968	IL2RB	CD247	0.932	IGF1	ADIPOQ	0.937	CD4	CXCR3	0.937	IRF8	IRF4	0.919	TBX21	CXCR3	0.937	CCL20	CXCR3	0.951	CD3D	CD3G	0.965	IL2RB	GZMB	0.96	PTF1A	PDX1	0.934
CCL4	CXCR3	0.968	CD3E	PTPRC	0.932	FCER1G	FCGR2B	0.937	TBX21	CXCR3	0.937	WNT1	SFRP4	0.919	KCNC1	KCNH6	0.937	TAS2R50	VDR	0.951	CCL8	CCR3	0.965	CMA1	ACE2	0.96	ZAP70	TRAT1	0.933
CXCL3	CXCL10	0.967	VCAM1	NCF2	0.932	CD4	CD3E	0.937	CD3E	VAV1	0.937	CTLA4	CD28	0.918	SELPLG	ITGAM	0.937	IRF7	OAS2	0.95	PLCG2	VAV1	0.965	ESR1	RARA	0.96	GHRH	MC4R	0.933
SGCA	SGCD	0.967	SST	NPBWR2	0.932	LY96	S100A8	0.937	SELPLG	ITGAM	0.937	CXCR5	CCR6	0.918	NPHS2	KIRREL3	0.937	CD4	HLA-DRB1	0.95	TYROBP	CLEC5A	0.965	CHRD	BMPR1B	0.96	LY96	CD14	0.933
LHCGR	CGA	0.967	CD40LG	IRF4	0.932	CXCL6	CXCL13	0.936	CXCL6	CXCL13	0.936	CD7	CD5	0.918	LY86	TLR4	0.936	CD8A	IL2RG	0.95	CHRNA1	RAPSN	0.964	IL1B	ICAM1	0.96	KNG1	GRM5	0.933
F2	PLAU	0.967	ZAP70	ITK	0.932	CD226	ITGB2	0.936	LY86	TLR4	0.936	IL18RAP	STAT4	0.918	CXCL13	CCR5	0.935	GPC5	HS3ST6	0.95	CCR1	CCL19	0.964	CD38	CD8A	0.96	PPARGC1A	ADIPOQ	0.933
FCGR2A	HCK	0.967	FGR	ITK	0.932	POMC	CGA	0.936	SLC4A1	GATA1	0.936	PRF1	CD3E	0.918	FGF7	SHH	0.935	CCR7	CCL5	0.949	CCL19	CCR9	0.964	IL1B	CSF2	0.96	CXCR6	CCL20	0.933
CXCL11	CXCL1	0.967	ALDH3A1	GSTA2	0.932	PTGIS	PTGDS	0.936	COMMD3-BMI1	GATA3	0.936	CCR1	RGS1	0.918	LCP2	CD3E	0.935	CCR7	CCL23	0.949	CCR5	CXCL9	0.964	CCR5	CXCL11	0.96	CD80	HLA-DRB1	0.933
MMP2	CXCL12	0.967	CTSG	SERPINB13	0.932	HSD3B2	CYP1A1	0.936	DRD2	RGS4	0.936	DOK2	IL2RA	0.918	GPR65	RGS18	0.935	FGF18	FGF19	0.949	IL2RB	SYK	0.964	CXCR5	CCL19	0.96	CCR8	CXCL9	0.933
TNFSF10	TNFRSF11B	0.967	ZP2	SHH	0.931	ARHGAP36	RHOH	0.936	PPARGC1A	LPL	0.935	CCR6	CCL25	0.918	IL21	IL2RG	0.935	IL1A	CSF2	0.949	CCL25	CXCL12	0.964	CD8A	ITGAL	0.96	MMP9	FOXP3	0.933
TYROBP	ZAP70	0.966	CCR2	CXCL11	0.931	APOB	ITGAM	0.936	HBA2	HP	0.935	CD80	ITK	0.918	CD8A	TRAT1	0.934	SPI1	PAX5	0.949	PMCH	NPS	0.964	MYOZ2	ACTN2	0.96	IL2	TNFRSF9	0.933
CCL21	CXCR5	0.966	TLR8	BTK	0.931	IL12B	CCL4	0.935	LCP2	CD3E	0.935	CXCL9	IL12RB1	0.918	CCL3	CCR4	0.934	CD4	CD247	0.949	CXCL10	CXCL2	0.964	CCR5	CCL7	0.96	LSP1	CLEC4M	0.933
CCL11	F2	0.966	LCP2	CD3G	0.931	CXCL13	CCR5	0.935	GPR65	RGS18	0.935	CCL4	CCR4	0.917	HCRT	EDN3	0.934	BMP4	PTCH2	0.949	KYNU	IDO1	0.964	KCNA5	KCNH6	0.96	CYP2C9	FMO3	0.933
CD3D	CD8B	0.966	LCP2	CD3D	0.93	LCP2	CD3E	0.935	FCGR2A	FGR	0.935	C3AR1	C5AR1	0.917	PTF1A	PDX1	0.934	BMP4	NKX3-2	0.949	KYNU	IDO2	0.964	KCNC1	KCNIP1	0.96	CD8A	PRF1	0.932
FBN1	FBLN5	0.966	ZAP70	CD28	0.93	GPR65	RGS18	0.935	SELPLG	CD44	0.935	IFNG	HLA-DRB1	0.917	HCRT	GCG	0.934	MYBPC3	TNNT1	0.949	UCP1	LEP	0.963	PLIN1	CIDEC	0.96	GCK	SLC2A2	0.932
THBS1	FN1	0.966	CD3D	PTPRC	0.93	CD8A	TRAT1	0.934	CD8A	TRAT1	0.934	PDCD1	HLA-DRB1	0.917	CXCL13	CCR1	0.933	PFKFB4	HK3	0.948	IL2RB	SOCS1	0.963	IL12B	IL1B	0.959	CD4	CD8B	0.932
GNGT2	GNG4	0.966	LCP2	FCER1G	0.929	CCL1	CCR1	0.934	SERPINA5	PLAU	0.934	SELE	SPN	0.917	LY96	CD14	0.933	CXCL10	CCL19	0.948	SPI1	PTPRC	0.963	SELP	ITGB2	0.959	CCL19	CCR6	0.932
CD4	PTPRC	0.966	LIN28A	IGF2BP1	0.929	CCL3	CCR4	0.934	HTR1A	GRM4	0.934	IFNG	CD3E	0.917	CXCL13	CXCR2	0.933	CYP2C9	GSTM1	0.948	CYP7A1	HSD3B1	0.963	FABP4	CD36	0.959	CXCR5	CCL20	0.932
NOS1	ARG1	0.966	ZAP70	UBASH3A	0.929	UGT2B4	CYP1A1	0.934	KERA	B3GNT7	0.933	CXCL10	CXCL9	0.917	CXCR6	CCL20	0.933	CCL21	CXCR2	0.948	MMP7	MMP9	0.963	APOE	HP	0.959	CCR8	CCL20	0.932
CD48	CD2	0.966	CXCR5	CXCL9	0.929	FEZF2	TBR1	0.934	CXCL6	CCL5	0.933	ITGAX	PTPRC	0.917	SHH	FGF17	0.933	CCL5	CXCR2	0.948	HK3	FBP1	0.963	RSPO4	RSPO1	0.959	IL2RB	CD247	0.932
MMP10	MMP9	0.966	CD247	FASLG	0.929	CXCL6	CCL5	0.933	LY96	CD14	0.933	CHRM2	RGS1	0.917	CD80	HLA-DRB1	0.933	CXCL13	CCL20	0.948	ELMO1	HCK	0.963	SIGLEC1	SPN	0.959	CD3E	PTPRC	0.932
HK3	FBP2	0.966	IL2	CD3G	0.929	CCR5	CXCL5	0.933	CXCL13	CXCR2	0.933	C5AR1	RGS1	0.917	CCR8	CXCL9	0.933	CCR5	CCL20	0.948	CXCL13	CXCL12	0.963	CHRNB2	CHRNA4	0.959	CD40LG	IRF4	0.932
FOXP3	IL2RA	0.966	IL2	IL1B	0.928	CXCL13	CCR1	0.933	CD80	HLA-DRB1	0.933	DOCK2	FGR	0.917	FN1	PLAU	0.933	CCR1	CCL20	0.948	TAC3	NPS	0.963	C1R	C1QC	0.959	ZAP70	ITK	0.932
COL6A1	COL2A1	0.966	LAG3	CD8A	0.928	CXCL5	CCR1	0.933	CIITA	GBP1	0.933	CD247	IL2RG	0.917	S100A9	TLR4	0.933	CCR7	CXCL9	0.948	LCK	JAK3	0.963	CCR1	CCL8	0.959	FGR	ITK	0.932
TAS2R1	GNAT3	0.966	IL1B	VCAM1	0.928	LY96	CD14	0.933	UTS2R	EDN1	0.933	OASL	IRF4	0.917	IL2	TNFRSF9	0.933	CXCL13	CXCL9	0.948	TNFRSF1B	LTA	0.963	MYLK	MYH11	0.959	NTS	GRM5	0.931
C3	CFHR5	0.966	CSF1R	CSF2	0.928	CD80	HLA-DRB1	0.933	CXCL13	CXCR1	0.932	CXCR6	CCL25	0.917	THBS2	SPP1	0.933	CCR2	CXCL9	0.948	IL2	IL10	0.963	FGF2	FGFRL1	0.959	CCR2	CXCL11	0.931
SLC32A1	GAD2	0.965	IL1B	MMP1	0.928	CCR8	CXCL9	0.933	P2RY12	ADORA1	0.932	CCR4	CCL25	0.917	GNA15	GCG	0.933	CCR1	CXCL9	0.948	LCK	PTPN22	0.963	SLA2	ZAP70	0.958	TLR8	BTK	0.931
MMP2	LAMC2	0.965	CCL21	CCR8	0.928	MMP9	FOXP3	0.933	CD8A	PRF1	0.932	P2RY12	CXCL12	0.917	FGF10	ONECUT1	0.932	NPFFR2	KISS1	0.948	CD79A	BLK	0.962	GNAT1	GNGT2	0.958	PTH2	GCGR	0.931
COL6A2	COL3A1	0.965	ZAP70	CD86	0.928	THBS2	SPP1	0.933	CXCL13	RXFP3	0.932	RGS18	CXCL12	0.917	CD8A	PRF1	0.932	P2RY10	LPAR3	0.948	CCL2	IL1B	0.962	CYP1B1	UGT1A1	0.958	LCP2	CD3G	0.931
RAC2	PAK5	0.965	EGFR	PIK3CG	0.928	LSP1	CLEC4M	0.933	KERA	CHST6	0.932	CNR2	CXCL12	0.917	CCR8	CCL20	0.932	TPM2	TNNC2	0.948	MMP7	BCAN	0.962	MMP7	MMP1	0.958	FGF4	EVX1	0.931
DCN	FBN1	0.965	SOCS1	IRS4	0.928	IAPP	POMC	0.932	CCL19	CCR6	0.932	CD3D	ITK	0.917	IL2RB	CD247	0.932	CD4	CD3G	0.948	ITGB2	PLAUR	0.962	CCKAR	CCKBR	0.958	KNG1	ITGAM	0.931
DCN	ERBB4	0.965	PENK	CNR2	0.928	CXCL13	CXCR1	0.932	CD3E	PTPRC	0.932	NTSR1	CASR	0.917	CD3E	PTPRC	0.932	CSF2	IL10	0.948	SLN	PLN	0.962	ADRB2	ADRB3	0.958	LCP2	CD3D	0.93
TLR2	TLR1	0.965	NPY	SSTR5	0.927	HRG	PPBP	0.932	PTAFR	EDN1	0.932	IFNG	IL18RAP	0.916	VCAM1	NCF2	0.932	RAG1	SPIB	0.948	PLCB2	GNA14	0.962	RSPO2	RSPO1	0.958	KNG1	P2RY12	0.93
CYP2B6	UGT1A4	0.965	CCL21	CXCR6	0.927	POMC	GALR1	0.932	SLCO1B3	FABP6	0.932	CD4	TRAT1	0.916	CD40LG	IRF4	0.932	CSF2	ITGAM	0.948	CCL19	CCL25	0.962	SELPLG	SPN	0.958	ZAP70	CD28	0.93
TLR2	TLR6	0.965	CXCL11	CCR8	0.927	IL2RB	CD247	0.932	LIPC	LIPF	0.932	FCGR2A	ITGB2	0.916	CCR2	CXCL11	0.931	CCL21	CCL5	0.947	BLK	CD79B	0.962	CYP7B1	HSD3B2	0.958	CD3D	PTPRC	0.93
TAC1	GCG	0.965	KCNC1	KCNQ2	0.927	CD3E	PTPRC	0.932	FGR	ITK	0.932	CD3D	CD28	0.916	TLR8	BTK	0.931	CXCL13	CCL5	0.947	CCR9	CXCL12	0.962	KCNH7	KCNA3	0.958	MMP8	MMP9	0.93
CD3D	CD3G	0.965	CXCL11	DPP4	0.927	IL6	HCK	0.932	DAPP1	VAV1	0.932	CCL21	NPY2R	0.916	NEUROD1	INSM1	0.931	CXCL13	CXCL5	0.947	BLNK	MAP4K1	0.962	CD36	TLR6	0.958	MMP1	MMP9	0.93
MASP2	C4A	0.965	CD80	CD247	0.927	SULT2A1	CYP1A1	0.932	MMP7	CTSK	0.931	FPR3	RGS1	0.916	HTR1A	PENK	0.931	IRF8	ISG20	0.947	ITGAL	ICAM2	0.962	PYGM	GYS2	0.957	COL9A3	MMP9	0.93
TYROBP	CLEC5A	0.965	IRF8	GBP1	0.927	HTR2A	AVP	0.932	TLR8	BTK	0.931	C5AR1	RGS18	0.916	CCKAR	GCGR	0.931	CXCL10	CXCR2	0.947	PLCG2	ITK	0.962	CCL4	CCR2	0.957	RHOH	ARHGAP9	0.93
CCR1	CCL19	0.964	CTSS	TLR7	0.927	FGR	EPHA6	0.932	HTR1A	PENK	0.931	FCGR2A	FCGR3A	0.916	LCP2	CD3G	0.931	LY96	S100A9	0.947	FLT3	CEBPA	0.962	CCR2	CCR5	0.957	PLG	ITGAM	0.93
CCL5	CCL20	0.964	XCR1	CCL8	0.927	CCR2	CCL25	0.932	CYP3A5	CYP2A13	0.931	FCGR3A	CD2	0.916	LCP2	CD3D	0.93	IL9R	IL2RG	0.947	FOXP3	IL10	0.962	TNC	MMP3	0.957	LCP2	FCER1G	0.929
CCL19	CCL20	0.964	ZAP70	CD3D	0.926	CXCL5	CCL25	0.932	CYP3A5	GSTA1	0.931	TAC1	NTSR1	0.916	CXCR2	CCL20	0.93	CXCL13	CXCR4	0.947	CD4	CD69	0.961	EOMES	SOX2	0.957	LIN28A	IGF2BP1	0.929
CCR5	CXCL9	0.964	EGFR	LCK	0.926	FGR	ITK	0.932	CIITA	HLA-B	0.931	ITGB2	CD40LG	0.916	CD3D	PTPRC	0.93	AGT	FGR	0.946	TBX21	CD8A	0.961	KCNA5	KCNA4	0.957	PPARGC1A	PLIN1	0.929
CCL25	CXCL12	0.964	IL12B	STAT4	0.926	CTSG	SERPINB13	0.932	LCP2	CD3G	0.931	FCER2	IRF4	0.916	MMP8	MMP9	0.93	FCGR2A	ITGAM	0.946	CCL2	VCAM1	0.961	RSPO1	RSPO3	0.957	CXCL13	CXCR6	0.929
GHRH	ADCYAP1	0.964	CD3E	FYB1	0.926	APOE	MSR1	0.931	PIK3R5	VAV1	0.931	RXFP1	GCGR	0.916	COL9A3	MMP9	0.93	ARHGAP15	RHOH	0.945	CCL5	CXCR1	0.961	ESR1	CYP17A1	0.957	ZAP70	UBASH3A	0.929
CXCL10	CXCL2	0.964	CD80	ZAP70	0.925	WNT2	SFRP2	0.931	LCP2	CD3D	0.93	IRS4	IGF2	0.916	RHOH	ARHGAP9	0.93	DUOXA1	DUOX2	0.945	CCL22	CCL11	0.961	BMPR1B	BMP5	0.957	KNG1	CCKBR	0.929
KCNA3	KCNH6	0.964	CD80	LCK	0.925	CCR2	CXCL11	0.931	ADORA1	P2RY13	0.93	IL2RB	CD3G	0.916	HCK	ITGAM	0.93	SPI1	LYZ	0.944	CCR2	CXCL10	0.961	ABI3	ABI3BP	0.957	CXCR5	CXCL9	0.929
WNT8B	SFRP4	0.964	IL2	IL21R	0.925	TLR8	BTK	0.931	CCL21	CCL28	0.93	GLP2R	RXFP1	0.915	LCP2	FCER1G	0.929	GRP	NMU	0.944	CCR1	CXCL11	0.961	PPP1R3C	GYS2	0.956	CD247	FASLG	0.929
TF	HEPH	0.964	IFNG	CD247	0.925	NEUROD1	INSM1	0.931	CD3D	PTPRC	0.93	NMBR	CCKBR	0.915	MCHR1	HCRT	0.929	FGF23	FGF18	0.944	UCP2	LEP	0.961	CD4	ZAP70	0.956	GNAT3	CASR	0.929
KRTAP21-2	ITIH1	0.964	LCK	FASLG	0.925	SULT1E1	CYP1A1	0.931	HCK	ITGAM	0.93	CD74	HLA-DRB1	0.915	CXCL13	CXCR6	0.929	DUOX1	DUOXA2	0.944	TSHR	CALCR	0.961	APOA1	MTTP	0.956	IL2	CD3G	0.929
IL12B	IL12RB2	0.963	LYZ	SEMG1	0.925	CXCL6	CCL25	0.931	CRH	HTR6	0.929	DPP4	CXCL9	0.915	F2	FGG	0.929	CXCL10	CCR8	0.944	PF4	F5	0.961	LCP2	CD8A	0.956	CYP3A7	CYP26B1	0.929
NPY	KNG1	0.963	GZMB	IL2RA	0.925	PPBP	CCL25	0.931	LCP2	FCER1G	0.929	TLR8	CTSS	0.915	CD247	FASLG	0.929	CCR2	CCL20	0.944	IRF1	GBP1	0.961	CCL21	CCR5	0.956	LAG3	CD8A	0.928
ASCL1	HES6	0.963	CD247	ITK	0.925	THBS4	SPP1	0.931	CCL21	PPBP	0.929	PRF1	IL2RG	0.915	POMC	GCGR	0.929	LCP2	CD247	0.944	SOX2	NR5A1	0.961	CCR7	CXCL11	0.956	CXCL13	CCR2	0.928
COL1A1	COL1A2	0.963	PTPRC	CD3G	0.925	CCKAR	GCGR	0.931	OXT	GRM5	0.929	TAC1	GCGR	0.915	IL2	CD3G	0.929	CXCR2	CXCL9	0.944	CD8A	CXCR3	0.961	CCL21	CXCL11	0.956	GAL	PNOC	0.928
KNG1	ITGB2	0.963	CD3D	LCK	0.924	LCP2	CD3G	0.931	CXCR1	CCL19	0.929	HTR4	GCGR	0.915	IL2	IL1B	0.928	CD247	PTPRC	0.944	IL7R	FOXP3	0.961	CCL5	CXCL11	0.956	CD14	CD36	0.928
IL2RB	SOCS1	0.963	CTSG	ACE2	0.923	LCP2	CD3D	0.93	HTR3A	HTR4	0.929	CHRM1	CASR	0.915	TLR8	CTSK	0.928	CXCL5	CXCR3	0.944	CD8A	IL2RA	0.961	CCR5	CCL19	0.956	CCL21	CCR8	0.928
SIRPG	ERBB4	0.963	ALDH3A1	GAD2	0.923	IL2RB	TNFRSF18	0.93	CXCL13	CCL28	0.929	CHRM2	CASR	0.915	CXCL13	CCR2	0.928	CIITA	IRF4	0.944	TACR1	NPS	0.961	CXCL11	CCL19	0.956	ZAP70	CD86	0.928
CCL20	CXCL9	0.963	CCL13	CCR1	0.923	CD3D	PTPRC	0.93	CXCR5	CXCL9	0.929	CCR5	IL12RB1	0.915	IL1B	VCAM1	0.928	ALDH3A1	ABAT	0.943	LCK	ITK	0.961	FABP4	ADIPOQ	0.956	CD79A	SERPINA1	0.928
SPI1	PTPRC	0.963	ITGB2	FGA	0.923	TSHR	CGA	0.93	IKZF1	GATA3	0.929	ITGAL	ITGAD	0.915	CSF1R	CSF2	0.928	IL1B	CCL5	0.943	SELL	ITGAM	0.961	TDGF1	SOX2	0.956	CD79A	FCGR2B	0.928
MMP7	MMP9	0.963	CXCR6	CXCL11	0.923	MMP8	MMP9	0.93	MC4R	AVP	0.929	GHRH	GLP2R	0.914	CCL21	CCR8	0.928	CD4	CD3D	0.943	CTLA4	PTPN22	0.961	CD8A	CD28	0.956	PAX5	POU2AF1	0.928
CD80	HLA-A	0.963	NPY	CHRM2	0.923	MMP1	MMP9	0.93	HTR4	AVP	0.929	CXCR5	CCR8	0.914	COL11A1	COL2A1	0.928	PVALB	CALB2	0.943	IL2RB	GZMB	0.96	KCNA4	KCNH7	0.956	BMP4	MYOD1	0.927
CCL20	CXCL1	0.963	RASGRP2	NOS1	0.923	CCKAR	AVP	0.93	TNNC2	NEB	0.929	CCL5	NPY2R	0.914	CCL21	CXCR6	0.927	CD79A	CD40LG	0.943	CD38	CD8A	0.96	KCNH2	KCNQ5	0.956	CCL21	CXCR6	0.927
CXCL13	CXCL12	0.963	LHX8	NKX2-1	0.923	RHOH	ARHGAP9	0.93	GHRL	PTPRN2	0.929	CCL21	CCR4	0.914	GAL	P2RY12	0.927	GZMB	FOXP3	0.943	IL1B	CSF2	0.96	IL2	CD247	0.956	GAL	P2RY12	0.927
LCK	PTPN22	0.963	CXCL10	DPP4	0.923	TSHR	GCGR	0.93	TLR8	CTSK	0.928	ASCL1	OTX2	0.914	UGT2B17	CYP2B6	0.927	CD8B	CD3G	0.943	CCR5	CXCL11	0.96	CD4	CD2	0.956	CXCL11	CCR8	0.927
CCL2	IL6	0.962	CD86	CD247	0.923	HCK	ITGAM	0.93	IL1B	VCAM1	0.928	FCGR2B	FCGR3A	0.914	CXCL11	CCR8	0.927	MMP2	ITGAM	0.943	CXCR5	CCL19	0.96	KCNA5	KCNA3	0.956	CD80	CD247	0.927
CD79A	BLK	0.962	SHH	DLX1	0.923	OGN	LUM	0.929	CSF1R	CSF2	0.928	SULT1E1	UGT1A8	0.914	CD80	CD247	0.927	CD40LG	ITGAM	0.943	FST	NOG	0.96	KCNA4	KCNA3	0.956	CCR7	RGS1	0.927
IL5	CSF2	0.962	IFNG	EOMES	0.922	LCP2	FCER1G	0.929	IL1B	MMP3	0.928	CCR5	CXCR3	0.914	CCR7	RGS1	0.927	NEB	TNNT1	0.943	CSF1R	SOCS1	0.96	PLA2G7	PLA2G2A	0.956	CTSS	TLR7	0.927
PDYN	PNOC	0.962	CXCR6	CCL19	0.922	CCL21	PPBP	0.929	TNFSF11	SOST	0.928	CCR1	CXCR3	0.914	GNA15	RGS18	0.927	CCL3	CCR2	0.942	CD8A	ITGAL	0.96	KCNA4	KCNA1	0.956	XCR1	CCL8	0.927
IL6	ADIPOQ	0.962	CD3D	IL2RG	0.922	CXCL13	CXCR6	0.929	HBE1	HBA2	0.928	CCR8	CXCR3	0.914	CLPS	CEL	0.927	F13A1	FGB	0.942	CSF2	CD40	0.96	KCNA3	KCNA1	0.956	NTS	GCGR	0.927
SIRPG	F3	0.962	LCK	IL2RG	0.922	CXCR1	CCL19	0.929	FOSL1	PLAU	0.928	CD180	TLR4	0.914	CTSS	TLR7	0.927	CDH2	CTNND2	0.942	NGEF	FGR	0.96	CXCR3	CCL25	0.956	SELL	ITGAX	0.926
CCL19	CCL25	0.962	TBX21	IL2RB	0.921	CYP7A1	CYP3A4	0.929	ADORA1	GRM4	0.928	CCL4	CCL7	0.914	XCR1	CCL8	0.927	CXCL3	CCL19	0.942	CCR5	CCL7	0.96	PLA2G2F	PNPLA7	0.956	ZAP70	CD3D	0.926
BLK	CD79B	0.962	CXCL10	CXCL11	0.921	CXCR5	CXCL9	0.929	PENK	CNR2	0.928	NPY2R	CXCL12	0.914	GPX3	GSTA2	0.927	IFI27	IRF7	0.942	CXCL10	CXCL12	0.96	CCKAR	GCG	0.956	CCL3	CXCR3	0.926
CCL20	CXCL2	0.962	KCNA4	KCNQ2	0.921	SERPING1	C1QA	0.929	EOMES	GATA3	0.928	DPP4	CXCL12	0.914	PLAU	ITGAM	0.927	CCR9	CCL20	0.942	RARRES2	CCRL2	0.96	ADCYAP1R1	GCG	0.956	GCGR	CASR	0.926
EYA1	DACH2	0.962	P2RY12	CXCL9	0.921	OGN	OMD	0.929	COL11A1	COL2A1	0.928	PIK3CG	ITK	0.914	SELL	ITGAX	0.926	CD8A	CD3E	0.942	PLIN1	CIDEC	0.96	KCNQ2	KCNH6	0.956	CD3E	FYB1	0.926
CD4	CD69	0.961	GHRH	ADRB1	0.921	MC4R	AVP	0.929	IFNG	NFATC2	0.928	CCKBR	CASR	0.914	APOC3	HNF4A	0.926	CTSS	IFI30	0.942	MYL2	TNNI2	0.959	KCNA1	KCNH6	0.956	CD80	ZAP70	0.925
CCL2	ICAM1	0.961	KCNQ2	KCNA3	0.921	POMC	GCGR	0.929	CRH	GCGR	0.928	IL2RG	CD3G	0.914	CCL4	CXCR2	0.926	PLCE1	IMPA2	0.941	IL12B	IL1B	0.959	CXCL13	CXCL10	0.955	CD80	LCK	0.925
TBX21	CD8A	0.961	GPR18	CNR2	0.921	MMP2	IGF2	0.929	CXCL6	CCL21	0.927	TFF2	TFF3	0.914	IL1B	NLRP3	0.926	CCL2	CSF2	0.941	SELP	ITGB2	0.959	CCR1	CXCL10	0.955	IL2	IL21R	0.925
CCL2	VCAM1	0.961	CD74	HLA-DRB5	0.921	SULT2A1	CYP1B1	0.928	CCL21	CXCR1	0.927	CCL4	CCL5	0.913	CCL2	MMP9	0.926	CXCL5	CCL19	0.941	SIGLEC1	SPN	0.959	WIF1	WNT11	0.955	IFNG	CD247	0.925
CCL5	CXCR1	0.961	CD3E	IL2RA	0.921	TLR8	CTSK	0.928	VCAM1	PTAFR	0.927	IFNG	CD3D	0.913	CCL3	CXCR3	0.926	UGT1A1	NR1I2	0.941	CCR1	CCL8	0.959	SLA2	CD247	0.955	LCK	FASLG	0.925
IL6	CSF2	0.961	CNR2	GPR55	0.921	CXCL13	CCR2	0.928	CXCR1	CXCL11	0.927	CCR5	CXCR6	0.913	COL10A1	COL2A1	0.926	GPR65	LPAR3	0.941	TNNC1	MYBPC3	0.959	CD27	CD40LG	0.955	ITGB2	MMP9	0.925
COL5A3	COL1A2	0.961	SST	PNOC	0.92	PTGIS	HPGDS	0.928	CXCL6	CCL19	0.927	CXCR6	CCR8	0.913	CD3E	FYB1	0.926	TNFSF11	PTHLH	0.941	DOCK2	VAV1	0.959	CRP	C1QA	0.955	GZMB	IL2RA	0.925
CCL22	CCL11	0.961	CXCR5	CXCL11	0.92	SST	GALR1	0.928	ALDH1A1	DHRS9	0.927	CCL5	FPR2	0.913	SHH	HOXD13	0.926	SULT1E1	UGT1A1	0.94	CXCR4	VAV1	0.959	KCNH7	KCNA1	0.955	SLC2A2	PDX1	0.925
CCR2	CXCL10	0.961	DPP4	CARD11	0.92	IL1B	MMP3	0.928	CYP2A6	GSTA1	0.927	IL2RB	CD3E	0.913	HCRT	CCKAR	0.925	IFI27	OAS2	0.94	MMP9	ITGAM	0.959	PCSK1	GCG	0.955	CD247	ITK	0.925
CCR1	CXCL11	0.961	IL1B	IL12RB1	0.92	IL6	MMP1	0.928	HTR1A	RGS7	0.927	CD80	CD3E	0.913	GNA15	F2	0.925	GSTT2	GPX2	0.94	NCF2	SYTL1	0.959	ZAP70	PTPN22	0.955	PTPRC	CD3G	0.925
BIN2	BIN1	0.961	VCAM1	NCF4	0.92	IL1B	MMP1	0.928	IRF8	GBP1	0.927	PRF1	CD247	0.913	IL2	IL21R	0.925	MYH8	TNNT1	0.94	SLA2	ZAP70	0.958	TFF1	GKN2	0.955	CD3D	LCK	0.924
TG	NKX2-1	0.961	NPY	CCR5	0.919	CCL21	CCR8	0.928	MYBPC2	TNNC2	0.927	CXCL11	CXCL9	0.913	POMC	NPY5R	0.925	CYP3A5	CYP2C9	0.939	GZMA	PRF1	0.958	SCGB3A2	MARCO	0.955	NKX6-1	PDX1	0.924
IRF1	GBP1	0.961	SELPLG	ITGB2	0.919	POMC	SSTR3	0.928	HRH3	GRM4	0.927	P2RY13	SUCNR1	0.913	GAL	NPY5R	0.925	DKK4	LEF1	0.939	BLK	PLCG2	0.958	IL2	CD69	0.954	PIK3C2G	TPTE2	0.924
CYP2B6	UGT1A8	0.961	IRF8	HLA-DRB1	0.919	CD79A	FCGR2B	0.928	GSTA1	GPX2	0.927	CXCR5	RGS18	0.913	P2RY12	NPY1R	0.925	CCL21	CCR2	0.939	LCK	PLCG2	0.958	CCL17	CCL4	0.954	DLX2	BMP4	0.923
CD8A	CXCR3	0.961	CD8A	PTPRC	0.919	IL6	PTPRC	0.928	IKZF1	NFATC2	0.927	CCL23	CXCR3	0.913	PENK	NPY1R	0.925	WNT9B	WNT1	0.939	SELPLG	SPN	0.958	SDC1	MMP7	0.954	APCS	FCGR2A	0.923
IL7R	FOXP3	0.961	SOCS1	IL2RG	0.919	RIC3	CHRNA4	0.928	COL23A1	COL25A1	0.927	GBP1	IRF4	0.913	IFNG	CD247	0.925	CCL5	CXCL3	0.939	SYK	CSF2RB	0.958	FST	BMPR1B	0.954	ITGB2	FGA	0.923
CD8A	IL2RA	0.961	IRF8	IRF4	0.919	IL6	CSF3R	0.928	PPARGC1A	CEBPA	0.927	NMBR	GCG	0.913	GNA15	OPN4	0.925	ADH4	GSTM1	0.939	CXCR5	CXCR4	0.958	CCL13	CCR5	0.954	KNG1	CHRM1	0.923
RGS2	ADRA1A	0.961	GAD2	PTPRN	0.919	ESR1	CYP1A1	0.928	CD79A	VAV1	0.927	NTSR1	GCG	0.913	ITGB2	MMP9	0.925	CD69	LCK	0.939	PLCG2	CD19	0.958	CCL5	PPBP	0.954	CXCR6	CXCL11	0.923
VCAM1	CD44	0.961	NPY	CXCR5	0.918	ESR1	IL6	0.927	PLAU	ITGAM	0.927	ADRA1B	CASR	0.913	GZMB	IL2RA	0.925	SYCE1	SMC1B	0.939	IFNG	IL18	0.957	CXCL11	CXCR2	0.954	CD86	CD247	0.923
LCK	ITK	0.961	IL2	CD3D	0.918	CXCL6	CCL21	0.927	SELL	ITGAX	0.926	NPY2R	CASR	0.913	CD247	ITK	0.925	FGB	F5	0.939	CCL4	CCR2	0.957	CD28	CD2	0.954	CXCR5	RGS1	0.923
CTLA4	PTPN22	0.961	CTLA4	CD28	0.918	CCL21	CXCR1	0.927	CCL17	ACKR2	0.926	CD80	CD3G	0.913	PTPRC	CD3G	0.925	NKX2-5	BMP5	0.939	CCR2	CCR5	0.957	MUC17	MUC21	0.954	NCF2	MMP9	0.923
CR1	C4B	0.961	CCL19	CCR8	0.918	CCR2	CXCL5	0.927	CCL4	CXCR2	0.926	CYBB	NCF4	0.913	SHH	PAX1	0.925	MC4R	GLP1R	0.939	PLCG2	HCK	0.957	CCR1	CCL25	0.954	IFNG	EOMES	0.922
CSF3	IL6	0.96	CD86	LCK	0.918	IAPP	MC4R	0.927	KCNN4	IKZF1	0.926	CXCR5	CCR5	0.912	FGF3	FGF17	0.924	EFNA2	EPHB1	0.939	INPP5D	JAK3	0.957	CXCL11	CCL25	0.954	CXCR6	CCL19	0.922
CD38	CD8A	0.96	CXCR5	CCR6	0.918	CCL21	CXCR6	0.927	IL1B	NLRP3	0.926	CCL18	CCR1	0.912	DOCK2	HCK	0.924	CCL5	CXCR4	0.939	ABI3	ABI3BP	0.957	HTR7	GCG	0.954	CD3D	IL2RG	0.922
CCR5	CXCL11	0.96	CD7	CD5	0.918	CXCR1	CXCL11	0.927	ADCY8	HTR7	0.926	HTR5A	CCR1	0.912	OTX2	NKX2-2	0.924	ZAP70	SLA	0.939	CCL22	CCL2	0.956	SPI1	ITGAM	0.954	LCK	IL2RG	0.922
CXCR5	CCL19	0.96	IL18RAP	STAT4	0.918	CXCL6	CCL19	0.927	CYP2A6	CYP1A2	0.926	IL2RB	CD3D	0.912	APCS	FCGR2A	0.923	ALB	NPHS1	0.939	SLC32A1	SYT1	0.956	SHH	NKX2-2	0.953	CCR5	CASR	0.922
ASCL1	NEUROG1	0.96	PRF1	CD3E	0.918	CXCL11	CCR8	0.927	UGT2B17	CYP1A2	0.926	SLA2	CD3D	0.912	NEUROG3	NEUROD1	0.923	SLCO1B3	ALB	0.938	NPY	NMU	0.956	FGF2	GPC3	0.953	CYP2C9	CYP26B1	0.922
VCAN	FBN1	0.96	NPY	NPBWR2	0.918	CD80	CD247	0.927	CCL3	CXCR3	0.926	CXCR5	CXCR6	0.912	CCL13	CCR1	0.923	CCR2	CCL19	0.938	CD4	ZAP70	0.956	CALCA	ADCYAP1	0.953	BMP4	EOMES	0.921
CSF1R	SOCS1	0.96	DOK2	IL2RA	0.918	CCR7	RGS1	0.927	GLUD2	CPS1	0.926	IFNG	CD28	0.912	ITGB2	FGA	0.923	CYP3A5	CYP2B6	0.938	LCP2	CD8A	0.956	IFNG	IL12B	0.952	CXCL10	CXCL11	0.921
CD8A	ITGAL	0.96	LCK	IL2RA	0.918	KCND2	KCNB1	0.927	OXT	HTR2B	0.925	CXCL10	CCR6	0.912	CXCR6	CXCL11	0.923	CCL21	CCR6	0.938	CCL21	CCR5	0.956	IL12B	IL6	0.952	P2RY12	CXCL9	0.921
IRF1	IFIT2	0.96	SOCS1	CSF2RB	0.918	DCN	MMP9	0.927	SPI1	ELANE	0.925	CCL21	C5AR1	0.912	MYOZ2	TCAP	0.923	GSTM1	GPX2	0.938	CCR7	CXCL11	0.956	ACTA2	MYL9	0.952	KCNQ2	KCNA3	0.921
CSF2	CD40	0.96	CSF2RB	JAK3	0.918	XCR1	CCL8	0.927	ADRA2A	P2RY12	0.925	NPY2R	C5AR1	0.912	CCL2	CX3CR1	0.923	CCL21	CXCR4	0.938	CCL21	CXCL11	0.956	STAP1	BMX	0.952	CD74	HLA-DRB5	0.921
HGF	PLAU	0.96	CD80	ITK	0.918	CCL3	IL12B	0.926	CYP3A5	CYP2S1	0.925	CD28	PIK3CG	0.912	CCL5	CX3CR1	0.923	CYP2B6	GSTA2	0.938	CCL5	CXCL11	0.956	ABCB1	SLC22A2	0.952	CD3E	IL2RA	0.921
CCR5	CCL7	0.96	CXCL9	IL12RB1	0.918	SELL	ITGAX	0.926	CXCL11	CCL28	0.925	CIITA	HLA-DRB1	0.912	CD86	CD247	0.923	GPX2	GSTA2	0.938	CCR5	CCL19	0.956	CCL13	CXCR3	0.952	KCNA3	KCNQ3	0.921
KCNH5	KCNA1	0.96	NPY	CCL21	0.917	CXCL6	CCR2	0.926	P2RY12	NPY1R	0.925	GPR18	RGS18	0.912	NCF2	MMP9	0.923	ZAP70	CD3G	0.938	CXCL11	CCL19	0.956	ACTN2	CTNNA3	0.952	MYOG	MYOD1	0.92
CXCL10	CXCL12	0.96	NPY	SSTR3	0.917	ADCY8	HTR7	0.926	PENK	NPY1R	0.925	SPI1	TLR4	0.912	NKX2-2	PDX1	0.923	LCK	CD3G	0.938	CD8A	CD28	0.956	NEUROD1	NKX2-2	0.952	PPY	KNG1	0.92
RGS1	GNAT3	0.96	NTS	PMCH	0.917	CCL2	MMP9	0.926	NPW	NPY1R	0.925	CD3E	IL2RG	0.912	MCHR1	GCG	0.923	TBX21	IL12RB1	0.938	IL2	CD247	0.956	ACTN2	CTNNA2	0.952	LY86	CD14	0.92
RGS18	GNAT3	0.96	CCL4	CCR4	0.917	HBZ	FOXP3	0.926	DRD2	CNR2	0.925	IL21	FOXP3	0.912	EDN3	GCG	0.923	OPRK1	PNOC	0.937	CD4	CD2	0.956	CCR7	CCL4	0.951	GRM5	CHRM1	0.92
DCN	THBS1	0.959	IFNG	HLA-DRB1	0.917	TGFB3	IGF2	0.926	CCKBR	AVP	0.925	CCL3	CCL7	0.912	KCNC2	KCNH6	0.923	CD8A	PDCD1	0.937	CD5	CD2	0.956	LCP2	TYROBP	0.951	CXCR5	CXCL11	0.92
TBX21	IL12RB2	0.959	PDCD1	HLA-DRB1	0.917	CD3E	FYB1	0.926	KISS1	AVP	0.925	CCL5	CCL7	0.912	IFNG	EOMES	0.922	CD79A	PAX5	0.937	KCNA4	KCNA3	0.956	CCR7	CXCL10	0.951	CCKBR	GCGR	0.92
CACNG7	CACNA1D	0.959	IFNG	CD3E	0.917	AVP	SLC12A1	0.926	FASLG	NFATC2	0.925	CD247	IL2RA	0.912	CXCR6	CCL19	0.922	FCER1G	FCGR2B	0.937	CD8A	SYK	0.956	CCL21	CXCL10	0.951	CCR2	CASR	0.92
WNT7A	LMX1A	0.959	CXCL10	CXCL9	0.917	OGN	KERA	0.925	PTPRC	CD3G	0.925	KCNV1	KCNA1	0.912	POMC	CALCA	0.922	CD4	CD3E	0.937	TNFRSF18	IL2RA	0.956	PCSK1	LEP	0.951	BMP4	PAX2	0.92
FABP4	CD36	0.959	APOD	APOA2	0.917	CCL21	CXCL5	0.925	ALDH1A1	CYP2S1	0.924	FPR3	CXCL12	0.912	LUM	COL11A1	0.922	LCP2	FCER1A	0.937	KCNA4	KCNA1	0.956	CCL19	CXCR2	0.951	BMP4	SIX3	0.919
DPYSL5	DPYSL4	0.959	PMCH	NPBWR2	0.917	CCR5	PPBP	0.925	DOCK2	HCK	0.924	FGR	CXCL12	0.912	CD3D	IL2RG	0.922	PLCB2	OPN4	0.937	KCNA3	KCNA1	0.956	CCL5	CCR8	0.951	S1PR4	CXCL13	0.919
F13A1	FN1	0.959	DOCK2	FGR	0.917	FMO2	CYP3A4	0.925	OXT	GNRH2	0.923	CHRM1	GCG	0.912	SHH	HOXD12	0.922	CD4	CXCR3	0.937	CXCR3	CCL25	0.956	KCNS2	KCNH7	0.951	SELPLG	ITGB2	0.919
SIGLEC1	SPN	0.959	ZAP70	FGR	0.917	IFNG	CD247	0.925	PRKAG3	PPARGC1A	0.923	GPR65	CASR	0.912	TBX21	IL2RB	0.921	TBX21	CXCR3	0.937	CXCL9	CXCL12	0.956	MYL9	TPM2	0.951	CD8A	PTPRC	0.919
KCNH5	KCNA3	0.959	CD247	IL2RG	0.917	CD14	TLR1	0.925	FGF10	WNT3A	0.923	IFNG	CD3G	0.912	FGF4	FGF19	0.921	SELPLG	ITGAM	0.937	NMU	NPS	0.956	CCL21	CXCL9	0.951	KCNG3	KCNA3	0.919
CHRNB2	CHRNA4	0.959	GPR18	GPR55	0.917	MMP2	NCF2	0.925	CYP3A5	ALDH1A1	0.923	KCNA1	KCNC2	0.912	FGF10	IHH	0.921	PROC	ITGAM	0.937	NPS	MLN	0.956	CCL19	CXCL9	0.951	IRX4	SLIT1	0.918
ISG20	IFIT3	0.959	CD40LG	JAK3	0.917	KCNQ5	KCNB1	0.925	KCNF1	KCNA2	0.923	CCL4	IL12RB1	0.912	EMX1	SHH	0.921	NKX2-5	MYOCD	0.937	CCL5	CXCL2	0.956	APOA5	APOA2	0.951	CCL22	CCR5	0.918
C1R	C1QC	0.959	CD3D	ITK	0.917	ITGB2	MMP9	0.925	CXCR5	RGS1	0.923	MMP7	ELANE	0.911	CXCL10	CXCL11	0.921	CYP3A5	CYP2C18	0.936	APOL1	HPR	0.956	SST	CNR1	0.951	IL2	CD3D	0.918
CCR1	CCL8	0.959	CD86	ITK	0.917	SLC14A2	AVP	0.925	P2RY13	P2RY4	0.923	CXCR5	CCR2	0.911	NPY5R	NPY1R	0.921	WNT1	SOST	0.936	SFTPA2	SFTPA1	0.956	GPR18	CNR1	0.951	KNG1	PNOC	0.918
MYLK	MYH11	0.959	POU2AF1	SPIB	0.917	CD247	ITK	0.925	TSLP	FOXP3	0.923	CXCR5	CCR1	0.911	P2RY12	CXCL9	0.921	CYP2C9	UGT1A8	0.936	MPO	CP	0.955	CXCL13	CCL25	0.951	GPR17	P2RY12	0.918
SERPING1	MASP2	0.959	NPY	CCR7	0.916	PTPRC	CD3G	0.925	CYSLTR1	EDN1	0.923	CD80	CD3D	0.911	FCGR3B	CD2	0.921	ZAP70	MAP4K1	0.936	PLCB2	DGKI	0.955	ZAP70	FYB1	0.951	ITGB2	PLG	0.918
DOCK2	VAV1	0.959	IFNG	IL18RAP	0.916	IL6	IL13	0.924	CD3D	VAV1	0.923	C3AR1	FPR1	0.911	CD74	HLA-DRB5	0.921	CHRM3	PLCB2	0.935	CXCL13	CXCL10	0.955	C1R	C4B	0.951	KNG1	P2RY13	0.918
MMP9	ITGAM	0.959	CD38	ZAP70	0.916	MMP2	MMP1	0.924	CD3G	VAV1	0.923	CCR2	CXCR6	0.911	CD3E	IL2RA	0.921	CXCL13	CCR5	0.935	CCR1	CXCL10	0.955	FZD10	WNT3A	0.95	CTLA4	CD28	0.918
HCN1	PEX5L	0.959	SST	CCR2	0.916	DOCK2	HCK	0.924	GDF7	TNMD	0.923	CCR1	CXCR6	0.911	GNA15	GCGR	0.921	SMPD3	SGPP2	0.935	DNAH9	FOXJ1	0.955	BMPR1B	GREM1	0.95	CCL19	CCR8	0.918
SLA2	ZAP70	0.958	NPY	CCL5	0.916	MMP2	MMP8	0.923	IFNG	EOMES	0.922	NMBR	TAC1	0.911	NEUROG3	RFX6	0.921	TYROBP	LCK	0.935	SLA2	CD247	0.955	SELP	CD36	0.95	CD86	LCK	0.918
CD180	LY96	0.958	CD4	TRAT1	0.916	CCL13	CCR1	0.923	TNC	ITGA2	0.922	CHRM2	PENK	0.911	LY86	CD14	0.92	CYP3A5	UGT1A9	0.935	HSD11B1	HSD3B1	0.955	SERPINE1	CFD	0.95	CXCR5	CCR6	0.918
PLAT	F2	0.958	EOMES	CD3D	0.916	POMC	TSHR	0.923	HTR2B	GRM5	0.922	CXCL11	CCR4	0.911	POMC	P2RY12	0.92	LCP2	CD3E	0.935	CD27	CD40LG	0.955	CD4	HLA-DRB1	0.95	CD7	CD5	0.918
GZMA	PRF1	0.958	CCL21	CCL19	0.916	TSHR	MC4R	0.923	ADORA1	PENK	0.922	IL27	STAT4	0.911	CCR5	F2	0.92	APLNR	AGT	0.935	PIK3CG	FGR	0.955	CD8A	IL2RG	0.95	GRM5	NPSR1	0.918
CCKAR	CCKBR	0.958	CD3D	CD28	0.916	CXCR6	CXCL11	0.923	GSTA3	CYP1A2	0.922	CXCL13	RGS18	0.911	PF4	F2	0.92	FCGR2A	FGR	0.935	CXCR1	GNA14	0.955	CXCR3	CCL7	0.95	PRF1	CD3E	0.918
BIN1	MAPT	0.958	KCNC1	KCNA4	0.916	RETN	ADIPOQ	0.923	CYP2A13	CYP1A2	0.922	VSTM1	NR5A1	0.911	COL9A3	COL11A1	0.92	LCK	MAP4K1	0.935	CXCR6	CXCL12	0.955	GPC5	HS3ST6	0.95	DOK2	IL2RA	0.918
SELPLG	SPN	0.958	IL2RB	CD8B	0.916	TACR1	CCK	0.923	IRF8	GBP2	0.922	CCR2	CXCR3	0.911	MMP11	MMP9	0.92	MAP4K1	CARD11	0.935	ZAP70	PTPN22	0.955	CCR7	CCL5	0.949	LCK	IL2RA	0.918
CD36	TLR6	0.958	PDCD1	LCK	0.916	LHX8	NKX2-1	0.923	KCNA2	KCNG1	0.922	CCR6	CXCR3	0.911	F2	HCK	0.92	CD8A	TRAT1	0.934	MASP1	FCN1	0.955	CCR7	CCL23	0.949	P2RY10	QRFPR	0.918
PTGS1	TBXAS1	0.958	VCAM1	HLA-DRB1	0.916	CD86	CD247	0.923	CTSG	IGF2	0.922	ADRB3	GCGR	0.911	GAL	OPRM1	0.92	SULT1E1	UGT1A6	0.934	IL2	CD69	0.954	FGF2	IGF1	0.949	CD80	ITK	0.918
NGFR	BEX1	0.958	CD86	HLA-DRB1	0.916	CXCR5	RGS1	0.923	ELANE	CEBPA	0.922	TH	DBH	0.911	IL1B	IL12RB1	0.92	CYP2C18	UGT1A1	0.934	CCL13	CCR5	0.954	CCL5	CXCR6	0.949	CXCL9	IL12RB1	0.918
CCL4	CCR2	0.957	IL2	CD3E	0.916	NCF2	MMP9	0.923	IL7	CSF2	0.921	TBX21	IL21	0.91	VCAM1	NCF4	0.92	CYP26A1	DHRS9	0.934	CXCR1	CXCL10	0.954	TBX21	IL17A	0.949	RAC2	NCF4	0.918
CCR2	CCR5	0.957	EOMES	CD3E	0.916	APOE	RELN	0.923	CXCL10	CXCL11	0.921	HSD11B1	UGT2B4	0.91	SELPLG	ITGB2	0.919	CCL3	CCR4	0.934	PLCB2	PIK3CG	0.954	IFNG	STAT4	0.949	MYF6	MYOD1	0.917
LHCGR	TSHR	0.957	FCGR3A	CD2	0.916	IFNG	EOMES	0.922	ODC1	NQO1	0.921	CXCL13	CCR8	0.91	HTR3B	HTR3C	0.919	ANPEP	AGT	0.934	SH2D1B	CD244	0.954	CD4	CD247	0.949	OPRK1	GAL	0.917
COL1A1	FN1	0.957	ITGB2	CD40LG	0.916	CCR7	PPBP	0.922	CRH	CALCA	0.921	GSTM5	CYP2F1	0.91	CXCL13	NPY1R	0.919	MYH6	DES	0.934	CD28	CD2	0.954	CD247	FCGR3A	0.949	NTS	PMCH	0.917
CXCL1	CXCL12	0.957	CCL2	CXCR3	0.916	ITGA2B	ITGB2	0.922	COL7A1	COL17A1	0.921	CCR8	CCR6	0.91	CD8A	PTPRC	0.919	ZAP70	TRAT1	0.933	IRF1	GBP2	0.954	GATA4	CYP17A1	0.949	CCL4	CCR4	0.917
ABI3	ABI3BP	0.957	NPY	CXCR3	0.916	CXCR6	CCL19	0.922	CCL19	CCL28	0.921	CCL5	C5AR1	0.91	CTSK	TLR7	0.919	CCR5	CXCL5	0.933	IRF8	ISG15	0.954	FFAR1	GCG	0.949	HTR1E	FPR3	0.917
MASP2	C4B	0.957	SST	CXCR3	0.916	KCND2	KCNQ5	0.922	NPY5R	NPY1R	0.921	CCR6	CXCL9	0.91	MMP13	POSTN	0.919	CXCL13	CCR1	0.933	CCR1	CCL25	0.954	CDH2	CTNNA2	0.949	RAC2	PIK3CG	0.917
CCL22	CCL2	0.956	FCER2	IRF4	0.916	EFEMP1	MFAP5	0.922	HRH3	DRD2	0.921	CCL5	RGS1	0.91	FGF4	FGF10	0.918	CXCL5	CCR1	0.933	CXCL11	CCL25	0.954	HCN2	KCNE2	0.948	IFNG	HLA-DRB1	0.917
CD4	ZAP70	0.956	IRF4	JAK3	0.916	LUM	COL11A1	0.922	P2RY12	CXCL9	0.921	CXCR6	CXCR3	0.91	SCTR	POMC	0.918	CXCL13	CXCR2	0.933	CD209	ICAM2	0.954	ICAM1	CSF2	0.948	PDCD1	HLA-DRB1	0.917
LCP2	CD8A	0.956	IL2RB	CD3G	0.916	KCNA4	KCNB1	0.922	COL17A1	COL11A1	0.921	FASLG	FGR	0.91	IRX4	SLIT1	0.918	RUNX3	NTRK3	0.933	SPI1	ITGAM	0.954	SERPINE1	IGF1	0.948	IFNG	CD3E	0.917
CCL21	CCR5	0.956	EOMES	CD3G	0.916	CD14	TLR6	0.922	CCL28	CXCR3	0.921	FOXP3	IRF4	0.91	CCL22	CCR5	0.918	CCR8	CXCL9	0.933	CCL19	CCRL2	0.954	CXCL10	CCL19	0.948	CXCL10	CXCL9	0.917
COL1A1	SP7	0.956	CCL2	IL12RB1	0.916	CTSG	IGF2	0.922	GPR18	CNR2	0.921	CCR8	CCL25	0.91	GNA15	CCKAR	0.918	F13A1	F5	0.933	HAVCR2	LGALS9	0.954	CCL21	CXCR2	0.948	ITGAX	PTPRC	0.917
CCL21	CXCL11	0.956	CCL2	CCL4	0.915	TBX21	IL2RB	0.921	P2RY12	P2RY4	0.921	ADRB3	GCG	0.91	IL2	CD3D	0.918	FGG	F5	0.933	NT5E	ENTPD3	0.953	CCL5	CXCR2	0.948	DOCK2	FGR	0.917
CCL5	CXCL11	0.956	TXK	PIK3CG	0.915	TLL1	ADAMTS2	0.921	CD74	HLA-DRB5	0.921	SUCNR1	CASR	0.91	CCL19	CCR8	0.918	NOS1	GRIN1	0.933	PIK3CG	PLCG2	0.953	IL10RA	IL22	0.948	ZAP70	FGR	0.917
CCR5	CCL19	0.956	CD74	HLA-DRB1	0.915	CXCL6	CCR5	0.921	RXRG	RORB	0.921	CD5	CD19	0.91	SCTR	HTR7	0.918	TNNI3	DES	0.933	CCR7	CD40	0.953	CCR7	CXCL9	0.948	CD247	IL2RG	0.917
CXCL11	CCL19	0.956	EOMES	CD247	0.915	CCR2	PPBP	0.921	PTGFR	EDN1	0.921	SRGN	MMRN1	0.909	MCHR1	HRH3	0.918	DOK5	GDNF	0.933	CDHR1	PROM1	0.953	CXCL13	CXCL9	0.948	KCNG3	KCNQ3	0.917
FABP4	ADIPOQ	0.956	DPP4	CXCL9	0.915	ADCY8	GNG8	0.921	CD3E	IL2RA	0.921	ITGAX	CD8A	0.909	CD7	CD5	0.918	DES	MYBPC3	0.933	IFNG	IL12B	0.952	CCR2	CXCL9	0.948	GPR18	GPR55	0.917
CD8A	CD28	0.956	TLR8	CTSS	0.915	CXCL10	CXCL11	0.921	ADAMTSL4	ADAMTSL1	0.921	CCR1	C3AR1	0.909	SERPINE1	SERPINA1	0.918	CYP3A5	CYP26A1	0.932	CCL13	CXCR3	0.952	CCR1	CXCL9	0.948	GRM5	GCGR	0.917
CXCL3	CCL20	0.956	KCNC1	KCNA3	0.915	P2RY12	CXCL9	0.921	CNR2	GPR55	0.921	C3AR1	CXCL10	0.909	C3AR1	PYY	0.918	GNGT1	GNG8	0.932	ZBTB32	GATA3	0.952	RSPO4	LGR6	0.948	CD3D	ITK	0.917
CXCL5	CCL20	0.956	PRF1	IL2RG	0.915	FCGR3B	CD2	0.921	MYBPC2	MYH8	0.921	CCR5	FPR2	0.909	PRF1	CD3E	0.918	CYP2C18	UGT1A6	0.932	CXCR1	CXCL12	0.952	HSD11B1	HSD3B2	0.948	CD86	ITK	0.917
MLC1	MYLK	0.956	IL2RB	TNFRSF9	0.915	GPR18	CNR2	0.921	ADORA1	RGS4	0.921	CCR1	FPR2	0.909	CCR1	RGS1	0.918	CYP26A1	CYP2S1	0.932	LCK	FYB1	0.952	PENK	CNR1	0.948	IFNG	IL18RAP	0.916
CD4	CD2	0.956	CCR5	IL12RB1	0.915	CD74	HLA-DRB5	0.921	CDH3	CDH8	0.921	P2RY13	GPR18	0.909	DOK2	IL2RA	0.918	CYP26C1	CYP2S1	0.932	SPI1	SLC11A1	0.951	CSF2	CSF3R	0.948	CD38	ZAP70	0.916
CD5	CD2	0.956	CD4	SELL	0.914	CYP1B1	CYP1A1	0.921	TCN1	PRSS3	0.921	PRF1	STAT4	0.909	CD80	ITK	0.918	KERA	CHST6	0.932	CCR7	CCL4	0.951	RSPO1	DKK1	0.948	CD4	TRAT1	0.916
KCNA4	KCNA3	0.956	CCR7	CXCR5	0.914	CD3E	IL2RA	0.921	CHRND	CHRNA1	0.92	MMP7	FASLG	0.909	CXCL9	IL12RB1	0.918	CD4	CD8B	0.932	LCP2	TYROBP	0.951	STAT4	IL2RA	0.948	EOMES	CD3D	0.916
CYP1A2	UGT1A4	0.956	CXCR5	CCR8	0.914	CXCR5	CCL25	0.921	LY86	CD14	0.92	CD7	CD2	0.909	RAC2	NCF4	0.918	CCL19	CCR6	0.932	CCR7	CXCL10	0.951	CCR5	CCL25	0.948	FCGR2A	ITGB2	0.916
ICAM1	HLA-A	0.956	IL12B	SOCS1	0.914	LHCGR	GCGR	0.921	CXCR5	CXCL11	0.92	TLR10	FOXP3	0.909	CLDN18	CLDN19	0.917	CYP2C9	UGT1A10	0.932	CCL21	CXCL10	0.951	GRIN2A	RELN	0.948	CCL21	CCL19	0.916
GSTM2	CYP1A1	0.956	SST	PMCH	0.914	LRRTM2	NRXN1	0.921	CYP3A5	UGT2B17	0.92	FOXP3	TLR7	0.909	FGF4	GREM1	0.917	CXCL13	CCR9	0.932	CXCL16	CXCL10	0.951	MEFV	CASP1	0.948	CD3D	CD28	0.916
UGT1A4	CYP1A1	0.956	CCL21	CCR4	0.914	CXCL6	CCR7	0.92	CYP2A6	UGT2B17	0.92	RXFP1	GCG	0.909	CCR1	CXCR2	0.917	CCR8	CCL20	0.932	CCL5	CCR8	0.951	CD4	CD3G	0.948	IL2RB	CD8B	0.916
UGT1A8	CYP1A1	0.956	PRKCB	LCK	0.914	SST	PNOC	0.92	FLT3	IKZF1	0.92	CD4	CD19	0.909	FGF19	FGF8	0.917	IL2RB	CD247	0.932	CD4	CD5	0.951	CSF2	ITGAM	0.948	PDCD1	LCK	0.916
KCNA4	KCNA1	0.956	CCR5	CXCR3	0.914	LY86	CD14	0.92	HTR6	HTR7	0.92	CCL3	CCL5	0.908	POMC	GALR2	0.917	CD3E	PTPRC	0.932	CCL21	CXCL9	0.951	CD14	ITGAM	0.948	CD86	HLA-DRB1	0.916
KCNA3	KCNA1	0.956	CCR1	CXCR3	0.914	CXCL5	CXCR6	0.92	ALDH1A1	CYP1A2	0.92	CCR5	FPR1	0.908	CCL4	CCR4	0.917	CYP2C9	UGT1A7	0.932	CCL19	CXCL9	0.951	LEP	SIGLEC6	0.948	IL2	CD3E	0.916
CXCR3	CCL25	0.956	CCR8	CXCR3	0.914	CXCR5	CXCL11	0.92	HTR6	HTR4	0.92	CCL5	FPR1	0.908	CALCA	HTR7	0.917	HS3ST2	GPC5	0.932	PROKR2	KISS1	0.951	CCL21	CCL5	0.947	EOMES	CD3E	0.916
CXCR3	CXCL1	0.956	CCL4	CCL7	0.914	POMC	P2RY12	0.92	CCL5	CCL28	0.92	CCL21	P2RY12	0.908	PF4	FN1	0.917	CD40LG	IRF4	0.932	MYL4	TNNT2	0.951	CXCL13	CCL5	0.947	FPR3	RGS1	0.916
CXCL9	CXCL12	0.956	PLA2G2A	ALOX15B	0.914	KCNA4	KCND2	0.92	KCNF1	KCNG1	0.92	P2RY12	P2RY13	0.908	RAC2	PIK3CG	0.917	SLCO1B3	FABP6	0.932	PAX5	PRDM1	0.951	CXCL13	CXCL11	0.947	FCGR2A	FCGR3A	0.916
CCKAR	GCG	0.956	PIK3CG	ITK	0.914	FFAR2	CCK	0.92	DRD2	GRM4	0.92	CCR2	CCR6	0.908	IFNG	HLA-DRB1	0.917	ZAP70	ITK	0.932	CXCL13	CCL25	0.951	CXCL10	CXCR2	0.947	FCGR3A	CD2	0.916
GNAT3	GCG	0.956	GABRA1	GABRG2	0.914	ANK2	SPTA1	0.92	HTR1B	GRM4	0.92	CCR5	CCR6	0.908	IFNG	CD3E	0.917	FGR	ITK	0.932	WNT7B	GPC3	0.951	IRX6	NKX2-5	0.947	ITGB2	CD40LG	0.916
CCL5	CXCL2	0.956	IL2RG	CD3G	0.914	CYP3A4	HSD3B2	0.92	GSTA3	GPX2	0.92	CCR1	C5AR1	0.908	CXCL10	CXCL9	0.917	ALDH3A1	GSTA2	0.932	CCL11	CXCL12	0.951	TNC	NPSR1	0.947	BMP4	GDF5	0.916
KCNC1	KCNC2	0.956	CCL4	CCL5	0.913	LHCGR	AVP	0.92	COL7A1	COL4A3	0.92	P2RY12	SUCNR1	0.908	ITGAX	PTPRC	0.917	NEB	MYBPC3	0.932	LCK	CXCL12	0.951	IL9R	IL2RG	0.947	NCAN	GPC5	0.916
LYZ	B2M	0.956	GZMB	EOMES	0.913	AVPR1A	GCGR	0.92	AVPR1A	GCGR	0.92	C5AR1	CR1	0.908	FGG	PLAU	0.917	IL23A	IL1B	0.931	ZAP70	FYB1	0.951	CCL4	IL1B	0.946	FCER2	IRF4	0.916
KCNQ2	KCNH6	0.956	CCL2	ALB	0.913	AVP	GCGR	0.92	CCKBR	GCGR	0.92	DPP4	PTPRC	0.908	CD247	IL2RG	0.917	EFNB1	EPHA5	0.931	CXCL12	CCR3	0.951	CCL4	CXCR5	0.946	NPFFR2	QRFPR	0.916
KCNA1	KCNH6	0.956	IFNG	CD3D	0.913	DAZL	DAZ1	0.92	AVP	GCGR	0.92	RGS1	CXCR3	0.908	CD3D	ITK	0.917	ACTA2	ACTG2	0.931	SERPINE1	CFD	0.95	VEGFD	IGF1	0.946	CALCA	GCGR	0.916
PDYN	KNG1	0.955	CCR5	CXCR6	0.913	IL1B	IL12RB1	0.92	GRM4	RGS4	0.92	CXCL10	TLR4	0.908	CD86	ITK	0.917	IFI27	ISG20	0.931	CD4	HLA-DRB1	0.95	KCNA5	KCNH7	0.946	MMP1	IGF2	0.916
MYL2	ACTC1	0.955	SST	P2RY12	0.913	PPBP	CXCR6	0.919	STMN2	RGS6	0.92	FCGR3A	FGR	0.908	CCL3	CCL2	0.916	CYP26A1	CYP2B6	0.931	CD8A	IL2RG	0.95	TNNT3	MYBPC1	0.946	IL2RB	CD3G	0.916
CXCL13	CXCL10	0.955	CXCR6	CCR8	0.913	SULT1E1	UGT2B4	0.919	IL1B	IL12RB1	0.92	CXCR3	CNR2	0.908	IFNG	IL18RAP	0.916	MMP2	COL9A3	0.931	CXCR3	CCL7	0.95	FGF2	NKX2-2	0.946	EOMES	CD3G	0.916
CCR1	CXCL10	0.955	CD28	CD8B	0.913	CYP1B1	UGT2B4	0.919	VCAM1	NCF4	0.92	NMBR	GCGR	0.908	CCL21	POMC	0.916	SERPINA1	F5	0.931	GBP2	ISG15	0.95	KCNQ5	KCNH6	0.946	EPHA8	EFNA2	0.915
DNAH9	FOXJ1	0.955	UGT2B7	CYP2A13	0.913	OGN	PRELP	0.919	SELPLG	ITGB2	0.919	GLP2R	GCGR	0.908	FGF4	FGF7	0.916	ISG20	IRF4	0.931	CXCR5	CXCL12	0.95	FCGR2A	ITGAM	0.946	CCL22	CCL17	0.915
CD27	CD40LG	0.955	CCL5	FPR2	0.913	CD8A	PTPRC	0.919	HTR3B	HTR3C	0.919	ADRA1B	GCGR	0.908	POMC	CXCL13	0.916	GSTM1	GSTA2	0.931	CCR7	CCL5	0.949	FGF2	ICAM1	0.945	GHRH	PTH2	0.915
CD86	HLA-A	0.955	IL2RB	CD3E	0.913	KCNA3	KCNB1	0.919	IRF8	HLA-DRB1	0.919	CALCB	GCG	0.908	EOMES	CD3D	0.916	LCP2	CD3G	0.931	CCR7	CCL23	0.949	MYL9	ACTG2	0.945	SRGN	SERPINA1	0.915
CXCR6	CXCL12	0.955	CD80	CD3E	0.913	CTSK	TLR7	0.919	HTR7	HTR4	0.919	SULT1E1	UGT2B11	0.908	FCGR2A	ITGB2	0.916	CYP3A5	CYP26C1	0.93	CCL5	CXCR6	0.949	SERPINE1	PPBP	0.945	KCNG3	KCNQ2	0.915
SPN	CD44	0.955	PRF1	CD247	0.913	KCNQ5	KCNA1	0.919	CXCL13	NPY1R	0.919	CCL21	CASR	0.908	CCL21	CCL19	0.916	LCP2	CD3D	0.93	MYOD1	MYL1	0.949	CXCR5	CXCL10	0.945	CD74	HLA-DRB1	0.915
ZAP70	PTPN22	0.955	CXCL11	CXCL9	0.913	IGF1	IGF2	0.919	CD8A	PTPRC	0.919	CD28	CD3G	0.908	POMC	CCL19	0.916	ZAP70	CD28	0.93	CLDN16	CLDN2	0.949	FABP4	PCK1	0.945	EOMES	CD247	0.915
CCL13	CCR5	0.954	CXCR5	RGS18	0.913	MMP13	POSTN	0.919	FAS	CD40	0.919	CD69	CD19	0.908	PF4	SERPINA1	0.916	CXCR2	CCL20	0.93	SPI1	PAX5	0.949	FXYD1	FXYD4	0.945	TLR8	CTSS	0.915
CXCR1	CXCL10	0.954	CCL17	CXCR3	0.913	CACNG3	CACNG7	0.918	HTR7	GLP1R	0.919	GZMB	IL12RB1	0.908	IL1B	CCL20	0.916	BMP4	PAX9	0.93	CD4	CD247	0.949	FST	BAMBI	0.945	PRF1	IL2RG	0.915
IGF1	F2	0.954	CCR7	CXCR3	0.913	IAPP	RAMP1	0.918	PENK	CHRM4	0.919	TFF2	GKN2	0.908	VCAM1	HLA-DRB1	0.916	CD3D	PTPRC	0.93	CD247	FCGR3A	0.949	ARHGAP15	RHOH	0.945	IL2RB	TNFRSF9	0.915
IGF1	PAPPA	0.954	CCL23	CXCR3	0.913	CCL22	CCR5	0.918	RGS4	CHRM4	0.919	FGF20	FGF10	0.907	CD86	HLA-DRB1	0.916	NRG2	NRG3	0.93	IL2	SYK	0.949	CXCL9	CCL25	0.945	CD80	CD274	0.915
SLC5A7	CHAT	0.954	CCL2	CCL7	0.913	C3	CXCL5	0.918	OXT	MCHR1	0.918	FGF20	FGF7	0.907	IL2	CD3E	0.916	RHOH	ARHGAP9	0.93	TNFRSF18	FOXP3	0.949	SPI1	LYZ	0.944	CHRM1	CASR	0.915
FGF8	NKX2-1	0.954	GBP1	IRF4	0.913	CCR7	CXCL5	0.918	NMRK2	NMNAT2	0.918	CDH6	CDH2	0.907	EOMES	CD3E	0.916	MYH6	NEB	0.93	FGF23	FGF9	0.949	ALDH1A2	ADH4	0.944	MUC2	MUC5B	0.915
CXCL11	CCL20	0.954	PRKCB	JAK3	0.913	ADCY8	DRD5	0.918	CTLA4	CD28	0.918	DEFA6	DEFA5	0.907	CCL21	NPY1R	0.916	HCK	ITGAM	0.93	TACR3	NPS	0.949	PPBP	CCR1	0.944	CCR5	IL12RB1	0.915
GHRHR	VIP	0.954	CD80	CD3G	0.913	CCL19	CCR8	0.918	HTR3B	HTR3E	0.918	PENK	NPY2R	0.907	FPR3	RGS1	0.916	LCP2	FCER1G	0.929	MYL2	TNNC1	0.948	CXCR6	CXCL10	0.944	CD4	SELL	0.914
CD28	CD2	0.954	CYBB	NCF4	0.913	C3AR1	PYY	0.918	CXCR5	CCR6	0.918	CHRM1	CCKBR	0.907	FCGR2A	FCGR3A	0.916	ZAP70	UBASH3A	0.929	SERPINE1	PF4	0.948	SST	HTR1A	0.944	CCR7	CXCR5	0.914
CCR1	CCL25	0.954	TBX21	IL2	0.912	CCR1	RGS1	0.918	MCHR1	HRH3	0.918	CCR1	CCR6	0.907	FCGR3A	CD2	0.916	ISG20	OAS2	0.929	C3	ITGB2	0.948	ICAM1	CIITA	0.944	CXCR5	CCR8	0.914
CXCL11	CCL25	0.954	IL2	IL21	0.912	PYY	CNR1	0.918	CD7	CD5	0.918	CCR2	C5AR1	0.907	ITGB2	CD40LG	0.916	CXCL10	CCR9	0.929	CXCL10	CCL19	0.948	IGF1	MMP1	0.944	GAL	PMCH	0.914
CCL20	CCL25	0.954	CCL17	CCR5	0.912	KCNQ5	KCNA3	0.918	PRF1	CD3E	0.918	FPR1	C5AR1	0.907	CCL2	CXCR3	0.916	LCT	AKR1B10	0.929	CD8A	KLRD1	0.948	CXCL10	CCR8	0.944	CCL21	CCR4	0.914
CCR1	CXCL1	0.954	SST	CCR5	0.912	HS3ST2	GPC6	0.918	MCHR1	KISS1	0.918	CXCL11	C5AR1	0.907	PIK3CG	HCK	0.916	CCR9	CXCL9	0.929	CCR7	CXCL9	0.948	LCP2	CD247	0.944	ASCL1	OTX2	0.914
CCL20	CXCL12	0.954	CXCR5	CCR5	0.912	DOK2	IL2RA	0.918	CHRM2	GRM4	0.918	FPR2	C5AR1	0.907	FCER2	IRF4	0.916	FGA	F5	0.929	CXCL13	CXCL9	0.948	CXCR6	CXCL9	0.944	FCGR2B	FCGR3A	0.914
GRM3	RGS4	0.954	CCL17	CCL5	0.912	CD80	ITK	0.918	PENK	GRM4	0.918	CD28	CD3E	0.907	CALCA	GCGR	0.916	TNNC2	NEB	0.929	CCR2	CXCL9	0.948	CXCR2	CXCL9	0.944	CCR5	CXCR3	0.914
CALCB	ADCYAP1	0.954	IRF8	VCAM1	0.912	CXCL9	IL12RB1	0.918	DOK2	IL2RA	0.918	CCL21	RGS1	0.907	HTR7	GCGR	0.916	AMY2A	MGAM	0.929	CXCL16	CXCL9	0.948	CD247	PTPRC	0.944	CCR8	CXCR3	0.914
KLRC2	B2M	0.954	CCL18	CCR1	0.912	FGF6	FGF7	0.917	CD80	ITK	0.918	CXCL13	RGS1	0.907	CCL20	OPRM1	0.916	CYP26A1	CYP2C9	0.928	CCR1	CXCL9	0.948	CHRD	BAMBI	0.944	CCL4	CCL7	0.914
FCER1A	VAV1	0.954	SPI1	CSF2	0.912	CXCR1	CCR1	0.917	GRM4	CHRM4	0.918	FPR2	RGS1	0.907	IL2RB	CD3G	0.916	LAG3	CD8A	0.928	CSF2	CSF3R	0.948	RASGRP1	APBB1IP	0.944	CD274	PDCD1LG2	0.914
SPI1	ITGAM	0.954	IL2RB	CD3D	0.912	FGF21	CYP7A1	0.917	CXCL9	IL12RB1	0.918	CXCR5	CXCR3	0.907	EOMES	CD3G	0.916	CXCL13	CCR2	0.928	CCR5	CCL25	0.948	CIITA	IRF4	0.944	MC4R	GCGR	0.914
DDC	PAH	0.954	SLA2	CD3D	0.912	LHCGR	DRD5	0.917	FCER1G	VAV1	0.918	PRF1	IL2RA	0.907	CCL2	IL12RB1	0.916	TNFSF11	SOST	0.928	LEP	CEBPA	0.948	SDC1	GPC3	0.944	KNG1	IGF2	0.914
MUC13	MUC4	0.953	TRH	NTSR2	0.912	CCL4	CCR4	0.917	PNOC	HTR1A	0.917	TLR8	TLR7	0.907	CCL22	CCL17	0.915	IL1B	MMP1	0.928	CD4	CD3G	0.948	HSPB8	HSPB7	0.944	PIK3CG	ITK	0.914
DCN	DPT	0.953	CXCR5	CXCR6	0.912	IFNG	HLA-DRB1	0.917	CALCA	HTR7	0.917	NR5A1	ESRRB	0.907	CCL2	CCL4	0.915	CCL21	CCR8	0.928	CSF2	IL10	0.948	SERPINE1	IL6	0.943	CCKBR	CASR	0.914
IFNG	IL12B	0.952	IFNG	CD28	0.912	IFNG	CD3E	0.917	CYP2S1	CYP1A2	0.917	PRF1	CD3G	0.907	SFRP2	SHH	0.915	CD79A	SERPINA1	0.928	CSF2	ITGAM	0.948	DLX4	FGF2	0.943	IL2RG	CD3G	0.914
IL12B	IL6	0.952	IL2	CD8B	0.912	PPBP	CXCL9	0.917	IFNG	HLA-DRB1	0.917	ITK	CD3G	0.907	FPR1	F2	0.915	CD79A	FCGR2B	0.928	CD14	ITGAM	0.948	IL2	ICAM1	0.943	CCL4	CCL5	0.913
ACTA2	MYL9	0.952	CXCL10	CCR6	0.912	CXCL10	CXCL9	0.917	PDCD1	HLA-DRB1	0.917	CD8A	ITGAM	0.907	CCL2	CXCR2	0.915	PAX5	POU2AF1	0.928	LEP	SIGLEC6	0.948	CCL3	CXCR5	0.943	GZMB	EOMES	0.913
KCNH5	KCNA4	0.952	CD28	PIK3CG	0.912	ITGAX	PTPRC	0.917	IFNG	CD3E	0.917	FGF10	FGF7	0.906	CCR5	CXCR2	0.915	ALB	FABP6	0.928	CCL21	CCL5	0.947	IL1B	CCL5	0.943	IFNG	CD3D	0.913
CCL13	CXCR3	0.952	CIITA	HLA-DRB1	0.912	IGF1	PAPPA2	0.917	ADCY8	NPY1R	0.917	IL18RAP	CCR5	0.906	SRGN	SERPINA1	0.915	CCL2	IL10	0.928	CXCL13	CCL5	0.947	CD4	CD3D	0.943	CCR5	CXCR6	0.913
NEUROD1	NKX2-2	0.952	CD86	CD3E	0.912	DOCK2	FGR	0.917	PPBP	CXCL9	0.917	TRAT1	CD3D	0.906	CD74	HLA-DRB1	0.915	CDH17	CDH2	0.927	CXCL13	CXCL11	0.947	ICAM1	PTAFR	0.943	GPR17	P2RY13	0.913
CXCR1	CXCL12	0.952	GPR18	RGS18	0.912	SUCNR1	HCAR2	0.917	CXCL10	CXCL9	0.917	CCR2	C3AR1	0.906	EOMES	CD247	0.915	CYP26C1	CYP2C18	0.927	TNNI2	MYL4	0.947	WNT3A	KREMEN2	0.943	CXCR6	CCR8	0.913
LCK	FYB1	0.952	CD3E	IL2RG	0.912	CXCR6	CCL25	0.917	ITGAX	PTPRC	0.917	CXCL13	FPR1	0.906	TLR8	CTSS	0.915	CCR2	CXCL5	0.927	CXCL16	CXCR3	0.947	CCL4	CCR8	0.943	KNG1	GALR2	0.913
COL1A1	SPARC	0.951	IL21	FOXP3	0.912	CCR4	CCL25	0.917	CHRM2	RGS1	0.917	ITGB2	FGB	0.906	PRF1	IL2RG	0.915	KISS1R	TACR3	0.927	IL9R	IL2RG	0.947	ANXA1	FPR3	0.943	CD28	CD8B	0.913
SPI1	SLC11A1	0.951	CCL5	CCL7	0.912	POMC	ADCYAP1R1	0.917	DOCK2	FGR	0.917	CCR2	CCR8	0.906	FCGR3A	HCK	0.915	CCL5	CCR9	0.927	CXCL16	CXCL12	0.947	CHRM2	GRM8	0.943	HAVCR2	LCK	0.913
LCP2	TYROBP	0.951	CD247	IL2RA	0.912	CD3D	ITK	0.917	GRM4	CNR2	0.917	CCR5	CCR8	0.906	IL2RB	TNFRSF9	0.915	TPM2	LMOD1	0.927	CXCL13	CXCR4	0.947	SNAP25	CPLX2	0.943	CCL5	FPR2	0.913
RAC2	ARHGAP15	0.951	TNFRSF9	IL2RA	0.912	CD86	ITK	0.917	EDN2	AVP	0.917	SELP	SELE	0.906	CCR5	IL12RB1	0.915	CTSS	TLR7	0.927	NMU	MLN	0.947	CD79A	CD40LG	0.943	IL2RB	CD3E	0.913
ISL1	NKX6-1	0.951	ALOX15B	PLA2G4E	0.912	CCL3	CCL2	0.916	ITGA2	COL2A1	0.917	CXCR5	NPY2R	0.906	LHX5	SFRP5	0.914	XCR1	CCL8	0.927	ITGB2	VAV1	0.947	IL2	CD40LG	0.943	CD80	CD3E	0.913
MMP2	IGF1	0.951	IFNG	CD3G	0.912	IFNG	IL18RAP	0.916	GPR18	GPR55	0.917	CHRM2	NPY2R	0.906	CCL4	CCL11	0.914	MUC17	GCNT3	0.927	CCL4	IL1B	0.946	PPBP	CXCR3	0.943	PRF1	CD247	0.913
SPARC	COL3A1	0.951	CCL4	IL12RB1	0.912	CCL21	POMC	0.916	IL2RA	NFATC2	0.917	CXCL13	CCR4	0.906	TUBB2B	TUBA3E	0.914	TNNI2	NEB	0.927	CCL4	CXCR5	0.946	MAFA	NKX2-2	0.943	CXCL11	CXCL9	0.913
CCL21	CXCL10	0.951	CXCR5	CCR2	0.911	POMC	CXCL13	0.916	ADCY10	PDE1C	0.917	CXCR6	CCR6	0.906	CCL21	CCR4	0.914	CCL19	CXCR4	0.927	CCL5	CXCL16	0.946	ALDH1A2	ADH7	0.943	CXCR5	RGS18	0.913
CCL5	CCR8	0.951	CCR7	CCR5	0.911	SST	CCR2	0.916	GRM5	GCGR	0.917	CXCL11	CCR6	0.906	ASCL1	OTX2	0.914	IL1RN	IL1B	0.926	IL2RB	PRF1	0.946	PPP1R14A	PPP1R12B	0.943	CCL17	CXCR3	0.913
CD4	CD5	0.951	CCR7	CCR1	0.911	CCR2	CXCR1	0.916	IRF8	CD44	0.917	CCR2	FPR2	0.906	CFD	FN1	0.914	CCL22	ACKR2	0.926	SFRP1	WNT7B	0.946	CD40LG	ITGAM	0.943	CCR7	CXCR3	0.913
KCNH5	KCNQ2	0.951	CXCR5	CCR1	0.911	CCR5	CXCR1	0.916	IGF2	CD44	0.917	CXCR6	FPR2	0.906	CFD	SERPINA1	0.914	CCL17	ACKR2	0.926	WNT9A	WIF1	0.945	APOE	IL6	0.942	CCL23	CXCR3	0.913
CCL21	CXCL9	0.951	CD80	CD3D	0.911	CD4	TRAT1	0.916	CD3D	ITK	0.917	CXCL13	C5AR1	0.906	CXCR2	RGS1	0.914	ZAP70	CD3D	0.926	CXCR5	CXCL10	0.945	CCL3	CCR2	0.942	NTS	CASR	0.913
CCL19	CXCL9	0.951	C3AR1	FPR1	0.911	CXCR5	CXCL5	0.916	CD86	ITK	0.917	CXCL10	C5AR1	0.906	FCGR2B	FCGR3A	0.914	BCO1	SDR16C5	0.926	CXCL16	CXCL11	0.945	IL6	IGF1	0.942	CD80	CD3G	0.913
CCL20	CXCR3	0.951	CCR2	CXCR6	0.911	SERPING1	PPBP	0.916	OXT	NPFFR1	0.916	FPR3	C5AR1	0.906	CCR5	CXCR3	0.914	WNT1	WNT8B	0.926	LGR5	RSPO3	0.945	MSX2	SP7	0.942	CYBB	NCF4	0.913
CXCL13	CCL25	0.951	CCR1	CXCR6	0.911	EOMES	CD3D	0.916	CD4	TRAT1	0.916	HLA-DRB1	CD3E	0.906	CCR1	CXCR3	0.914	DOK5	NTRK3	0.926	NPY	HTR1B	0.945	F13A1	FGB	0.942	CD79A	PAX2	0.913
CCL11	CXCL12	0.951	VCAM1	CIITA	0.911	CTSG	IGF1	0.916	EOMES	CD3D	0.916	CXCL11	SUCNR1	0.906	CCR8	CXCR3	0.914	CCL3	CXCR3	0.926	CXCL9	CCL25	0.945	SERPINE1	LEP	0.942	WNT16	SFRP4	0.913
LCK	CXCL12	0.951	CHRM2	PENK	0.911	C3	FPR1	0.916	FCGR2A	ITGB2	0.916	FGD2	TAGAP	0.906	CD180	TLR4	0.914	IL22RA1	IL24	0.926	MYOD1	BHLHA15	0.945	FGF4	SOX2	0.942	CCL17	CCR5	0.912
CYP1A1	GSTA2	0.951	CXCL11	CCR4	0.911	C3	CXCL10	0.916	TCN1	PRSS1	0.916	CCR2	RGS1	0.906	CCL4	CCL7	0.914	GAMT	CKMT1B	0.926	SPI1	LYZ	0.944	CD8A	CD3E	0.942	CXCR5	CCR5	0.912
ZAP70	FYB1	0.951	PNOC	NPBWR2	0.911	POMC	DRD5	0.916	CCL21	CCL19	0.916	CCR5	RGS1	0.906	PIK3CG	ITK	0.914	CYP2C9	CYP26C1	0.925	ALDH1A2	ADH4	0.944	IL2	PTPRC	0.942	CCL17	CCL5	0.912
C1R	C4B	0.951	VCAM1	GBP1	0.911	TCN1	PRSS1	0.916	MCHR1	UTS2R	0.916	C3AR1	RGS1	0.906	GABRA1	GABRG2	0.914	CYP26A1	CYP2C18	0.925	TBX21	IL12A	0.944	IL2	CD2	0.942	IL2RB	CD3D	0.912
CSF3	ELANE	0.95	CCR2	CXCR3	0.911	CCL21	CCL19	0.916	CD3D	CD28	0.916	CXCL11	RGS1	0.906	IL2RG	CD3G	0.914	CCL21	CXCL5	0.925	IFNG	IL12A	0.944	CCL5	CCL25	0.942	SLA2	CD3D	0.912
SERPINE1	CFD	0.95	CCR6	CXCR3	0.911	POMC	CCL19	0.916	PENK	NPW	0.916	INHA	CGA	0.906	MMP11	MMP8	0.913	C5	C3AR1	0.925	CXCR6	CXCL10	0.944	CXCL10	CCL25	0.942	CXCR5	CXCR6	0.912
CD4	HLA-DRB1	0.95	SOCS1	IL2RA	0.911	CD3D	CD28	0.916	ADH1C	GSTA1	0.916	CHRM1	NTSR1	0.906	CCL4	CCL5	0.913	CYP3A5	CYP2S1	0.925	CXCL10	CCR8	0.944	RBP1	RPE65	0.941	APCS	FGA	0.912
CYP1A2	UGT1A8	0.95	CCL2	IL12B	0.91	TSHR	HTR7	0.916	CXCL6	FPR2	0.916	C3AR1	CXCR3	0.906	GNA15	HCRT	0.913	AICDA	PAX5	0.925	LCP2	CD247	0.944	CD69	ICAM1	0.941	GPR17	HTR1E	0.912
CD8A	IL2RG	0.95	TBX21	IL21	0.91	CXCL6	FPR2	0.916	VCAM1	HLA-DRB1	0.916	CCR1	CNR2	0.906	GZMB	EOMES	0.913	MMP2	NCF2	0.925	CXCR6	CXCL9	0.944	ALDH1A2	ADH1B	0.941	IFNG	CD28	0.912
ADH1A	AOX1	0.95	IL12B	GZMA	0.91	CD86	HLA-DRB1	0.916	CD86	HLA-DRB1	0.916	FPR1	CXCL12	0.906	TLR2	CSF2	0.913	NRG1	NRG3	0.925	MYL1	TNNT2	0.944	PPBP	CCL19	0.941	CCL22	CCR8	0.912
CXCR3	CCL7	0.95	SST	CCL19	0.91	EOMES	CD3E	0.916	EOMES	CD3E	0.916	PENK	CXCL12	0.906	IFNG	CD3D	0.913	CD247	ITK	0.925	CD247	PTPRC	0.944	SST	LEP	0.941	IL2	CD8B	0.912
CXCR5	CXCL12	0.95	EOMES	PRF1	0.91	IGF1	ACTN2	0.916	CCL21	NPY1R	0.916	ADRA1B	GCG	0.906	CCL17	CCL11	0.913	PTPRC	CD3G	0.925	UGT2B17	HSD3B1	0.944	SST	RXFP3	0.941	BMP4	FOXG1	0.912
TNFSF11	CTSK	0.949	IL2	CD28	0.91	FPR3	RGS1	0.916	KCNJ5	DRD2	0.916	CXCL13	CASR	0.906	CCL5	CCL11	0.913	TNNI2	MYBPC3	0.925	RAC2	SYK	0.944	PPY	GHRL	0.941	CXCL10	CCR6	0.912
PDPN	CLEC1B	0.949	CCR7	CCR8	0.91	FCGR3A	CD2	0.916	FCGR2A	FCGR3A	0.916	MMP8	MMP7	0.905	CCR5	CXCR6	0.913	MMP2	MMP1	0.924	CD247	SYK	0.944	PLA2G4A	PNPLA7	0.941	BMP4	NKX2-1	0.912
CCL5	CXCR6	0.949	CD3D	CD86	0.91	KCND2	KCNA3	0.916	FCGR3A	CD2	0.916	S1PR4	CCL5	0.905	CCR2	CXCR2	0.913	CD3D	LCK	0.924	RASGRP1	APBB1IP	0.944	NKX6-2	GCG	0.941	CD28	PIK3CG	0.912
MYOD1	MYL1	0.949	CCL19	CCR4	0.91	POMC	CNR2	0.916	PENK	HTR1B	0.916	CCL21	FPR1	0.905	CXCR6	CCR8	0.913	SULT1E1	UGT1A9	0.924	PIK3CG	VAV1	0.944	C1QA	C4B	0.941	CD86	CD3E	0.912
IFNG	STAT4	0.949	GHSR	CCKBR	0.91	PIK3CG	HCK	0.916	CALCA	GLP1R	0.916	HSD11B1	UGT2B7	0.905	CCL5	FPR2	0.913	SI	AMY1B	0.924	IL1B	CCL5	0.943	KCNA5	KCNE2	0.94	LCK	RGS1	0.912
IL6	MMP9	0.949	NTSR2	CCKBR	0.91	ALDH1A2	CYP1A1	0.916	CX3CL1	CXCR3	0.916	CCR5	ADRA1B	0.905	SHH	OTX2	0.913	DOCK2	HCK	0.924	CXCL13	CXCL16	0.943	CYP2C9	UGT2B4	0.94	GPR18	RGS18	0.912
CYP2C9	UGT1A4	0.949	PRKCB	NOS1	0.91	PTH2R	AVP	0.916	PIK3CG	HCK	0.916	CCL5	P2RY12	0.905	IL2RB	CD3E	0.913	PIK3C2G	TPTE2	0.924	CD4	CD3D	0.943	SFRP1	WNT11	0.94	KNG1	CXCR3	0.912
GRM5	HTR2A	0.949	CD8B	LCK	0.91	PROK2	AVP	0.916	SPTA1	NRCAM	0.916	GALR1	P2RY13	0.905	CD80	CD3E	0.913	SI	AMY2A	0.924	RAC2	ARHGAP45	0.943	CYP2C9	CYP3A4	0.94	CD3E	IL2RG	0.912
VCAN	TLR6	0.949	CSF1R	GRAP2	0.91	FCER2	IRF4	0.916	EDN2	EDN1	0.916	CXCL11	P2RY13	0.905	CCL5	NPY1R	0.913	CYP26A1	ADH4	0.923	CCL4	CCR8	0.943	UGT2B4	CYP3A4	0.94	CCL3	CCL7	0.912
GRAP2	ITK	0.949	CCR8	CCR6	0.91	KCNB1	KCNA1	0.916	OXT	AVP	0.916	CCR1	CCR8	0.905	PRF1	CD247	0.913	CCL13	CCR1	0.923	CD79A	CD40LG	0.943	KCNQ2	NRCAM	0.94	CCL5	CCL7	0.912
CD4	ERVW-1	0.949	CCR6	CXCL9	0.91	HTR7	GCGR	0.916	MS4A2	NFATC2	0.916	CCL21	FPR2	0.905	CXCL11	CXCL9	0.913	PLA2G7	PLA2G1B	0.923	IL2	CD40LG	0.943	TBX21	IL12B	0.939	CD247	IL2RA	0.912
MMP2	HSPB2	0.949	CCR7	RGS18	0.91	MMP1	IGF2	0.916	MYBPC2	NEB	0.916	C3AR1	FPR2	0.905	FGB	PLAU	0.913	CYP26C1	CYP2B6	0.923	GZMB	FOXP3	0.943	ADH1A	ALDH1A2	0.939	TNFRSF9	IL2RA	0.912
MMP2	HBEGF	0.948	CXCR6	CXCR3	0.91	IL2RB	CD3G	0.916	CALCA	GCGR	0.916	CCR8	FPR2	0.905	GPR65	CYSLTR1	0.913	RASGRP2	NOS1	0.923	BIRC3	TNFRSF1B	0.943	APOA1	LYZ	0.939	GPR65	CASR	0.912
TLL1	LOX	0.948	FASLG	FGR	0.91	EOMES	CD3G	0.916	HTR7	GCGR	0.916	CXCL13	FPR3	0.905	CCL17	CXCR3	0.913	PROC	MYH6	0.923	NPY	CXCR4	0.943	PHOX2B	ASCL1	0.939	IFNG	CD3G	0.912
DCN	NCAN	0.948	CCR7	CNR2	0.91	SUCNR1	HCAR3	0.916	IRS4	IGF2	0.916	CCR1	FPR3	0.905	CCR7	CXCR3	0.913	SI	AMY2B	0.923	CD8B	CD3G	0.943	ERBB2	TFF1	0.939	CCL4	IL12RB1	0.912
ICAM1	CSF2	0.948	FOXP3	IRF4	0.91	CCL2	IL12RB1	0.916	EOMES	CD3G	0.916	CXCR5	GPR18	0.905	CCL23	CXCR3	0.913	PLEKHO1	NCF2	0.923	CD40LG	ITGAM	0.943	CCL21	CCR2	0.939	MMP9	NCF4	0.912
TIMP1	IGF1	0.948	GSTA2	ADH7	0.91	IL6	IL12RB1	0.916	PTAFR	GPR68	0.916	CCR5	C5AR1	0.905	MMP9	TLR4	0.913	CYP3A5	UGT1A8	0.923	TYROBP	SIGLEC11	0.943	KCNH2	KCNV1	0.939	KNG1	CCR2	0.911
SERPINE1	IGF1	0.948	CD5	CD19	0.91	CCL22	CCL17	0.915	CXCL13	PPBP	0.915	PENK	SUCNR1	0.905	CCL2	CCL7	0.913	TSLP	FOXP3	0.923	OSM	IL11	0.942	FABP4	ANGPTL4	0.939	CXCR5	CCR2	0.911
HBEGF	IGF1	0.948	CIITA	HLA-DQB1	0.91	CCL2	CCL4	0.915	PTAFR	GRM5	0.915	CD28	FCGR3A	0.905	NR0B2	ESRRB	0.913	BMP4	LEF1	0.922	SERPINE1	LEP	0.942	MS4A2	FCGR2B	0.939	CCR7	CCR5	0.911
C3	ITGB2	0.948	LCP2	IL2	0.909	CXCL13	PPBP	0.915	PPBP	P2RY12	0.915	HSD11B1	UGT1A8	0.905	HNF4A	ESRRB	0.913	MMP2	MMP10	0.922	CACNB2	CACNA1G	0.942	SYPL2	UNCX	0.939	CCL22	CCL5	0.911
CXCL10	CCL19	0.948	CCL18	CCR7	0.909	TSHR	RXFP2	0.915	ADCY8	HTR1A	0.915	CCR4	CXCR3	0.905	ADH1B	GSTA2	0.913	CXCL3	CCR1	0.922	CD8A	CD3E	0.942	TNNI2	ACTN2	0.939	CD80	CD3D	0.911
RDH8	LRAT	0.948	BLK	ZAP70	0.909	LHCGR	MC4R	0.915	CD74	HLA-DRB1	0.915	CHRM2	CNR2	0.905	CD80	CD3G	0.913	WNT1	SHH	0.922	IL2	PTPRC	0.942	RSPO3	LGR6	0.939	C3AR1	FPR1	0.911
CD8A	KLRD1	0.948	IL2	DOK2	0.909	CXCL6	CXCR6	0.915	DRD2	HTR1B	0.915	PLA2G2A	PLD4	0.905	CYBB	NCF4	0.913	OR10AD1	OR52W1	0.922	IL2	CD2	0.942	NKX2-5	BMP5	0.939	CCR2	CXCR6	0.911
TIMP1	FN1	0.948	CCR7	CCR2	0.909	PPBP	P2RY12	0.915	FCGR3A	HCK	0.915	HSD11B1	UGT2B11	0.905	TBX21	IL2	0.912	CXCL3	CXCR3	0.922	IL2	CD40	0.942	ITGB2	HCK	0.939	CXCL11	CCR4	0.911
BIRC3	FAS	0.948	CSF3	CSF2	0.909	DRD5	HTR7	0.915	CD80	CD274	0.915	HSD11B1	UGT2A1	0.905	IL2	IL21	0.912	CD3D	IL2RG	0.922	CCL5	CCL25	0.942	BLNK	CD79B	0.939	CCL21	CCL20	0.911
[truncated: 3,809 more rows]
