# Supplementary material for: Identifies Immune Feature Genes for Prediction of Chemotherapy Benefit in Cancer
Source: J Cancer. 2022 Jan 1;13(2):496–507. doi: 10.7150/jca.65646 (PMC8771530; doi:10.7150/jca.65646)
Supplement: Supplementary file 4 — Supplementary table 4: Degree of correlation network in pan-cancer. [file jcav13p0496s4.xlsx]

## Sheet: Sheet1
Table S4. Degree of correlation network in 10 cancers
BLCA		BRCA		COAD		LUAD		LUSC		OV		PAAD		SKCM		STAD		UCEC
gene	degree	gene	degree	gene	degree	gene	degree	gene	degree	gene	degree	gene	degree	gene	degree	gene	degree	gene	degree
KNG1	103	CCR5	48	POMC	61	ANXA1	74	CCR5	47	CCR5	48	AGT	69	FPR2	78	ANXA1	83	KNG1	62
BDKRB1	85	FPR2	47	FPR2	59	FPR2	74	FPR2	46	FPR2	47	LPAR3	65	BDKRB1	76	CASR	83	FPR2	56
CASR	85	PMCH	47	RGS18	57	LPAR5	74	CASR	46	MCHR1	47	NMU	65	LPAR5	76	FPR2	83	GPR17	55
FPR2	85	RGS18	47	ADCY8	56	MCHR1	74	CCR1	45	CXCR3	46	NMUR2	65	NMU	76	NMUR2	83	PMCH	55
MCHR2	85	CXCR3	45	CCR5	56	RGS18	69	CXCR3	44	RGS18	46	CCR5	55	PMCH	76	RGS18	80	CASR	55
NMUR2	85	LCK	44	CCR1	53	ADCY8	68	RGS18	44	CCR1	45	CXCR3	50	RGS18	74	CCR5	76	RGS18	53
RGS18	81	CCR1	43	C3	52	CXCR3	58	CCR2	41	CCL5	44	CCR1	49	CCR5	69	CCR1	73	CCR5	52
CCR5	75	CCL5	41	CCL5	51	CCL5	55	CXCL12	41	CCR2	43	CCL5	48	ADCY8	65	CXCR3	72	CXCR3	48
C3	72	CCR2	41	CCR2	51	CXCR1	54	CCL5	39	CCR7	41	CCR2	47	CXCR3	62	PPBP	72	CCR2	46
CCR1	72	CCR7	41	PPBP	51	PPBP	53	RGS1	39	POMC	40	CCR7	47	LCK	62	CCL5	69	CCR7	46
CXCL12	71	CXCL9	39	CCR7	48	CXCR2	52	CCR4	38	CCR4	39	CXCR4	46	CCR1	61	CCR2	68	CCL5	45
CXCR3	70	CCR4	38	CXCR1	48	CXCR5	52	CCR8	38	CXCR2	39	CCR4	45	C3	60	CCR7	68	CCR4	44
CCR2	68	CCR8	38	CCR4	47	CCL21	51	CXCL10	38	FPR1	39	CXCL9	45	CCR3	60	CCR4	66	CCR8	44
NPY	66	NPY	38	CCR8	47	CXCL10	51	CXCL9	38	RGS1	39	FPR1	45	CCR2	59	CCR8	66	RGS1	44
CCL5	65	CCR6	37	RGS1	46	CXCL9	51	CXCR5	38	CCR8	38	C5	44	CXCL12	59	FPR1	65	CXCR5	42
CXCR1	64	CXCL10	37	CXCL9	45	DRD2	51	FPR1	38	CXCL10	38	CCR8	44	CCL5	58	PPY	65	FPR1	42
CCR4	62	CXCL11	37	CXCR5	45	FPR1	51	C5AR1	37	CXCL9	37	CCL19	43	CXCR1	57	SST	65	LCK	42
CCR8	62	CXCR5	37	CNR1	44	GRM4	51	CXCL11	37	CCL19	36	CCL20	43	CXCR4	57	CXCL9	64	CCL19	41
GNAT3	62	FPR1	37	CXCL10	44	HTR1A	51	C3AR1	36	CCL20	36	CXCL10	43	NPY	57	CXCR2	64	CXCL9	41
CXCL1	61	SST	37	FPR1	44	ADORA1	50	CCL21	36	CXCL11	36	CXCR2	43	CCR7	56	CXCR5	64	C3AR1	40
CXCL9	61	C3AR1	36	PYY	44	ADRA2A	50	CCL25	36	C3AR1	35	LCK	43	CCR8	55	RGS1	64	CCL20	40
CXCR5	61	CCL19	36	SST	44	C3AR1	50	CCR6	36	CCL21	35	APLNR	42	CXCL10	55	C5AR1	63	CCL21	40
FPR1	61	CCL21	36	C3AR1	43	CCL19	50	CHRM2	36	CXCL13	35	C3AR1	42	CXCL9	55	CCL19	63	CCR6	40
RGS1	61	CHRM2	36	CCL19	43	CCL28	50	CNR2	36	CXCR6	35	CCL21	42	FPR1	55	CCL21	63	CXCL10	40
C5AR1	60	CNR2	36	CCL21	43	CCR6	50	CXCL13	36	FPR3	35	CCR6	42	CCR4	54	CCL25	63	CXCL11	40
CCL21	60	CXCR6	36	CCL25	43	CHRM2	50	CXCR6	36	GAL	35	CCR9	42	C5AR1	53	CXCL10	63	CXCL13	40
CXCL10	60	FPR3	36	CNR2	43	CHRM4	50	FPR3	36	GALR2	35	CNR2	42	CCL19	53	ADRA2A	62	CXCR6	40
GRM3	60	GPR18	36	CXCL11	43	CNR2	50	GALR1	36	HRH3	35	CXCL13	42	CCL21	53	ADRA2C	62	FPR3	40
CXCL2	60	HRH3	36	CXCL13	43	CXCL11	50	GPR18	36	HTR1A	35	CXCL3	42	CCR9	53	C3AR1	62	GAL	40
ADRA2C	59	NPBWR2	36	CXCL5	43	CXCL13	50	HTR5A	36	NPY1R	35	CXCL5	42	CXCL11	53	CCR6	62	GALR2	40
C3AR1	59	P2RY12	36	CXCL6	43	CXCL6	50	NPY2R	36	NPY5R	35	FPR3	42	CXCL2	53	CHRM2	62	GNAT3	40
CCL19	59	P2RY13	36	CXCR6	43	GPR18	50	P2RY12	36	P2RY12	35	GALR3	42	CXCR5	53	CNR1	62	GPR18	40
CCL20	59	PENK	36	FPR3	43	GPR55	50	P2RY13	36	P2RY13	35	GPR18	42	FPR3	53	CNR2	62	GPR55	40
CCL25	59	PNOC	36	GALR1	43	HRH3	50	PENK	36	PENK	35	GPR55	42	C3AR1	52	CXCL11	62	HRH3	40
CCR6	59	S1PR4	36	GPR18	43	HTR1B	50	S1PR4	36	PYY	35	HTR1B	42	CCL25	52	CXCL13	62	HTR1E	40
CHRM2	59	SSTR3	36	HCAR2	43	NPW	50	SUCNR1	36	OPRM1	35	HTR1E	42	CCR6	52	CXCR6	62	OPRK1	40
CHRM4	59	SSTR5	36	HRH3	43	NPY1R	50	RGS7	34	IL2	27	OPRK1	42	CNR2	52	FPR3	62	P2RY12	40
CNR2	59	GPR55	36	HRH4	43	NPY5R	50	CD8A	24	CD8A	26	P2RY13	42	CXCL13	52	GALR1	62	P2RY13	40
CXCL11	59	IL2	34	P2RY12	43	OPRK1	50	CD3G	24	CD3G	26	P2RY14	42	CXCL16	52	GPR18	62	PNOC	40
CXCL13	59	CD3E	32	P2RY13	43	P2RY12	50	CD247	23	CD247	25	PNOC	42	CXCR6	52	GPR55	62	PPY	40
CXCL3	59	CD8A	32	PNOC	43	P2RY13	50	CD3E	23	CD3E	25	RGS20	42	GPR18	52	GRM4	62	S1PR4	40
CXCL5	59	CD3G	31	SSTR3	43	P2RY4	50	GCG	23	CD3D	24	S1PR4	42	HCAR3	52	GRM8	62	RGS7	38
CXCL6	59	CD247	30	SUCNR1	43	PENK	50	CD3D	22	GCG	21	S1PR5	42	HRH3	52	HCAR2	62	CD8A	33
CXCR6	59	CD3D	30	HCAR3	43	PNOC	50	HLA-DRB1	22	HLA-DRB1	20	SUCNR1	42	HTR1B	52	HRH3	62	CD3G	33
FPR3	59	HLA-DRB1	27	AVP	32	RXFP3	50	GCGR	20	SHH	19	NPSR1	36	MTNR1A	52	HRH4	62	CD3E	32
GPR18	59	ZAP70	27	GCGR	31	SSTR5	50	CD4	18	CCL2	18	PTAFR	34	NPBWR1	52	HTR1A	62	CD3D	31
GPR55	59	CD4	23	CD3E	25	SUCNR1	50	ADRA1B	15	GCGR	18	PLCB2	32	NPY1R	52	HTR1E	62	CD247	30
HTR5A	59	IL2RG	21	CD3G	25	RGS1	49	CD28	15	GNA15	18	ADRA1B	30	NPY5R	52	HTR5A	62	GCGR	27
NPBWR1	59	CD28	20	CD3D	23	RGS6	46	CHRM1	15	IL2RG	18	CD8A	27	P2RY13	52	NPY1R	62	NPSR1	27
NPY5R	59	CD8B	20	CD8A	23	AVP	45	IL2RG	15	CCL4	17	F2RL2	27	P2RY14	52	NPY5R	62	ZAP70	27
P2RY12	59	GRAP2	19	CD247	22	RGS4	45	IL2RA	14	ITGAM	17	XCR1	27	PNOC	52	OPRD1	62	IL2	25
P2RY13	59	HLA-DRB5	19	CCK	20	RGS7	45	IL2RB	13	CCL11	16	CCKBR	26	PYY	52	P2RY12	62	HLA-DRB1	24
PDYN	59	IL2RA	19	HLA-DRB1	20	GCGR	43	PRF1	13	IL2RB	16	CHRM3	26	S1PR4	52	P2RY13	62	CHRM1	23
PNOC	59	IL2RB	19	IL6	19	EDN1	38	CCKBR	12	ITGB2	16	GPR132	26	SSTR3	52	P2RY14	62	CD4	21
PTGDR2	59	LCP2	19	IGF1	18	PTAFR	37	GPR65	12	LCP2	16	GPR65	26	SYK	46	PENK	62	GRM5	21
S1PR4	59	ITK	18	XCR1	18	GRM5	30	IFNG	12	MMP9	16	GRP	26	IL2	42	PNOC	62	XCR1	21
SSTR3	59	IFNG	17	AVPR1A	17	OXT	30	ITGB2	12	ITK	15	HTR2B	26	NPS	42	PTGER3	62	CCKBR	20
TAS2R1	59	PRF1	17	CCKAR	17	AVPR1A	28	NMBR	12	XCR1	15	KISS1	26	PTAFR	40	RXFP3	62	CD28	20
GCG	56	CD86	16	CCL2	17	CCKBR	28	NTSR1	12	CCKAR	14	KISS1R	26	CD8A	38	S1PR4	62	CD8B	20
RGS4	56	IL12B	16	CCL4	17	CYSLTR1	28	P2RY10	12	CCL3	14	NPFFR2	26	VAV1	37	TAS2R60	62	GPR65	20
RGS7	56	IL12RB1	16	CYSLTR1	17	EDN2	28	PTPRC	12	CYSLTR1	14	OPN4	26	CD3E	34	HCAR3	62	NPFFR2	20
LCK	51	CCL2	15	FFAR2	17	GNRH2	28	TAC1	12	EDN3	14	P2RY10	26	CD3G	34	RGS10	59	NTS	20
B2M	44	CCL4	15	GPR65	17	GPR65	28	CCL4	11	F2	14	PROK1	26	CD3D	32	RGS7	59	P2RY10	20
HLA-A	38	CD80	15	HTR2A	17	HCRTR2	28	CD80	11	GPR65	14	TACR3	26	HLA-DRB1	32	GCG	48	PROK2	20
HLA-DRB1	37	GHSR	14	P2RY10	17	HTR2B	28	FOXP3	11	GRAP2	14	UTS2	26	KISS1	32	NPSR1	36	PROKR2	20
CD3E	36	TRH	14	PROK1	17	KISS1	28	ITK	11	HCRT	14	UTS2R	26	PLCB2	32	PTAFR	35	QRFPR	20
CD3G	36	XCR1	14	PROK2	17	NPFFR1	28	LCP2	11	HLA-DRB5	14	XCL1	26	ZAP70	31	IL2	32	UTS2	20
CD8A	35	JAK3	14	PTGFR	17	NTSR1	28	IL12RB1	11	OPN4	14	GRPR	26	CD247	30	HLA-DRB1	31	UTS2R	20
F2RL2	35	CCKBR	13	TACR1	17	P2RY10	28	CCL3	10	P2RY10	14	ZAP70	25	GNA14	30	CD3E	30	GRAP2	18
VAV1	35	GPR65	13	UTS2B	17	PTGFR	28	FGR	10	PRF1	14	CD3E	24	XCR1	30	CD8A	30	ITK	18
CD3D	34	NTS	13	CCL11	16	UTS2	28	HRH2	10	XCL2	14	HLA-DRB1	24	MLN	30	CD3G	30	LCP2	18
KISS1	34	NTSR2	13	CCL3	16	UTS2R	28	RXFP1	10	IFNG	13	CD3G	24	CYSLTR1	29	CD3D	28	IL2RG	17
TAC1	34	P2RY10	13	IAPP	16	XCL2	28	SPI1	10	IL12RB1	13	CD4	22	CYSLTR2	29	CD247	27	CD80	16
GRM5	33	PROKR2	13	ITK	16	XCR1	28	IRF4	10	CCL17	12	CD3D	21	GPR132	29	CCKAR	26	CD86	16
ADRA1A	32	UTS2	13	TSHR	16	GPR68	28	ITGAM	10	CCL22	12	CD247	20	GPR65	29	CCKBR	26	HLA-DRB5	16
CCKAR	32	VCAM1	13	ADCYAP1R1	15	HLA-DRB1	27	ADRB3	9	CD86	12	IL2RG	20	IL2RG	29	FFAR1	26	IL2RA	16
CCKBR	32	XCL2	13	CALCB	15	CD3G	26	CALCB	9	CSF2	12	HLA-DRB5	19	NTSR1	29	XCR1	26	PRF1	16
CYSLTR1	32	EOMES	12	CD4	15	CD8A	25	GHRH	9	FGA	12	CCL2	18	P2RY10	29	CYSLTR1	25	IL2RB	15
CYSLTR2	32	IRF4	12	HCK	15	VAV1	25	GLP2R	9	HCK	12	GNGT1	18	P2RY6	29	CYSLTR2	25	ITGB2	14
EDN3	32	SOCS1	12	LHCGR	15	CD3E	24	HTR4	9	IL1B	12	CYP2B6	17	PROKR1	29	GPR65	25	ITGAM	14
FFAR3	32	FGR	11	CD28	14	CD3D	23	PTGER2	9	IL2RA	12	HCK	17	PROKR2	29	IGF1	25	CCL4	13
GPR132	32	FOXP3	11	DRD5	14	CALCA	20	FCGR3A	8	PF4	12	CYP2C9	16	PTGFR	29	NTSR1	25	CALCA	12
GPR65	32	GZMB	11	HRH2	14	HLA-DRB5	20	GZMB	8	CD80	11	CYP3A5	16	TAC3	29	P2RY10	25	CCL3	12
HTR2A	32	PTPRC	11	HTR7	14	CRH	18	PIK3CG	8	CCL7	11	FGR	16	TACR1	29	P2RY6	25	EOMES	12
NTSR1	32	FYB1	10	IFNG	14	CALCB	17	CD2	8	TLR4	11	IL2RB	16	TACR3	29	PROK1	25	FOXP3	12
P2RY10	32	MAP4K1	10	LCP2	14	CD4	17	ADH1B	7	CALCA	10	ITK	16	UTS2	29	PROK2	25	IFNG	12
P2RY6	32	CCL17	9	MC4R	14	HTR4	17	OR2L13	7	EOMES	10	LCP2	16	UTS2R	29	PTGFR	25	PTPRC	12
PROKR1	32	CSF2	9	PTH2R	14	HTR7	17	OR2W3	7	TYROBP	10	IRF4	15	XCL1	29	QRFP	25	BMP4	11
PTGFR	32	IL1B	9	RXFP2	14	ITK	17	OR3A1	7	VCAM1	10	UGT1A1	15	XCL2	29	QRFPR	25	FGR	11
QRFPR	32	PRKCB	9	FGR	13	MC4R	17	OR4C6	7	GZMB	9	ITGAM	15	PLCG2	27	TACR2	25	IL12RB1	11
RGS2	32	STAT4	9	IL12B	13	ADCYAP1	16	OR51I1	7	PLAU	9	CD8B	14	CD4	25	UTS2	25	CCL17	10
TAC3	32	TYROBP	9	ITGB2	13	ADRB3	16	OR52N4	7	PTPRC	9	UGT1A10	14	IL2RB	24	XCL2	25	FYB1	10
UTS2	32	CD2	9	MMP2	13	CD44	16	OR8D1	7	CD14	8	UGT1A6	14	HLA-DRB5	23	ZAP70	25	GZMB	10
UTS2R	32	BLK	8	MMP9	13	FGR	16	TYROBP	7	FGF10	8	UGT1A7	14	CD28	22	ICAM1	24	MMP9	10
GPR68	32	CD40LG	8	IGF2	13	GLP1R	16	CCL7	7	FN1	8	UGT1A9	14	HCK	22	ACTN2	23	RAC2	10
ICAM1	30	EGFR	8	IL12RB1	13	HCK	16	CD19	7	FYB1	8	IL12RB1	14	IL2RA	22	FGF2	23	CCL22	9
ZAP70	30	GHRH	8	CCL22	12	HRH2	16	OR3A2	7	RAC2	8	UGT1A8	14	LCP2	22	IL6	23	CD274	9
IL6	29	ITGB2	8	FOXP3	12	HTR6	16	TLR4	7	SERPINE1	8	BLK	13	CD8B	21	HLA-DRB5	22	PDCD1	9
HLA-DRB5	28	PDCD1	8	HLA-DRB5	12	PTGDR	16	CD40LG	6	IRF4	8	CD28	13	FGR	21	SHH	20	CD2	9
IGF1	28	PIK3CG	8	IL2RB	12	PTGER2	16	CD79A	6	FCER1G	7	CYP26A1	13	ITK	21	CD4	19	CYP2C9	8
MMP2	28	TBX21	8	ITGAM	12	VCAM1	16	DPP4	6	FCGR3A	7	EGF	13	IFNG	20	IL2RG	18	DRD5	8
MMP9	28	TRAT1	8	ACTN2	11	GPBAR1	16	FCER1G	6	FGB	7	IL1B	13	CCL2	19	LEP	18	FCER1G	8
IRF1	26	CCL7	8	APOB	11	CD28	15	FYB1	6	FGG	7	RAC2	13	CCL4	19	APOA1	17	FGA	8
IRF4	26	CD69	7	CCL17	11	CYP1A2	15	HSD11B1	6	HNF4A	7	ADH4	12	FOXP3	19	CCL4	17	GHRH	8
CD44	25	CD79A	7	CD80	11	ITGB2	15	IRF8	6	ITGAX	7	CCL3	12	RAC2	19	CYP3A4	17	HTR6	8
HLA-B	25	CIITA	7	CYP1A1	11	ITGAM	14	KIT	6	LY96	7	CYP2C18	12	VCAM1	19	HCK	17	MC4R	8
IL2RG	23	FCER1G	7	IL1B	11	CD80	13	PDCD1	6	NEUROG3	7	CYP2S1	12	CCL11	18	IFNG	17	PDCD1LG2	8
ITGB2	23	IRF8	7	IL2RA	11	CD86	13	STAT4	6	PDX1	7	MYH6	12	CD80	18	IL12B	17	PTH2	8
CD4	22	PDCD1LG2	7	MMP1	11	CSF2	13	TBX21	6	SPI1	7	PTHLH	12	IRF1	18	ITGB2	17	TRAT1	8
CD8B	22	SLA2	7	PTPRC	11	HLA-B	13	TRAT1	6	SRGN	7	TPM2	12	ITGB2	18	ITK	17	TYROBP	8
IRF8	22	SPI1	7	CD86	10	IFNG	13	IGF2	6	TBX21	7	BMP4	11	SOCS1	18	LCP2	17	ADCYAP1	8
TIMP1	22	CD19	7	SERPING1	10	LCP2	13	CD14	5	TGFBI	7	CYP26C1	11	JAK3	18	IL12RB1	17	CCL7	8
CD28	21	CTSS	6	CCL7	10	NFATC2	13	CIITA	5	CD2	7	DRD1	11	CD86	17	CD28	16	IRF4	8
GRAP2	21	DOK2	6	DCN	9	IL2RA	12	FCGR2A	5	LEFTY2	7	GSTM1	11	HLA-B	17	IL1B	16	CD40LG	7
TSHR	21	FASLG	6	EOMES	9	SPI1	12	FGB	5	APCS	6	GSTT2	11	ITGAM	17	CALCA	15	CD79A	7
VIP	21	GBP1	6	TGFB3	9	CYP2A6	11	GBP1	5	CFD	6	IRF8	11	CSF2	16	ESR1	15	CTLA4	7
CALCB	20	KCNQ2	6	TYROBP	9	UGT2B17	11	ITGAL	5	COL9A3	6	MC4R	11	IL12B	16	IL2RB	15	FCGR3A	7
COL1A1	20	CD5	5	BLK	8	UGT2B7	11	OASL	5	CTSS	6	MMP2	11	IGF2	16	KCNQ2	15	PLG	7
FN1	20	CRH	5	CD14	8	IL12RB1	11	PDCD1LG2	5	FCGR2A	6	MYH8	11	IL12RB1	16	VCAM1	15	SLA2	7
GHRH	20	CTLA4	5	CYP3A4	8	CIITA	10	SELPLG	5	FGF4	6	PIK3CG	11	CD79A	15	IGF2	15	SPI1	7
GLP1R	20	DPP4	5	ESR1	8	FCER1G	10	SLA2	5	LYZ	6	PRKCB	11	PF4	15	IRF4	15	IGF2	7
IL2RB	20	FCGR3A	5	FCER1G	8	IL1B	10	SULT1E1	5	SELL	6	PTPRC	11	PIK3CG	15	ITGAM	15	BLK	6
LCP2	20	FGA	5	FCGR3A	8	IRF8	10	ALOX15	4	SERPINA1	6	TNNI3	11	PRF1	15	ADRB2	14	CD14	6
LHCGR	20	IL21	5	HRG	8	PRF1	10	CCL13	4	ASCL1	5	GSTA2	11	TYROBP	15	CCL3	14	CTSS	6
MC4R	20	MMP1	5	MMRN1	8	PTPRC	10	CD22	4	COL11A1	5	ADM	10	BLK	14	CSF2	14	DOK2	6
RXFP1	20	ALDH3A1	4	SRGN	8	BLK	9	CD5	4	CYP2B6	5	ADORA2B	10	IRF8	14	CYP2C9	14	FCGR2A	6
VCAM1	20	CALCB	4	UGT2B4	8	CCL4	9	CD79B	4	FCER1A	5	ADRB3	10	SERPINE1	14	IL2RA	14	FGD2	6
ADCYAP1	19	CCL13	4	APOE	7	CDH2	9	CTLA4	4	FGF7	5	CCL17	10	SPI1	14	KCNA5	14	ITGAX	6
ADRB3	19	CCL23	4	CD274	7	COL7A1	9	CTSS	4	FGF8	5	CCL22	10	IL10	14	APOE	13	PIK3CG	6
CCL2	19	CD14	4	FYB1	7	CYP2A13	9	DOK2	4	HTR7	5	CD79A	10	CIITA	13	GPC3	13	RHOH	6
CD86	19	CD38	4	PIK3CG	7	CYP3A5	9	FASLG	4	MS4A2	5	CSF2	10	HTR7	13	KCNC1	13	UGT1A6	6
COL14A1	19	CD79B	4	CD2	7	FOXP3	9	FCGR2B	4	NCF2	5	EOMES	10	IL12A	13	KCNH2	13	PDX1	6
CYP2C9	19	CSF1R	4	CYP7A1	6	GATA3	9	FGD2	4	NKX2-2	5	ERBB4	10	INPP5D	13	MMP1	13	APCS	5
DRD1	19	CTSG	4	HSD3B2	6	GBP1	9	GSTA3	4	ODAM	5	FOXP3	10	LEP	13	PTPRC	13	KCNA3	5
DRD5	19	DRD1	4	KCND2	6	GBP2	9	GSTM5	4	ONECUT1	5	GLP1R	10	MMP9	13	SDC1	13	LYZ	5
GHRHR	19	FCER1A	4	MAP4K1	6	GSTA1	9	ICAM3	4	OTX2	5	IRF7	10	PTPRC	13	SERPINE1	13	MMP1	5
GLP2R	19	GSTA2	4	PDCD1LG2	6	TLR4	9	IKZF3	4	PDCD1LG2	5	MYBPC3	10	SERPING1	13	ADCYAP1	12	MMP8	5
HTR6	19	GSTM5	4	SELL	6	ALDH1A1	8	IL21	4	SCTR	5	NEB	10	TSHR	13	ADCYAP1R1	12	MUC2	5
IFNG	19	GZMA	4	TAS2R50	6	CCL3	8	ITGAX	4	SLA2	5	OAS2	10	ADRB1	12	ALDH1A2	12	MUCL1	5
IL12B	19	IL7R	4	TBX21	6	CD19	8	OTX2	4	TRAT1	5	PTGER2	10	CALCB	12	CD80	12	MYOD1	5
MC3R	19	KCNA3	4	TRAT1	6	CD274	8	SELP	4	NCF4	5	VIPR2	10	CALCR	12	CIITA	12	SELL	5
PTGDR	19	KCNA4	4	IRF4	6	CD40	8	SRGN	4	CCL13	4	GPBAR1	10	CFD	12	F13A1	12	SERPINA1	5
PTGER2	19	KCNC1	4	ALDH1A2	5	COL11A1	8	ITGAD	4	CCL23	4	IFI30	10	GBP2	12	KCNA1	12	SRGN	5
SERPINE1	19	LYZ	4	CD79A	5	COL17A1	8	APOE	3	CD180	4	ALB	9	IL1B	12	KCNA3	12	ASCL1	4
GPBAR1	19	SELL	4	CTSG	5	COL23A1	8	CCL23	3	CD40LG	4	CIITA	9	IRF5	12	KCNA4	12	CD38	4
IL12RB1	19	SHH	4	CYP1B1	5	COL2A1	8	CD180	3	CD69	4	DES	9	PTGDR	12	KCNG1	12	CD5	4
ITGAM	19	TNFRSF9	4	ERBB4	5	COL4A3	8	CD69	3	COL10A1	4	MAP4K1	9	PTGER2	12	KCNH7	12	COL9A3	4
CD80	18	UGT2B7	4	FCGR2B	5	EOMES	8	FCGR3B	3	COL20A1	4	TNNC2	9	PTGER4	12	KCNQ5	12	FASLG	4
COL16A1	18	ADH7	4	ITGAX	5	ESR1	8	FGF10	3	DOK2	4	TNNI2	9	PTGIR	12	KCNS2	12	FCER1A	4
IL2RA	18	ADRB1	4	KCNA3	5	GSTA3	8	FGF7	3	FCGR2B	4	TYROBP	9	SCTR	12	KCNV1	12	FCGR2B	4
ITK	18	ALB	4	KCNA4	5	IGF2	8	HRG	3	FGF20	4	TNNT1	9	SERPINA1	12	OR13F1	12	FGB	4
SOCS1	18	CCL8	4	KCNB1	5	PDCD1	8	IL18RAP	3	GBP2	4	FCER1G	8	SRGN	12	OR1J2	12	FGF4	4
COL1A2	17	KCNH6	4	KCNQ5	5	PIK3CG	8	INPP5B	3	HNF1A	4	MMP1	8	GPBAR1	12	OR1J4	12	GCK	4
CYP1A2	17	SLA	4	LUM	5	PLA2G4A	8	LY86	3	IL15	4	RHOH	8	CCL22	11	OR1Q1	12	GSTA3	4
CYP2B6	17	BIRC3	3	LY96	5	B3GNT7	7	MMP7	3	IL21	4	SPI1	8	CD19	11	OR2L5	12	GZMA	4
HCK	17	CD74	3	MS4A2	5	CD14	7	MMRN1	3	LY86	4	TRAT1	8	CD2	11	OR2T3	12	ICAM3	4
MMP7	17	CSF2RB	3	ADIPOQ	5	CD79A	7	PDX1	3	MMP8	4	F5	8	DAPP1	11	OR4C6	12	IL17A	4
SERPINA1	17	CYP2A13	3	CGA	5	COL22A1	7	PLA2G12B	3	NEUROD1	4	IL10	8	F5	11	OR4D6	12	KCNG3	4
SERPING1	17	EBI3	3	COL11A1	5	CYP2S1	7	PLA2G2A	3	NR0B2	4	ARHGDIG	7	GBP1	11	OR52H1	12	KCNH5	4
SPARC	17	FGD2	3	GPC6	5	DAPP1	7	PLA2G7	3	OR2M4	4	CTSV	7	GZMB	11	OR52K2	12	KCNQ2	4
TGFB3	17	IL18RAP	3	KCNA1	5	FCER1A	7	SELE	3	OR4N2	4	F13A1	7	IFI30	11	OR52N4	12	KLRD1	4
CCL11	16	KLRD1	3	BMPR1B	4	FCGR2A	7	TLR8	3	OR7G2	4	FGA	7	LEFTY2	11	OR56B1	12	LTF	4
CCL3	16	NCF2	3	CD22	4	MMP7	7	TNFSF13B	3	OR7G3	4	FGD2	7	MAP4K1	11	SCTR	12	MAFA	4
CCL4	16	NOS1	3	CIITA	4	MS4A2	7	UGT2B4	3	PIK3CG	4	IL23A	7	MMRN1	11	TPM2	12	MUC13	4
DCN	16	OR10Q1	3	COL10A1	4	PDCD1LG2	7	UGT2B7	3	RHOH	4	IL23R	7	NGEF	11	UGT1A1	12	MUC21	4
F13A1	16	OR52N2	3	COL19A1	4	PLB1	7	WNT1	3	SELPLG	4	MMP7	7	TBX21	11	UGT2B17	12	MYOG	4
PRF1	16	OR52N4	3	COL20A1	4	TYROBP	7	CCL8	3	TLR2	4	PDCD1	7	TMSB4X	11	UGT2B4	12	NCF2	4
AOX1	15	PIK3AP1	3	COL8A2	4	CD2	7	ELANE	3	TLR8	4	SHH	7	VEGFC	11	WNT3A	12	OR11H4	4
CFD	15	SELPLG	3	EPHA5	4	COL25A1	7	GPX6	3	TNFRSF9	4	SLA2	7	CCL7	10	KCNH6	12	OR2T33	4
CIITA	15	SEMG1	3	GALNT13	4	ADH1C	6	KLRC2	3	CCL8	4	SULT1E1	7	CD40	10	OR3A2	12	OR2T8	4
COL11A1	15	SRGN	3	GALNT14	4	CD79B	6	PIK3R5	3	COL2A1	4	WNT1	7	CD79B	10	ADRB3	11	OR7D4	4
COL3A1	15	TLR8	3	GALNT15	4	CTLA4	6	SH2D1A	3	GSTA2	4	CD19	7	FCER1G	10	CD86	11	PAX5	4
COL5A3	15	CARD11	3	ICAM3	4	FASLG	6	SPN	3	OR56A1	4	CD2	7	FYB1	10	DRD1	11	TNFRSF9	4
CYP1A1	15	CGA	3	IL13	4	FCGR3A	6	TLR7	3	ATOH1	3	NRG4	7	OR1E1	10	EOMES	11	WNT7A	4
F2	15	NCF4	3	KERA	4	HTR3A	6	UGT1A8	3	CD74	3	CD69	6	OR1J1	10	FCER1G	11	ITGAL	4
GAS6	15	ODAM	3	MMP8	4	ITGA2	6	UGT2A1	3	CSF1R	3	CTSS	6	OR1J4	10	HRH2	11	KCNQ3	4
VEGFC	15	OR1N2	3	MUC16	4	ITGAX	6	UGT2B11	3	CTLA4	3	EFNB1	6	OR4C6	10	HTR7	11	MUC5B	4
COL2A1	15	SH2D1A	3	OGN	4	MUC13	6	ASCL1	2	DPYD	3	EPHA5	6	OR52N2	10	LEFTY2	11	NCF4	4
COL10A1	14	TLR7	3	PRELP	4	MUC21	6	BTK	2	FGF19	3	GZMB	6	OR52N4	10	PTGER2	11	OR2V1	4
COL19A1	14	ALOX15B	2	PRKCB	4	OR1J1	6	C1QB	2	GZMA	3	IHH	6	OR56B1	10	SPI1	11	SLA	4
COL5A2	14	ANK1	2	RHOH	4	OR2W3	6	C1QC	2	NKX6-2	3	IL24	6	OR5AK2	10	SRGN	11	TREM2	4
COL6A1	14	C1QB	2	SPI1	4	OR51B4	6	CCL1	2	PIK3C2G	3	NRG1	6	OR5AU1	10	VEGFD	11	ARHGAP15	3
COL6A2	14	C1QC	2	THBS2	4	OR52N2	6	CD226	2	PTF1A	3	NRG2	6	OR8K5	10	BMP7	11	ARHGAP36	3
COL8A1	14	CCL18	2	TLR1	4	OR52N4	6	CD244	2	RXRG	3	PIK3C2G	6	RHOH	10	BMPR1B	10	CCL13	3
COL8A2	14	CD244	2	C1QA	4	OR7D2	6	CD48	2	S100A8	3	PLCD3	6	TRAT1	10	CAV1	10	CCL23	3
CSF2	14	CD48	2	CCL8	4	SELL	6	CD7	2	S100A9	3	PLCE1	6	WNT1	10	CCL17	10	CD180	3
GBP1	14	CD7	2	CD79B	4	WNT3A	6	CD74	2	UGT2B17	3	SELL	6	OR10G2	10	CCL22	10	CD74	3
IFI30	14	CHRNA3	2	EPHA6	4	FGFR1	6	CDH17	2	ESRRB	3	SI	6	BLNK	9	CFD	10	CSF1R	3
IL12RB2	14	CHRNB2	2	ITGAL	4	MUC12	6	CDH6	2	IL15RA	3	EPHB1	6	CD274	9	CHRD	10	CYP3A7	3
MT2A	14	CMA1	2	MUC2	4	OR3A2	6	FGF20	2	ITGAL	3	ACKR2	5	CD40LG	9	DNM1	10	IL7R	3
SRGN	14	CYBB	2	OMD	4	ADCY10	5	FLT3	2	KLRC2	3	ALDH3A1	5	FASLG	9	GBP1	10	LY86	3
LEFTY2	14	FGB	2	SPP1	4	BIRC3	5	GZMA	2	SH2D1A	3	CD22	5	MYL1	9	GBP2	10	LY96	3
EOMES	13	GAD2	2	ADH1B	3	CCL17	5	IL27	2	SPP1	3	CD40LG	5	PDCD1	9	GPC5	10	NEUROD1	3
IFITM1	13	HCLS1	2	CACNG3	3	CD69	5	IRS4	2	TLR7	3	CD5	5	PRKCB	9	MMRN1	10	OTX2	3
TYROBP	13	HRG	2	CACNG7	3	CSF1R	5	KCNA1	2	TREM2	3	CD79B	5	CYP2C8	8	MT2A	10	PPARGC1A	3
PTPRC	12	HTR2C	2	CCL13	3	GALNT5	5	KCNV1	2	ADH1B	2	EREG	5	DES	8	OASL	10	SELPLG	3
RAC2	12	ICAM3	2	CD180	3	GALNT8	5	KLK3	2	APOC3	2	FCER1A	5	FCGR3A	8	TYROBP	10	SLC2A2	3
SPI1	12	INHA	2	CD69	3	HSD11B1	5	KLRC1	2	ARHGAP15	2	FCGR2A	5	MYBPC1	8	ALOX15	9	TAGAP	3
TLR2	12	INHBE	2	EGR2	3	IKZF1	5	KLRC4	2	BTK	2	FGB	5	MYL2	8	APOA2	9	TLR8	3
UGT1A1	12	KLRK1	2	FCGR3B	3	LPL	5	KLRC4-KLRK1	2	C1QB	2	FGG	5	MYL4	8	BLK	9	WNT16	3
UGT1A4	12	LIN28A	2	FGF7	3	LYZ	5	LIPC	2	C1QC	2	IFI27	5	PDCD1LG2	8	CD14	9	ARHGAP9	3
UGT1A8	12	LTA	2	GAD2	3	NR1I2	5	LYZ	2	CCL18	2	IL7	5	PLAUR	8	CD40LG	9	CCL8	3
CD40	12	MMP8	2	GRIN2A	3	PGR	5	MASP1	2	CD244	2	ISG20	5	TNNC1	8	CD79A	9	CD36	3
CCL22	11	MUC17	2	IL18RAP	3	PLAU	5	MMP8	2	CD38	2	MUC13	5	TNNI2	8	ERBB2	9	CYP26B1	3
CD19	11	MUC7	2	IL21	3	PRL	5	MUC7	2	CD48	2	MUC17	5	TNNT2	8	GSTM5	9	GATA1	3
CD79A	11	PLA2G2A	2	LIPC	3	REN	5	MUCL1	2	CD5	2	MYH7	5	UGT2B17	8	GZMB	9	KLRC2	3
FCER1G	11	PLD4	2	LRAT	3	RXRG	5	NKX2-2	2	CD7	2	NCF2	5	UGT2B4	8	MAP4K1	9	LMX1B	3
FOXP3	11	PRKCG	2	LY86	3	SELPLG	5	NR5A1	2	CLPS	2	NKX2-5	5	MYBPC3	8	MYL9	9	PAX2	3
GSTM2	11	SCG2	2	NCAN	3	TBX21	5	POU3F2	2	CSF2RB	2	NRG3	5	ALDH1A2	7	PLA2G4A	9	PLD4	3
KCNQ2	11	SCG3	2	NCF2	3	TGFBI	5	PRKCB	2	CTSK	2	OR10AD1	5	CD5	7	PLA2G7	9	PTPN22	3
OR10H5	11	SERPINB4	2	PRSS1	3	TRAT1	5	PRSS33	2	CYBB	2	OR1L8	5	CD69	7	RBP1	9	SH2D1A	3
OR1N2	11	TNFRSF1B	2	SELP	3	CEBPA	5	TFF2	2	CYP2C18	2	OR52W1	5	CSF2RB	7	RHOH	9	TLR7	3
OR2AT4	11	TXK	2	SIGLEC14	3	GATA1	5	C1QA	2	DOCK2	2	OR7A5	5	DOK2	7	TBX21	9	C1QB	2
OR2L13	11	ACE2	2	SULT1E1	3	MYH8	5	CDH2	2	DPYSL5	2	PAX5	5	ELMO1	7	CCL7	9	C1QC	2
OR2L2	11	C1QA	2	TLR8	3	ACKR2	4	CGA	2	EBI3	2	SERPINA1	5	FGD2	7	ACTA2	8	CD226	2
OR4A16	11	CHRNA4	2	TNFRSF18	3	ATP1A3	4	COL2A1	2	FASLG	2	TBX21	5	FGD3	7	APOC3	8	CD244	2
OR4D6	11	IL21R	2	VSTM1	3	C1QA	4	CYP2F1	2	FCGR3B	2	WNT8B	5	GATA3	7	ARHGEF6	8	CD27	2
OR52N4	11	IRS4	2	WNT2	3	CBR3	4	KCNC2	2	GLI1	2	OR52N2	5	GPC3	7	BAMBI	8	CD48	2
OR5AU1	11	MUCL1	2	ADH7	3	CD22	4	MUC5B	2	ICAM3	2	PIK3R5	5	IKZF3	7	CD274	8	CD7	2
OR7E24	11	NKX2-1	2	CPS1	3	CD5	4	PAX3	2	IL18RAP	2	PTCH2	5	IL18	7	ENTPD3	8	CYBB	2
OR9K2	11	NRCAM	2	NKX2-1	3	CYP4F3	4	PIM2	2	IL7R	2	SLA	5	ITGAL	7	ENTPD8	8	DDC	2
THBS1	11	PLA2G4E	2	RELN	3	DES	4	PLD4	2	KCNC1	2	ACTA2	4	NR5A1	7	FCER1A	8	DLX2	2
VCAN	11	SPN	2	SH2D1A	3	F13A1	4	RELN	2	KCNC2	2	ARHGAP15	4	PIK3R5	7	FCGR3A	8	DOCK2	2
GSTA2	11	TNFSF13B	2	SLA	3	FGD2	4	TREM2	2	KLRC1	2	ARHGAP30	4	PRDM1	7	FGD2	8	FGF3	2
OR52E8	11	AKR1D1	1	TLR7	3	FXYD1	4	BTLA	1	KLRC4	2	ARHGAP39	4	SLA2	7	FGF4	8	GABRA2	2
CD14	10	APOD	1	C1QB	2	FXYD2	4	CATSPER1	1	LUM	2	CCL13	4	CEBPA	7	FYB1	8	GABRA6	2
CYP2C18	10	CACNG7	1	C1QC	2	FXYD7	4	CCL18	1	MMP10	2	CCL23	4	ALOX15	6	HSD3B2	8	GRIN2B	2
FYB1	10	CD180	1	CACNG2	2	IL7	4	CD27	1	MMP11	2	CD38	4	ALOX15B	6	ITGA4	8	IGF2BP1	2
IFIT2	10	CD226	1	CCL1	2	IL7R	4	CD84	1	MMP13	2	CD74	4	ARHGAP25	6	MMP7	8	IL18RAP	2
IFIT3	10	CD27	1	CCL18	2	LY96	4	COL8A1	1	NPHS2	2	CDH2	4	ARHGAP30	6	MS4A2	8	KLRC1	2
IFITM2	10	CD84	1	CD226	2	MYBPC2	4	COMP	1	PAX4	2	CTLA4	4	ARHGAP45	6	MYLK	8	MYF6	2
IFITM3	10	CHGA	1	CD244	2	NEB	4	CR2	1	PLA2G1B	2	DOK2	4	ARHGAP9	6	NKX2-5	8	NKX2-1	2
ISG20	10	CR2	1	CD48	2	PDE6G	4	CTSG	1	PLA2G2A	2	FCGR2B	4	CD14	6	PDCD1	8	NKX6-1	2
KCNA3	10	CSF3	1	CD74	2	PDE6H	4	CYBB	1	PNLIP	2	GATM	4	CD38	6	ALOX15B	8	PIK3C2G	2
MMP8	10	DEFB1	1	CTSK	2	PLA2G2F	4	DEFA6	1	PRDM14	2	GDNF	4	CD72	6	ACTG2	7	PLA2G2A	2
PTGS1	10	DOCK2	1	CYP7B1	2	PLA2G5	4	DNALI1	1	SELENOV	2	GLI1	4	CTLA4	6	CD69	7	PLA2G4D	2
STAT4	10	FCER2	1	DOCK2	2	PRKAR2B	4	DOCK2	1	SERPINB4	2	GLI2	4	HTR2C	6	CD79B	7	PLA2G4F	2
CCL7	10	GABRA1	1	DOK2	2	RORB	4	FABP6	1	SIX3	2	GPC5	4	ICAM3	6	CYP1B1	7	PLIN1	2
UGT2A1	10	IL9R	1	DPYSL4	2	TNNC2	4	FCER2	1	TAGAP	2	IKZF3	4	IL21	6	FST	7	PRSS1	2
UGT2B11	10	LAG3	1	DPYSL5	2	TRPV6	4	FCN3	1	TCAP	2	IL1A	4	KCND2	6	GATA4	7	PTF1A	2
ACTA2	9	LBP	1	EFEMP1	2	TSLP	4	FXYD2	1	THBS2	2	IL1R2	4	NCF2	6	ITGAL	7	SFRP5	2
ADH1A	9	LGR5	1	FCER2	2	ATP1A4	4	GABBR2	1	ADIPOQ	2	IL7R	4	NOG	6	LMOD1	7	SIGLEC14	2
ADH4	9	LHX8	1	FGF10	2	CGA	4	GABRA4	1	ARHGAP9	2	LEF1	4	NT5E	6	MUC17	7	SIX3	2
ADH6	9	LIPG	1	FGF6	2	ESRRB	4	GRIN2A	1	C1QA	2	MMP10	4	SELL	6	MUC21	7	ADH1B	2
CD274	9	POU2AF1	1	GNG8	2	PDE6B	4	GUCA1A	1	CEL	2	MYH2	4	TAGAP	6	PDCD1LG2	7	ADH7	2
CD40LG	9	RASGRP2	1	GZMA	2	PLD4	4	IGLL1	1	CPS1	2	NOS1	4	WNT7B	6	PIK3CG	7	C1QA	2
CYP2C19	9	SIGLEC1	1	HP	2	AGXT	3	IL5RA	1	CSF2RA	2	PROC	4	KCNC2	6	PRL	7	CLEC4M	2
KCNA1	9	SIRPG	1	HPGDS	2	AKR1D1	3	IL9R	1	CX3CR1	2	PRSS1	4	CACNG2	5	SELL	7	DBH	2
KCNA4	9	SLAMF1	1	IGFBP6	2	CD7	3	INHA	1	FGF17	2	SELPLG	4	CCL13	5	SORBS1	7	FGFR3	2
KCNC1	9	SNAP25	1	ITGA2B	2	CD74	3	KRT2	1	GABRA4	2	SOST	4	CCL8	5	STAT4	7	GABRG2	2
KCNC2	9	SULT1E1	1	MASP1	2	CDH12	3	LAG3	1	GREM1	2	TAGAP	4	CFP	5	TFF1	7	IGLL5	2
KCNH5	9	SYCE1	1	MFAP5	2	CDH3	3	NLRP3	1	IHH	2	TDGF1	4	COL10A1	5	TRAT1	7	PAX7	2
KCNH8	9	TLR10	1	MMP13	2	CLDN14	3	OGN	1	IL21R	2	TF	4	COL19A1	5	CD19	7	PIK3R5	2
KCNV1	9	TNFRSF13B	1	NEUROD1	2	CLDN16	3	PIP	1	INSM1	2	WNT10A	4	COL24A1	5	CD2	7	SFRP4	2
MYLK	9	TNFRSF17	1	PAPPA2	2	CLDN18	3	PTGIS	1	KCNH6	2	WNT9B	4	COL4A3	5	MUC16	7	TFF1	2
PDCD1	9	TNFSF8	1	PTGIS	2	COMMD3-BMI1	3	RSPO2	1	KIRREL3	2	ARHGAP9	4	COL8A1	5	MYH11	7	TNFSF13B	2
PIK3CG	9	UNC79	1	RAMP1	2	CTSG	3	S100A8	1	MYH6	2	CASP1	4	DGKI	5	RGMA	7	ABI3	1
PLAU	9	VTN	1	SFRP1	2	CX3CL1	3	SIGLEC1	1	NKX2-1	2	CCL8	4	DOCK2	5	CASP1	6	AQP2	1
TBX21	9	ZP2	1	SIRPG	2	DOCK2	3	SIM1	1	PLD4	2	COL9A3	4	ENTPD3	5	CD36	6	ATOH1	1
KCNH6	9	APOA2	1	SLC32A1	2	DOK2	3	SIRPG	1	SELE	2	NCF4	4	GPC5	5	CDH2	6	C9	1
APOE	8	ARHGAP15	1	SULT2A1	2	ELANE	3	SIX3	1	TNFSF13B	2	SFRP4	4	GZMA	5	COL14A1	6	CCL1	1
CD79B	8	ARHGAP9	1	TBR1	2	EPHA7	3	SLAMF1	1	ACTL6B	1	ACTG2	3	ICAM2	5	COL9A3	6	CCL18	1
ELANE	8	BTK	1	THBS4	2	F10	3	STAP1	1	ALOX5	1	BCO1	3	ISG15	5	CYP2C18	6	CD33	1
FGB	8	CACNG6	1	TNFRSF9	2	FAS	3	TDGF1	1	CACNG7	1	C1QB	3	KCNA1	5	DAPP1	6	CD70	1
LUM	8	CD1C	1	APBB1IP	2	FGF10	3	TH	1	CD33	1	C1QC	3	KCNA3	5	DOK2	6	CD84	1
MAP4K1	8	CD209	1	CACNG6	2	FLT3	3	TLR10	1	CD84	1	CRP	3	KCNA4	5	FCGR2B	6	EPHA8	1
MYL9	8	CD300E	1	CHRNA4	2	FOSL1	3	TNFRSF13B	1	CHGA	1	CYP2F1	3	KCNF1	5	FGF10	6	FCER2	1
PDCD1LG2	8	CD300LB	1	CLEC4M	2	GCNT4	3	TNFRSF17	1	CHRNB2	1	DOCK2	3	PAX5	5	GALNT14	6	FEV	1
SPP1	8	CHGB	1	DSE	2	HTR3B	3	TNFRSF1B	1	CLDN18	1	GABBR2	3	PLA2G4D	5	GALNT15	6	HAVCR2	1
ACTG2	7	CPLX2	1	FBLN2	2	HTR3C	3	TNNT3	1	CTSG	1	GALNT5	3	PLA2G5	5	GALNT8	6	HP	1
BLK	7	DLX1	1	GABRA4	2	HTR3E	3	VSTM1	1	DDC	1	GCAT	3	PLAU	5	GAST	6	HPGD	1
CALD1	7	GABRG2	1	HCLS1	2	KCNA2	3	ALOX5AP	1	DEFA5	1	GNGT2	3	SELP	5	GHR	6	HSD11B1	1
CSF3	7	GFI1	1	IDO1	2	KCNF1	3	ARHGAP15	1	EMX1	1	GPX2	3	SELPLG	5	GREM1	6	IKZF1	1
ERBB4	7	HCST	1	IDO2	2	KCNG1	3	ARHGAP9	1	EPHA7	1	IL15	3	SKAP1	5	IL17A	6	IL9R	1
FASLG	7	HLA-DQB1	1	IGLL5	2	KERA	3	ATP1A4	1	FABP4	1	IL1RN	3	TNFRSF18	5	ITGAX	6	IRX4	1
FCER1A	7	IGF2BP1	1	KLRD1	2	KL	3	AZGP1	1	FCER2	1	IMPA2	3	TNFRSF4	5	PCSK1	6	KCNE4	1
FMOD	7	IGLL5	1	MSR1	2	KLRC4-KLRK1	3	CATSPERD	1	FGF3	1	LCT	3	TNFRSF9	5	PLA2G1B	6	LAG3	1
GPC5	7	JCHAIN	1	NKX2-2	2	LIPC	3	CCL14	1	GABRA1	1	LY96	3	TREM2	5	PLA2G2A	6	LCN2	1
ITGA5	7	KLK2	1	NR0B1	2	LIPG	3	CD209	1	GPR83	1	LYZ	3	WNT9A	5	PLA2G2F	6	LIN28A	1
ITGAX	7	KLRC1	1	NR1H4	2	LY86	3	CD300LB	1	GPX3	1	MMP11	3	COL4A4	5	PLA2G5	6	LSP1	1
LMOD1	7	LIPF	1	NRG2	2	ODC1	3	CLEC5A	1	GSX2	1	NRTN	3	HSD3B1	5	RSPO1	6	MEPE	1
NCF2	7	LTB	1	NRXN1	2	PDE1C	3	CNGB1	1	HAND1	1	NT5C1A	3	ITGAD	5	SLA2	6	NCAN	1
PRKCB	7	PIGR	1	NTRK1	2	PIK3R5	3	CR1	1	HP	1	PLA2G1B	3	NCF4	5	SOX2	6	NLRP4	1
RHOH	7	PRDM14	1	PIK3R5	2	PPARGC1A	3	CSF1R	1	HTR3B	1	PLA2G7	3	SLA	5	TNC	6	OMG	1
SORBS1	7	PTPRN	1	PTGDS	2	SIGLEC14	3	CSF2RB	1	IBSP	1	SCNN1G	3	ADIPOQ	4	CAMK2B	6	PAPPA2	1
TRAT1	7	RSPO1	1	RORB	2	SPN	3	CYP11B1	1	IL9R	1	SELP	3	AKAP5	4	CYP17A1	6	PDIA2	1
WNT7A	7	RYR2	1	RSPO1	2	SPTA1	3	DBH	1	IRX4	1	TNFSF11	3	BCAN	4	GH1	6	PNMT	1
WNT8B	7	SERPINB13	1	SFRP2	2	SRGN	3	DEFA5	1	KIRREL2	1	TSLP	3	BIRC3	4	ITGAD	6	PVALB	1
CD2	7	SFTPA1	1	SFTPA1	2	TLR2	3	DNAI2	1	KLRK1	1	BMP5	3	CACNG3	4	NTRK1	6	RAG2	1
GPC3	7	SIGLEC14	1	SIGLEC11	2	ZNF311	3	ESRRB	1	LBP	1	C1QA	3	CCL23	4	ADH1A	5	RAPSN	1
MYH11	7	SPIB	1	TLR6	2	ALDOB	3	F13B	1	LCN2	1	FGF19	3	CSF1R	4	ADH1B	5	SCGB2A2	1
APOA2	6	SYCP1	1	TNFSF13B	2	CDH8	3	FCN1	1	LEFTY1	1	GNG8	3	CYP1B1	4	ADH4	5	SELENOV	1
ASCL1	6	TAGAP	1	TREM2	2	CPS1	3	GKN2	1	LHX5	1	HK3	3	EPHA7	4	ASCL1	5	SERPINB4	1
C1QA	6	TNFRSF8	1	ACTL6B	1	CTSK	3	GNGT2	1	LIN28A	1	IGLL5	3	EPHB2	4	BMP5	5	SGCG	1
CD36	6	UBASH3A	1	ANK2	1	ITGAD	3	HCST	1	MATN4	1	ITGAL	3	FCGR3B	4	C1QA	5	SIM1	1
CD5	6	UNC80	1	ARHGAP20	1	KCNB2	3	HDAC9	1	MYH7	1	LMOD1	3	FLT3	4	C1R	5	SIRPG	1
CD69	6			ARHGAP36	1	LIPF	3	IGLL5	1	MYOZ2	1	MYOCD	3	IL15	4	CD38	5	SLAMF1	1
CTLA4	6			CD7	1	OMD	3	IKZF1	1	PRLH	1	NTRK3	3	IL18R1	4	CER1	5	SLC18A3	1
CTSG	6			CD84	1	PDE10A	3	IL21R	1	SFRP2	1	PLA2G10	3	IL18RAP	4	CHRDL1	5	SLC5A1	1
DDC	6			CDO1	1	PRSS1	3	JCHAIN	1	SI	1	PLA2G2A	3	IL7R	4	CRP	5	TFF2	1
FBLN5	6			CHAT	1	SH3GL2	3	LTA	1	SLAMF1	1	PTPN22	3	ITGA8	4	CTSG	5	TLR10	1
FCGR2A	6			CHGA	1	SLA	3	MSR1	1	SLAMF6	1	SCNN1B	3	ITGB7	4	FABP4	5	TLX1	1
FCGR3A	6			CHRNB2	1	TNFSF13B	3	MYBPC2	1	SULT2A1	1	TNFRSF9	3	LYZ	4	FASLG	5	TNFRSF13B	1
FGD2	6			CMA1	1	WNT7A	3	NCF4	1	TNFRSF13B	1	TREM2	3	MMP7	4	FCGR2A	5	TNFRSF17	1
HBEGF	6			DAZL	1	AMPD1	2	NEUROG2	1	TNFRSF17	1	AMY2A	2	MYOD1	4	FGB	5	TNFRSF1B	1
HSD11B1	6			DPYS	1	ARHGAP15	2	NR1H4	1	TREM1	1	ANPEP	2	RORC	4	FGF6	5	UPK1A	1
IL5	6			EBI3	1	ARHGAP30	2	ODAM	1	TUBB2B	1	ARTN	2	SFRP1	4	FGF7	5	ABI3BP	1
ITGAL	6			FABP4	1	ARHGAP9	2	P2RX7	1	TYMP	1	CCL18	2	WNT16	4	GRIN2A	5	ADIPOQ	1
LYZ	6			FEZF2	1	BTK	2	PNLIPRP3	1	WIF1	1	CD180	2	BMP7	4	HAND2	5	ALOX5AP	1
MMP10	6			FGF21	1	C1QB	2	PRELP	1	ALOX5AP	1	CD244	2	C1QA	4	HSD11B1	5	ANPEP	1
MUC13	6			FMO2	1	C1QC	2	PTGDS	1	ANPEP	1	CD27	2	CSF2RA	4	ICAM3	5	AOC1	1
MUC21	6			FOXL2	1	CBX2	2	PTPN22	1	APBB1IP	1	CD48	2	ADH1B	3	IKZF3	5	AQP4	1
MUC4	6			GFPT2	1	CD84	2	RLN3	1	APOA2	1	CD7	2	ADH4	3	IL6R	5	BTK	1
PGR	6			GUCA1A	1	CHRNA1	2	RSPO1	1	CACNG6	1	CDH17	2	CACNG4	3	LYZ	5	C7	1
PLA2G2F	6			HAND1	1	CHST6	2	SFRP4	1	CCRL2	1	CDH6	2	CD180	3	MYBPC1	5	CALB2	1
PLA2G5	6			HBZ	1	DHRS9	2	SIGLEC14	1	CD163	1	CHST6	2	CD209	3	NOS2	5	CAMP	1
PRL	6			HS3ST2	1	DYNC1I1	2	SLA	1	CD1C	1	CYBB	2	CD244	3	PGR	5	CCRL2	1
REN	6			IBSP	1	EDAR	2	TAGAP	1	CD300E	1	DOK5	2	CD7	3	PITX2	5	CD163	1
SLA2	6			IL5RA	1	FGF9	2	TFF3	1	CD300LB	1	DUOX1	2	CHRNA1	3	RARA	5	CD209	1
TIMP2	6			IL7R	1	FLG	2	VPREB1	1	CES5A	1	DUOXA1	2	CYP2S1	3	RIMS1	5	CGA	1
WNT2	6			INHA	1	GATA4	2	VTCN1	1	CHRNA4	1	DUOXA2	2	EBI3	3	SELP	5	CIDEC	1
WNT5B	6			KRT14	1	GPC5	2			CLDN19	1	EFNA2	2	GP1BA	3	SELPLG	5	COL4A3	1
WNT9B	6			LHX8	1	GRIN2B	2			CLEC5A	1	FBN2	2	HSD11B1	3	SH3GL2	5	CYP2F1	1
C4A	6			LRRC4C	1	GZMA	2			CSF3R	1	FGF18	2	IRS4	3	SYPL2	5	DAB1	1
C4B	6			LRRTM2	1	HAO2	2			ELSPBP1	1	FGF23	2	KLK3	3	TFF2	5	EFNA2	1
IGFALS	6			LSP1	1	HBA2	2			F11	1	GAMT	2	KLRD1	3	TNNI2	5	ELSPBP1	1
MUC5B	6			LTF	1	HP	2			FOXN4	1	GNMT	2	LY86	3	TNNT3	5	EVX1	1
NCF4	6			MEOX1	1	ICAM3	2			GABRG2	1	GZMA	2	MASP1	3	ADH6	5	FMO3	1
PLA2G4C	6			MGAT4C	1	IGF2BP1	2			HELT	1	HAVCR2	2	MPO	3	ADH7	5	FOXG1	1
C1R	5			NLGN1	1	IKZF3	2			HK3	1	HCLS1	2	MYF5	3	ADIPOQ	5	GDF5	1
C4BPA	5			OLIG2	1	IL1A	2			HOXD12	1	HOGA1	2	NKX2-1	3	DES	5	GPC5	1
CD38	5			OR52N4	1	IL5RA	2			HOXD13	1	IL10RA	2	PDE6H	3	DKK1	5	HELT	1
CFI	5			OSM	1	INHA	2			HTR3C	1	IL22RA1	2	PLA2G7	3	PNPLA7	5	IL21R	1
CR1	5			PTX3	1	INHBE	2			IDO1	1	KERA	2	SEMA4D	3	APOA5	4	JCHAIN	1
CSF1R	5			RASGRP1	1	IRS4	2			MATN1	1	KLB	2	SH2D1B	3	ARHGAP20	4	KLK2	1
CX3CL1	5			RETN	1	ITGB7	2			MUC2	1	LY86	2	SIGLEC14	3	BLNK	4	KLK4	1
FBN1	5			RIC3	1	IVL	2			NEUROG2	1	MFAP5	2	SIGLEC15	3	C1QB	4	LTA	1
FCGR2B	5			RSPO2	1	MMP10	2			NLRP3	1	MSX2	2	SOX2	3	C1QC	4	MAG	1
FGF10	5			SFTPC	1	MSX2	2			NNMT	1	POU2AF1	2	THBS1	3	CCL13	4	MDGA2	1
FGF8	5			SLAMF1	1	NLRP3	2			NPHS1	1	RASGRP2	2	TNFSF13B	3	CCL23	4	PHEX	1
GALNT13	5			SLC14A2	1	NRCAM	2			OMD	1	RUNX3	2	UCP1	3	CD22	4	PHOX2A	1
GALNT8	5			SLN	1	PDZD7	2			PAX1	1	SARDH	2	WIF1	3	COL19A1	4	POU2AF1	1
GZMA	5			TAGAP	1	PKP2	2			POSTN	1	SCN2B	2	APBB1IP	3	COL4A6	4	POU3F2	1
ICAM3	5			TCN1	1	PLAT	2			PRLHR	1	SLCO1B3	2	GPX2	3	EPOR	4	RET	1
IL21	5			TLL1	1	PRKCG	2			PRSS3	1	ST6GAL1	2	IL15RA	3	GZMA	4	RIMS1	1
KERA	5			TLR10	1	RAMP1	2			PTPN22	1	ST6GALNAC2	2	IL27	3	HCLS1	4	RNF128	1
KLRD1	5			TNFRSF13B	1	RBP2	2			RFX6	1	TAS2R50	2	PIM2	3	IL18RAP	4	SFTPB	1
LAMC2	5			TNFRSF17	1	RET	2			SCG3	1	TCN1	2	PLD4	3	IL21	4	SGCA	1
LRAT	5			TNNT3	1	RSPO1	2			SFRP5	1	TFF1	2	PTPN22	3	IL22	4	SLIT1	1
LTF	5			TREM1	1	RSPO4	2			SIGLEC14	1	TFF2	2	SH2D1A	3	ITGA8	4	SOSTDC1	1
LY96	5			UNC5A	1	SCML2	2			SLA	1	WNK2	2	SIGLEC11	3	KCNE2	4	TPTE2	1
MFAP5	5			ADAM12	1	SIRPA	2			SLIT1	1	C4A	2	ZNF365	3	LTF	4	UBASH3A	1
MYL2	5			ADAMTS2	1	SIRPG	2			SP8	1	CARD11	2	AGRP	2	NEUROD1	4	UPK2	1
MYOD1	5			AHSG	1	SLC9A3	2			TUBA3E	1	DHRS9	2	ATP1A2	2	NPR1	4	ZBP1	1
NCAN	5			ALOX15B	1	SLCO1B1	2			ZIC3	1	DUOX2	2	BMP5	2	OSM	4
ODAM	5			ARHGAP9	1	STAB2	2					FABP6	2	BTK	2	PDE1B	4
OGN	5			BAAT	1	TAGAP	2					GCNT3	2	C1QB	2	PDE6G	4
PRELP	5			BTK	1	TCN1	2					GFRA2	2	C1QC	2	PRKCB	4
SEMG1	5			CACNA1B	1	TLR8	2					GRIN1	2	C6	2	RASGRP2	4
SFRP2	5			CD163	1	TNC	2					MFAP2	2	CCL1	2	RSPO2	4
SH3GL2	5			CD209	1	TNFSF11	2					MGAM	2	CD27	2	RSPO3	4
SPHK1	5			CD300E	1	TPH2	2					NPHS1	2	CD48	2	RSPO4	4
TLR1	5			CD300LB	1	TWIST1	2					NR1I2	2	CD74	2	SLC22A2	4
TNFRSF4	5			CFH	1	WNT10A	2					ODAM	2	CD84	2	SLC2A2	4
CAMK2A	5			CFHR1	1	AOC1	2					PDE6G	2	CLDN16	2	SNAP25	4
CASP1	5			CHRDL1	1	AWAT2	2					PRELP	2	CMPK2	2	SP7	4
CGA	5			CLEC5A	1	CLDN9	2					RAB7B	2	CR2	2	TDGF1	4
ITGAD	5			CNGA3	1	CRLF2	2					SH2D1A	2	CYBB	2	TNFRSF9	4
LAMA3	5			CR1	1	CSF2RB	2					SPIB	2	DCC	2	WIPF1	4
OMD	5			CR2	1	FABP6	2					SPN	2	DNAH8	2	AMPD1	4
SFRP4	5			CRHR1	1	FLNA	2					TFF3	2	FST	2	CCL8	4
TLR6	5			CSF1R	1	GPX2	2					TLR7	2	FXYD2	2	COL23A1	4
ARHGAP15	4			CSF2RB	1	HOGA1	2					AGRP	1	GALNT15	2	CPS1	4
ARHGAP36	4			CSF3R	1	IDO1	2					AICDA	1	GALNT5	2	LGR6	4
ARHGAP9	4			CTNNA3	1	IDO2	2					AIM2	1	HAVCR2	2	MYOCD	4
BIRC3	4			CYBB	1	IL22	2					AMH	1	HCLS1	2	NKX2-2	4
C4BPB	4			DAZ1	1	KLRC2	2					AOC1	1	HK3	2	RELN	4
CCL13	4			DCC	1	MMP3	2					APOL1	1	HS3ST2	2	WNT11	4
CD22	4			DGKB	1	NCF4	2					ATP6V0A4	1	HS3ST3A1	2	ACE2	3
CSF2RB	4			DPT	1	PAX5	2					C4BPB	1	HS3ST3B1	2	ACKR4	3
DOK2	4			ELSPBP1	1	RSPO3	2					CASP5	1	IGFBP3	2	ARHGAP15	3
GABRA1	4			FCN1	1	SCN5A	2					CD226	1	IKZF1	2	ARHGAP30	3
GABRA5	4			FMO1	1	SIGLEC15	2					CD33	1	IL5RA	2	ARHGAP6	3
GABRA6	4			GDF6	1	SOST	2					CD70	1	KYNU	2	AXIN2	3
GABRB3	4			GREM1	1	SPTB	2					CEACAM6	1	LCT	2	C6	3
GCNT3	4			HK3	1	TREM2	2					COL17A1	1	LIN28A	2	C7	3
GGT5	4			HLA-DQB1	1	ABCB11	1					CP	1	LIPC	2	C8A	3
HPGDS	4			IL21R	1	ADAM2	1					CR1	1	LTA	2	CD74	3
IL24	4			INSM1	1	ADAMTSL4	1					CR2	1	LTF	2	CSF2RB	3
KLRC2	4			JCHAIN	1	AGRP	1					CXCL14	1	MYF6	2	CYP7B1	3
MMP11	4			KCNIP1	1	ALOX5	1					DKK4	1	NR2E1	2	DAB1	3
NOS1	4			KRT5	1	AMHR2	1					DPYSL5	1	POU2AF1	2	DPYD	3
NR5A1	4			MDGA2	1	ANOS1	1					FASN	1	RAPSN	2	DPYSL5	3
OSM	4			MGAT5B	1	AQP1	1					FCER2	1	SH2D2A	2	EBI3	3
PIK3AP1	4			MMP3	1	ATP6V0A4	1					FGF21	1	SLAMF1	2	ELANE	3
PLAT	4			MTTP	1	AURKC	1					FOXJ1	1	SLC11A1	2	FCGR3B	3
PTGDS	4			NTNG1	1	BATF3	1					GRIN3B	1	SLC32A1	2	GABRA1	3
PTGIS	4			OLR1	1	CACNG8	1					GZMK	1	TLR8	2	GABRA3	3
SELPLG	4			OR13H1	1	CALB1	1					HAO2	1	TNFRSF1B	2	GABRA5	3
SIRPG	4			PAX1	1	CASP5	1					HCN1	1	TNFSF10	2	GCNT3	3
SNAP25	4			PDE6G	1	CATSPER1	1					HPGD	1	UCP2	2	GCNT4	3
SP7	4			PLN	1	CCL13	1					HPN	1	VSTM1	2	GHRL	3
TAGAP	4			POSTN	1	CD48	1					HS3ST2	1	ADAMTSL1	2	GNG4	3
TNFRSF9	4			POU3F1	1	CD70	1					HVCN1	1	ALOX5AP	2	GNG7	3
TNFSF11	4			POU4F2	1	CHRNA3	1					ICAM3	1	AMPD1	2	GNGT2	3
ADIPOQ	4			S100A8	1	CHRND	1					IL18RAP	1	ATP1A4	2	HP	3
DPYD	4			SCG3	1	CMA1	1					IL20RB	1	C7	2	HPSE2	3
GABRA2	4			SERPINB13	1	CRHBP	1					IL9R	1	CACNA1G	2	HTR2C	3
IDO1	4			SERPINB4	1	CYBB	1					IRX4	1	CARD11	2	IGFBP1	3
IDO2	4			SFRP4	1	DNAI1	1					KCNA7	1	CCRL2	2	IL24	3
SLA	4			SLC12A1	1	DPYS	1					KLRC4-KLRK1	1	CLEC4M	2	IRS4	3
TBXAS1	4			SNAP25	1	DPYSL5	1					LAG3	1	CR1	2	JAM2	3
TREM2	4			SPTA1	1	DST	1					LGR5	1	HTR3A	2	MAPK8IP1	3
C1QB	3			VSIG4	1	EBI3	1					LTA	1	IDO1	2	MSX2	3
C1QC	3					ENO3	1					MATN4	1	IDO2	2	OTC	3
CCL23	3					EREG	1					MYPN	1	IL21R	2	PDE7B	3
CD7	3					ETNPPL	1					NRP2	1	LIPF	2	PLIN1	3
CD72	3					FUT7	1					NTF4	1	MME	2	RET	3
CD74	3					GDF7	1					PCSK9	1	MUC2	2	SFRP1	3
CDH10	3					GHRL	1					PFKFB4	1	NMNAT2	2	ST6GALNAC1	3
CDH11	3					GLUD2	1					PHGDH	1	PLN	2	SYT1	3
CDH17	3					GPD1	1					PLEKHO1	1	PRL	2	TAGAP	3
CR2	3					HBE1	1					PVALB	1	PROM1	2	TRPV6	3
CRMP1	3					HDC	1					RAG1	1	PTPN6	2	VSTM1	3
DOCK2	3					HK3	1					SIGLEC1	1	SFTPA1	2	WIF1	3
DPYSL4	3					HOXB4	1					SIRPG	1	SPIB	2	ZBTB16	3
DPYSL5	3					HPGDS	1					SLAMF1	1	SPN	2	ARHGAP25	3
EBI3	3					IGFBP6	1					SLAMF6	1	TLR7	2	ARHGAP9	3
EFEMP1	3					IL10RA	1					SMPD3	1	TNFRSF11B	2	C4B	3
F3	3					IL22RA2	1					ST6GALNAC1	1	ABCC3	1	C8B	3
FABP4	3					IL24	1					STRIP2	1	ABI3	1	FGF19	3
FAS	3					KCNJ5	1					SYCE1	1	AICDA	1	HS3ST6	3
FGF7	3					KCNN4	1					TAGLN	1	ALOX5	1	MMP3	3
FLT3	3					KLRC1	1					TLR10	1	ALPP	1	RORB	3
GAD2	3					LBP	1					TNFSF9	1	ANPEP	1	SH2D1A	3
GNG4	3					LDHC	1					TP63	1	APOL1	1	SLA	3
GNG8	3					LTA	1					USH1C	1	C4BPA	1	TLR6	3
HGF	3					MMP11	1					ABAT	1	CACNB2	1	TREM2	3
IFNB1	3					MMP13	1					AGMAT	1	CARD9	1	UNC13A	3
IL15	3					MYCN	1					AK5	1	CATSPERD	1	ANPEP	2
IL18RAP	3					MYH13	1					AKR1B10	1	CAV3	1	ARTN	2
IL27	3					NLRP4	1					ALOX5AP	1	CD70	1	ATP1A2	2
IL7R	3					NMRK2	1					AMHR2	1	CDH17	1	BIRC3	2
ISL1	3					PHOX2B	1					AMY1B	1	CDHR1	1	BSN	2
KLRC1	3					PRKAG3	1					AMY2B	1	CHRND	1	BTK	2
LOX	3					PRPH	1					C8B	1	CYP7A1	1	CCL1	2
MAPT	3					PTX3	1					CALB2	1	CYTIP	1	CCL18	2
MASP2	3					SCG2	1					CATSPERG	1	DNAH5	1	CD180	2
MYL1	3					SCGB1A1	1					CCRL2	1	DNAH9	1	CD226	2
MYOG	3					SCGB3A2	1					CD1C	1	FCN2	1	CD244	2
NKX6-1	3					SCN2B	1					CD300E	1	FGF23	1	CD27	2
OTX2	3					SECTM1	1					CD300LB	1	GABRB3	1	CD48	2
PAK5	3					SERPINA5	1					CEACAM8	1	GCK	1	CDH9	2
PHOX2B	3					SERPINB2	1					CES5A	1	GDF6	1	CMA1	2
PIK3R5	3					SGCG	1					CFP	1	GPR83	1	CNTFR	2
PLD4	3					SHC4	1					CKMT1B	1	GREM1	1	CR1	2
SIRPA	3					SIGLEC1	1					CSF2RB	1	GREM2	1	CSF1R	2
SLC2A4	3					SLC16A8	1					CSTA	1	GRIA1	1	DACH1	2
SOST	3					SLC4A1	1					CTNND2	1	GRIA4	1	DLX5	2
SPN	3					SLC5A1	1					CYTH4	1	HBZ	1	EFEMP1	2
TPH2	3					SLCO1B3	1					DNAH11	1	HP	1	ENTPD2	2
CCL8	3					STMN2	1					DPYSL3	1	HTR3C	1	EYA1	2
CDH7	3					TFF2	1					GFI1	1	IGFBP1	1	FLT3	2
CHSY3	3					TLR10	1					HAO1	1	IL10RA	1	FMO2	2
CSF2RA	3					TNFRSF13B	1					HEPH	1	IL18BP	1	FOXJ1	2
CTSK	3					TNFRSF13C	1					HLA-DQB1	1	IL9R	1	FOXL2	2
FGF1	3					TNFRSF17	1					HPR	1	KLRB1	1	FXYD1	2
IL11	3					TNFRSF9	1					HS3ST1	1	KRT8	1	FZD10	2
IL15RA	3					TNFSF8	1					HS3ST6	1	LAG3	1	GNAT1	2
IRS4	3					TUB	1					IRX3	1	LGR5	1	GPR119	2
MFAP4	3					TUBB4A	1					JCHAIN	1	LHX8	1	GREM2	2
NKX2-1	3					TYRP1	1					KCNS1	1	LIF	1	HCN2	2
NKX2-2	3					USH2A	1					KLRC2	1	LRRC4C	1	HPGD	2
PTPN22	3					ZBTB32	1					LGALS9	1	LSP1	1	HPGDS	2
ACY3	2					ABCC2	1					LGR6	1	MEFV	1	IKZF1	2
AGXT	2					ADAM21	1					LTB	1	MYO18B	1	IL22RA2	2
ATOH1	2					ADAMTSL1	1					MATN3	1	NLRP4	1	IL5RA	2
ATP1A2	2					ADGRV1	1					NAT8L	1	NOD2	1	IL7R	2
ATP1A3	2					AKR1B10	1					NELL2	1	OSM	1	KCNK10	2
BAAT	2					ALOX5AP	1					NKX3-2	1	PITX1	1	KCNK4	2
BIN1	2					BAG4	1					PAX9	1	PLIN1	1	KLRC4-KLRK1	2
BIN2	2					C4B	1					PEX5L	1	PNMT	1	KREMEN2	2
CACNA1D	2					CACNA1S	1					PIGR	1	PTX3	1	KRT1	2
CACNG2	2					CD163	1					PRSS3	1	RARRES2	1	KRT10	2
CASQ2	2					CD1C	1					PRSS33	1	RASGRP1	1	LY86	2
CCL1	2					CD27	1					PSAT1	1	RPS4Y2	1	MAFA	2
CD180	2					CDX2	1					QPRT	1	SECTM1	1	MMP10	2
CD209	2					CHGB	1					RND1	1	SFTPA2	1	MTTP	2
CD226	2					CHRNA7	1					RYR2	1	SIGLEC1	1	MYCN	2
CD27	2					CLDN6	1					S100A9	1	SLN	1	MYOZ2	2
CFP	2					CLEC5A	1					SDR16C5	1	TLR10	1	NKPD1	2
CHAT	2					CPA3	1					SGPP2	1	TNFRSF10A	1	NLRP3	2
CNTFR	2					CPEB1	1					SHC3	1	TNFRSF13B	1	PDIA2	2
COMP	2					CSF1	1					SIGLEC15	1	TNFRSF17	1	PHOX2B	2
CYBB	2					CTNNA2	1					SIGLEC5	1	TNFSF11	1	PPP1R14A	2
EYA1	2					CTNND2	1					SMC1B	1	TNFSF8	1	RIMS2	2
FGF19	2					DCT	1					TH	1	TREM1	1	SCG3	2
GNGT2	2					DNAI2	1					TNFRSF11B	1	TYMP	1	SEMA6D	2
HES6	2					DSG1	1					TP73	1	ZBTB32	1	SLIT1	2
HPSE2	2					EDA	1					TPTE2	1	ABI3BP	1	SPTBN5	2
IGLL5	2					EDARADD	1					TRAF3IP3	1	ARG1	1	TLL1	2
IHH	2					EGR4	1					UBASH3A	1	BHLHA15	1	TLR1	2
IL33	2					ELAVL4	1					USH1G	1	CACNG6	1	TLR8	2
INHBA	2					EN2	1					VDR	1	CAMP	1	TUBB1	2
KRT1	2					FOXL1	1							CD163	1	TUBB2B	2
MEFV	2					GFRA1	1							CD1C	1	ALOX5AP	2
MMP20	2					GKN2	1							CD1D	1	APBB1IP	2
NGFR	2					GLDC	1							CD300E	1	CDH12	2
NLRP3	2					GPAT2	1							CD300LB	1	CHRNA4	2
NNMT	2					HCST	1							CDH15	1	CSF2RA	2
PAPPA	2					HLA-DQB1	1							CHST15	1	CSF3R	2
PAPPA2	2					HLA-G	1							CIDEC	1	CTNNA2	2
PDE11A	2					HS3ST6	1							CLDN19	1	FXYD4	2
PDE4B	2					HYKK	1							CLDN2	1	GDF6	2
PDPN	2					IGLL5	1							CLEC5A	1	GFRA1	2
RASGRP2	2					IL18R1	1							CP	1	GKN2	2
RDH8	2					IL34	1							CSF1	1	GYS2	2
SCG3	2					KCNU1	1							CSF3R	1	IGLL5	2
SLC11A1	2					KREMEN2	1							DBH	1	IL21R	2
SLC32A1	2					LTB	1							DHRS9	1	KCNK2	2
SPON2	2					LY75	1							DPP10	1	KCNMA1	2
SPTBN4	2					MARCO	1							FABP6	1	KRT2	2
SULT2A1	2					MDGA2	1							FBP1	1	LDB3	2
TF	2					NELL2	1							FCN1	1	MFAP5	2
TLL1	2					NEUROD4	1							FGF9	1	MME	2
TLR8	2					NLRP1	1							FOXJ1	1	MSR1	2
WIPF1	2					NMNAT2	1							GABRG3	1	NRCAM	2
ACTC1	2					NQO1	1							GAD2	1	NTRK2	2
AMPD1	2					NR0B1	1							GCH1	1	PAX1	2
AOC1	2					NRG4	1							HLA-DQB1	1	PIK3R5	2
ARG1	2					NTRK3	1							HLA-G	1	PPP1R12B	2
CSRP3	2					P2RX7	1							HPR	1	PSMA8	2
DES	2					PAK3	1							IGLL5	1	SPN	2
ERVW-1	2					PDPN	1							IL11	1	TNFSF13B	2
ESRRG	2					POU4F1	1							INSRR	1	TUBB6	2
FXYD4	2					PRLR	1							JCHAIN	1	ABCB1	1
HSPB2	2					PRSS3	1							KCNU1	1	ABI3	1
MMP3	2					PSMA8	1							KLRC1	1	ADAM28	1
MYLK3	2					PTGDS	1							KRT18	1	AIM2	1
MYOCD	2					PTPN22	1							LGALS9	1	AMDHD1	1
NEUROG1	2					PTPRN2	1							LTB	1	ATP4A	1
NRG1	2					RAET1G	1							MYO1F	1	BIN2	1
RELN	2					RASGRF1	1							NCR2	1	CACNG4	1
RUNX3	2					SERPINB4	1							NNMT	1	CACNG7	1
SH2D1A	2					SH2D1A	1							NR0B1	1	CALB1	1
SLC18A3	2					SH2D1B	1							NT5DC4	1	CALML5	1
SMAD9	2					SLC16A1	1							NTNG2	1	CD33	1
SOD3	2					SMAD9	1							PDPN	1	CD70	1
SPTA1	2					SSPN	1							PIGR	1	CD84	1
TNFRSF11B	2					ST8SIA1	1							PRSS1	1	CDC6	1
TNFSF13B	2					TF	1							PSTPIP1	1	CFC1	1
UNC13A	2					TLL2	1							RSPO3	1	CHGA	1
ABI3	1					TNFRSF8	1							SFTPB	1	CHRNB2	1
ACAP1	1					TNMD	1							SIGLEC6	1	CLDN18	1
ACTL6B	1					ZBP1	1							SMOC1	1	CR2	1
AIM2	1													SRPX2	1	DAZL	1
AOC2	1													SYT1	1	DBX1	1
ARSJ	1													SYTL1	1	DLX2	1
AXIN2	1													TNFRSF8	1	DLX4	1
AXL	1													UBASH3A	1	DOCK2	1
BSN	1													UNC5C	1	FCER2	1
C8A	1													VSIG4	1	GFRA3	1
CACNG7	1													ZBP1	1	GJA3	1
CASP5	1															GPD1	1
CCL18	1															GRIA2	1
CD48	1															HDC	1
CD70	1															HK3	1
CD84	1															HOXD11	1
CHGA	1															HSPB8	1
CHRNB2	1															HTR3E	1
CMA1	1															IGLL1	1
CTHRC1	1															IL10RA	1
CYP27A1	1															IL1RN	1
CYTIP	1															IL9R	1
DAB1	1															IRX6	1
DACH1	1															JAML	1
DAZL	1															KCNMB1	1
DBX1	1															KLRB1	1
DNAH8	1															LAG3	1
DNAH9	1															LBP	1
DOC2A	1															LCE1D	1
FABP1	1															LTA	1
FCER2	1															MADCAM1	1
FEV	1															MATK	1
FMO2	1															MEFV	1
FSTL3	1															MEOX1	1
FUT5	1															NKD1	1
GRIA4	1															NKX6-2	1
GRIN2C	1															PDILT	1
HAVCR2	1															PFN2	1
HCN1	1															PIK3C2G	1
HDC	1															POU2AF1	1
HK3	1															PPP1R3C	1
IL1RL1	1															PTGIS	1
IL20RB	1															PYGM	1
IL22RA2	1															RAB3C	1
KCNE4	1															RASGRP1	1
KCNMB1	1															RDH8	1
KIR2DL4	1															REG3G	1
KRTAP21-2	1															RIC3	1
LAG3	1															S100A8	1
LBP	1															SCGB3A2	1
LCE1D	1															SIGLEC1	1
LILRB2	1															SLAMF1	1
LIN28A	1															STAP1	1
LTA	1															SULT2A1	1
LYVE1	1															TAGLN	1
MLC1	1															TNFRSF13B	1
NEUROD1	1															TNFRSF17	1
NOX4	1															TNFSF10	1
PDGFRA	1															TNS1	1
PON1	1															TREM1	1
POU2AF1	1															TYMP	1
PTX3	1															WIPF2	1
RAB3B	1															ZIC1	1
RAG2	1															ABI3BP	1
RAMP1	1															ALDOB	1
RCVRN	1															ANGPT2	1
SCN2B	1															ANGPTL4	1
SECTM1	1															APOL1	1
SELENOV	1															ASPA	1
SGCA	1															ATP4B	1
SIGLEC1	1															BMX	1
SLAMF1	1															CCL14	1
SLC5A7	1															CD163	1
SOD2	1															CD1C	1
TAGLN	1															CD1D	1
TG	1															CD209	1
TLR10	1															CD300E	1
TLX2	1															CD300LB	1
TNFAIP6	1															CIDEC	1
TNFRSF13B	1															CLDN17	1
TNFRSF17	1															CLEC2D	1
TNFSF10	1															CLEC5A	1
TNFSF4	1															CLGN	1
TNFSF8	1															CLMP	1
TNIP3	1															COMMD3-BMI1	1
TYMP	1															CPLX2	1
VSTM1	1															CTNNA3	1
ZP4	1															DACH2	1
ABI3BP	1															DAZ1	1
ADAM12	1															DLX6	1
ADAMTS12	1															DSCAM	1
ADAMTS2	1															ECM1	1
ANKRD1	1															FAM170A	1
ARSI	1															FGFRL1	1
BEX1	1															FOXH1	1
BOC	1															GAS1	1
BTK	1															GFRA2	1
C8B	1															GLIPR2	1
CACNA1I	1															GPAT2	1
CD1C	1															GSX1	1
CD300E	1															GSX2	1
CD300LB	1															HCN1	1
CFHR5	1															HCST	1
CH25H	1															HES6	1
CHRNA4	1															HLA-DQB1	1
CLEC1B	1															HOXD12	1
CLEC5A	1															HSPB7	1
CPA3	1															HTR3D	1
CPLX2	1															IDO1	1
CRLF2	1															IDO2	1
CSF1	1															IFNL2	1
DACH2	1															INHBB	1
DDR2	1															INSM1	1
DNAJC6	1															JCHAIN	1
DPT	1															KCNIP1	1
ELSPBP1	1															LCE1E	1
F7	1															LHX3	1
FBP2	1															LTB	1
FMO1	1															MARCO	1
FMO3	1															MYLK3	1
FOXJ1	1															NLRP1	1
FOXN4	1															NMNAT3	1
FUT9	1															NNMT	1
GABRA4	1															PCK1	1
GRK1	1															PLXNA4	1
GSX2	1															POU4F1	1
HAO1	1															PTPN22	1
HAO2	1															RPE65	1
HELT	1															S100A9	1
HEPH	1															S100B	1
HLA-DQB1	1															SERPINB13	1
IFNL2	1															SIGLEC14	1
IKZF1	1															SIGLEC5	1
IL21R	1															SIGLEC6	1
ITIH1	1															SLC26A3	1
JCHAIN	1															SLC2A5	1
KCNMB2	1															SLIT3	1
KLF9	1															SPAG6	1
KLK2	1															SPIB	1
KRT2	1															STRA6	1
LCE1E	1															TGM3	1
LMX1A	1															TLR7	1
LOR	1															TNFRSF11B	1
LPXN	1															UBASH3A	1
LTB	1															UNCX	1
MSC	1															UROC1	1
MSR1	1															VPREB1	1
NCR2	1															ZIC2	1
NEUROD4	1
NEUROG2	1
NPHS1	1
NRP2	1
OVGP1	1
P2RX7	1
PAH	1
PCK1	1
PEX5L	1
PLN	1
POSTN	1
PPP1R9A	1
PSMA8	1
PSTPIP1	1
RIMKLA	1
RLN3	1
ROR2	1
RPH3A	1
S100A8	1
SCN5A	1
SERPINB4	1
SGCD	1
SIGLEC11	1
SLC22A2	1
SLPI	1
SORCS3	1
SPHKAP	1
SPIB	1
STAB1	1
STRA8	1
TGM2	1
TNFAIP3	1
TNFRSF8	1
TRDN	1
UBASH3A	1
VSIG4	1
