# Supplementary material for: Identifies Immune Feature Genes for Prediction of Chemotherapy Benefit in Cancer
Source: J Cancer. 2022 Jan 1;13(2):496–507. doi: 10.7150/jca.65646 (PMC8771530; doi:10.7150/jca.65646)
Supplement: Supplementary file 5 — Supplementary table 5: Causal network gene pairs with weight 0.5 of 10 cancers. [file jcav13p0496s5.xlsx]

## Sheet: Sheet1
Table S5. Causal network gene pairs with weight >0.5 of 10 cancers
BLCA			BRCA			COAD			LUAD			LUSC			OV			PAAD			SKCM			STAD			UCEC
Source	Target	weight	Source	Target	weight	Source	Target	weight	Source	Target	weight	Source	Target	weight	Source	Target	weight	Source	Target	weight	Source	Target	weight	Source	Target	weight	Source	Target	weight
FCER1G	LCP2	0.5	CCL21	CCR5	0.5	CCR2	TAGAP	0.5	ANXA1	CCL13	0.505	GPR65	TYROBP	0.505	ARHGAP9	CXCL9	0.5	CCR7	ITK	0.5	TRAT1	GPR65	0.515	CCR7	CCL5	0.5	CCL19	TAGAP	0.505
GZMA	IL12RB1	0.5	CXCL10	HLA.DRB1	0.5	CD3D	IL12RB1	0.5	ARHGAP9	IL12RB1	0.505	IL12RB1	C1QA	0.51	CXCL11	GZMA	0.51	C3AR1	C1QA	0.505	CCL5	CD74	0.53	C1QB	CD8A	0.51	CCL21	ITK	0.505
C3AR1	ARHGAP9	0.505	CXCL11	CCR1	0.51	DOCK2	CXCR5	0.5	CD3E	CXCR3	0.505	CXCL11	IL12RB1	0.515	LCP2	CD3D	0.51	CD3D	CCL5	0.505	BDKRB1	ARHGAP9	0.535	ITK	SH2D1A	0.51	CXCR5	P2RY10	0.51
CXCL12	C3	0.51	CCR7	CXCR5	0.515	P2RY10	CD48	0.5	GPR65	CXCL9	0.505	RGS18	CD48	0.52	SH2D1A	CD74	0.51	C3AR1	FCER1G	0.51	SLA	CXCR3	0.535	P2RY13	C1QC	0.51	CCL5	C1QA	0.52
GNAT3	DOCK2	0.51	CD3G	SLA	0.52	PIK3CG	RGS18	0.5	CD2	FPR2	0.515	CCR2	P2RY13	0.53	IL12RB1	ITK	0.515	CCR7	CCL13	0.52	TAGAP	RGS18	0.535	SST	ITK	0.51	CXCL10	CCL13	0.525
GPR65	LCP2	0.51	CXCL11	FPR2	0.52	CD48	CCR8	0.505	ICAM3	CCL21	0.515	CXCR5	CCR8	0.53	PTPRC	FPR2	0.515	SLA	P2RY13	0.52	LPAR5	GPR65	0.54	ANXA1	CCL21	0.515	PTPRC	C3AR1	0.525
BDKRB1	CCR8	0.52	FCER1G	C1QA	0.52	CD8A	SH2D1A	0.505	ICAM3	CXCR5	0.515	P2RY10	RGS1	0.53	RGS1	P2RY13	0.515	AGT	CCR2	0.525	LCK	CCR7	0.545	CD2	CD74	0.515	PTPRC	CXCL9	0.525
CXCR1	CXCL1	0.52	SPI1	CD74	0.52	CD74	CXCL9	0.51	C3AR1	TRAT1	0.525	C1QB	C5AR1	0.535	C1QB	CXCL9	0.52	CD3E	PIK3CG	0.525	CCR5	CXCR3	0.55	IL12RB1	PIK3CG	0.515	CCL21	TAGAP	0.535
FPR1	ARHGAP9	0.525	CD3G	CCR2	0.525	PIK3CG	SPI1	0.51	ITK	FCER1G	0.525	SPI1	CD48	0.535	CCL20	GPR65	0.52	PTPRC	CCR8	0.525	CCL5	C1QA	0.555	CCL13	LCP2	0.52	CCR7	CD48	0.54
ITK	DOCK2	0.525	CXCR3	SH2D1A	0.525	PTPRC	SLA	0.51	LPAR5	GZMA	0.525	CCR2	ICAM3	0.54	CXCL9	FPR2	0.52	AGT	CCL19	0.53	CCL5	TYROBP	0.56	CCR2	CXCR5	0.525	SH2D1A	ICAM3	0.545
CCR4	GZMA	0.53	ITK	SH2D1A	0.525	POMC	SH2D1A	0.52	CD2	CCL5	0.53	CD48	LCP2	0.54	RGS1	CXCL10	0.52	C5	CCR5	0.53	CXCR1	PTPRC	0.56	CD48	TRAT1	0.53	GPR17	DOCK2	0.55
CD3E	CXCR3	0.535	CXCR3	HLA.DRB1	0.53	C1QA	TRAT1	0.525	CD8A	GZMA	0.53	DOCK2	C3AR1	0.54	CCR5	CXCL11	0.525	IL12RB1	CCR2	0.53	DOK2	DOCK2	0.56	IL12RB1	ARHGAP9	0.53	IL12RB1	ARHGAP9	0.55
CD3G	LCP2	0.54	PTPRC	CCR4	0.53	CCR2	CD48	0.53	DOCK2	CD2	0.53	DOCK2	TYROBP	0.55	CCR5	SPI1	0.525	LCP2	PTPRC	0.535	GZMA	CCL21	0.57	PTPRC	GPR65	0.535	CCR5	LCP2	0.555
CXCL1	TAGAP	0.545	C3AR1	FCER1G	0.54	GPR65	TYROBP	0.535	FCER1G	DOK2	0.53	GZMA	CD48	0.55	CCR8	CCR2	0.525	CD48	ICAM3	0.545	C1QA	SPI1	0.575	PPY	CD3G	0.54	CD3G	CD3D	0.555
P2RY10	PIK3CG	0.545	PTPRC	ITK	0.54	CCR2	ITK	0.54	FPR2	ARHGAP9	0.53	SH2D1A	TRAT1	0.555	C1QC	CD3D	0.53	CXCR2	CXCL9	0.57	SLA	LCP2	0.575	PTPRC	ITK	0.54	PTPRC	SLA	0.56
C1QC	C3AR1	0.555	CCR8	CD2	0.545	CCR4	SH2D1A	0.54	TYROBP	GPR65	0.53	CD3E	ARHGAP9	0.56	CD48	ITK	0.535	TAGAP	CD48	0.57	ARHGAP9	SLA	0.58	CCR4	CXCL10	0.545	SPI1	HLA.DRB1	0.565
FPR2	CXCR1	0.555	CCR7	GZMA	0.55	POMC	CXCR5	0.54	SH2D1A	CD8A	0.535	SH2D1A	ITK	0.565	LCP2	P2RY10	0.535	C5	NMU	0.575	CCR5	CCR2	0.58	CXCL9	CCR5	0.55	TRAT1	CXCR5	0.565
GNAT3	CD8A	0.555	P2RY13	GPR65	0.55	CCR7	CNR1	0.55	C3AR1	DOCK2	0.54	P2RY10	CD3G	0.57	TYROBP	P2RY10	0.545	LCP2	NMU	0.58	CXCR1	ADCY8	0.58	CD3D	GZMA	0.555	CCL19	GPR17	0.57
ICAM3	CXCR3	0.555	TAGAP	CCR1	0.555	CCR2	P2RY10	0.555	CCL21	CD3E	0.55	RGS1	C1QC	0.57	C1QC	P2RY13	0.55	CD3D	IL12RB1	0.585	DOK2	C1QC	0.58	CD8A	FCER1G	0.555	SH2D1A	CD48	0.575
P2RY10	ICAM3	0.555	CXCL10	LCP2	0.56	CD8A	CXCL9	0.555	ICAM3	CD3E	0.55	GPR65	IL12RB1	0.585	TAGAP	P2RY13	0.55	C3AR1	FPR1	0.6	C3AR1	HLA.DRB1	0.585	DOCK2	SPI1	0.555	TYROBP	CD74	0.58
MCHR2	NMUR2	0.56	ARHGAP9	GPR65	0.565	POMC	PPBP	0.57	TAGAP	CXCL9	0.55	RGS1	CXCR5	0.585	C1QA	CD3D	0.555	CD48	CCL19	0.6	GPR65	ARHGAP9	0.585	CD3D	CD8A	0.56	CCR5	CD48	0.585
DOCK2	ARHGAP9	0.565	TAGAP	HLA.DRB1	0.565	PTPRC	CD2	0.57	LCP2	ARHGAP9	0.555	RGS1	C5AR1	0.6	DOCK2	SPI1	0.555	ICAM3	CCL19	0.6	CD2	ICAM3	0.59	P2RY10	CD48	0.56	CCR8	DOCK2	0.6
PIK3CG	CD3D	0.565	CXCL9	GPR65	0.575	CCR5	DOK2	0.58	P2RY13	CXCL10	0.555	CXCL10	CCR8	0.605	GPR65	P2RY13	0.555	LPAR3	HLA.DRB1	0.6	CCL5	CCR7	0.6	PIK3CG	CCR2	0.56	KNG1	CCL5	0.6
CCR1	HLA.DRB1	0.57	CXCL9	CCR1	0.58	TYROBP	FPR1	0.585	DRD2	ANXA1	0.56	CD48	ITK	0.61	CCR1	RGS1	0.56	CD48	ARHGAP9	0.61	CXCL10	ICAM3	0.615	CCR7	CD3E	0.565	CCL19	CCR2	0.605
CCR5	CXCR3	0.57	GZMA	C1QC	0.58	CCR7	FPR1	0.59	HLA.DRB1	ANXA1	0.57	DOK2	FPR2	0.61	IL12RB1	DOCK2	0.56	NMU	CCL13	0.61	CXCL12	GPR65	0.615	SLA	ARHGAP9	0.565	KNG1	CD3G	0.605
NMUR2	HLA.DRB1	0.575	PTPRC	CCR1	0.58	ADCY8	TRAT1	0.595	SPI1	LCP2	0.57	ICAM3	P2RY10	0.61	CXCL11	DOK2	0.57	LCP2	SLA	0.625	FCER1G	CCL13	0.615	CCR5	P2RY13	0.57	FPR2	RGS1	0.62
FCER1G	C3AR1	0.585	DOCK2	CCR5	0.59	CCR1	FCER1G	0.595	SLA	FPR2	0.575	LCP2	FCER1G	0.62	TAGAP	PIK3CG	0.57	CD48	CCL13	0.63	TYROBP	FCER1G	0.615	C3AR1	TYROBP	0.575	CCL13	CCR8	0.625
CD3G	FCER1G	0.59	CD3G	CD2	0.595	CXCR1	CCR8	0.595	DOCK2	ARHGAP9	0.595	PTPRC	CD48	0.62	C1QA	DOK2	0.58	DOK2	CXCR4	0.64	CD3G	CD8A	0.625	CCR8	C1QA	0.575	SH2D1A	CD8A	0.625
TRAT1	CCR2	0.59	CXCL11	SPI1	0.6	CXCR1	TAGAP	0.6	CCL5	CXCL10	0.6	CXCR5	ARHGAP9	0.63	FPR1	CXCL11	0.58	TRAT1	CCR4	0.64	CD8A	SH2D1A	0.635	CD48	TYROBP	0.58	TRAT1	CCR4	0.625
CD74	IL12RB1	0.595	CXCR5	CD8A	0.6	PIK3CG	CD3D	0.6	SH2D1A	CD3E	0.6	FPR2	P2RY10	0.635	SPI1	DOK2	0.58	CCL20	CXCR2	0.645	BDKRB1	FPR2	0.64	CXCL9	CCL21	0.585	C1QA	C1QC	0.635
SH2D1A	CD48	0.595	HLA.DRB1	C1QA	0.6	CNR1	CCR4	0.605	SH2D1A	GZMA	0.6	TAGAP	ICAM3	0.635	CXCL9	RGS18	0.59	NMUR2	NMU	0.645	P2RY10	ICAM3	0.645	CD3D	CCR5	0.59	LCP2	RGS1	0.635
CD3E	PTPRC	0.6	PIK3CG	CCR7	0.6	PTPRC	CD3G	0.605	SPI1	P2RY10	0.6	ARHGAP9	CXCL9	0.645	SLA	ITK	0.59	CD48	SH2D1A	0.66	CCR7	ITK	0.65	CCR1	CXCR5	0.595	CCL13	P2RY10	0.64
CXCR3	CCR2	0.6	SST	PIK3CG	0.6	CD3E	ITK	0.615	ADCY8	DOK2	0.625	CCL13	CCR1	0.655	CCL20	CCR8	0.595	C1QC	C3AR1	0.68	ARHGAP9	CD48	0.655	CD48	RGS18	0.595	CD3D	DOK2	0.645
KNG1	C1QA	0.6	CCL21	CCR4	0.605	GPR65	CD48	0.615	C1QA	C1QC	0.625	ICAM3	CD48	0.655	ITK	CCR4	0.595	CCR1	LCP2	0.685	CCR2	CCR3	0.665	SPI1	CD3E	0.595	CD3E	CD8A	0.645
RGS18	PTPRC	0.6	CCR4	CD48	0.605	PTPRC	CCR4	0.625	DOK2	P2RY13	0.63	GZMA	ARHGAP9	0.665	POMC	CD74	0.595	CCR7	P2RY10	0.7	FCER1G	LCP2	0.665	SST	CCL21	0.595	CD2	CD3E	0.65
TYROBP	CD3G	0.6	CD3G	P2RY10	0.605	PIK3CG	CXCL10	0.63	CD3E	ITK	0.655	CD2	SH2D1A	0.67	RGS1	FPR1	0.595	SLA	CCR4	0.7	LPAR5	ARHGAP9	0.665	GPR65	CXCR5	0.6	PMCH	CCL21	0.65
CCL5	NPY	0.605	PMCH	CCR5	0.605	FPR2	DOK2	0.635	SPI1	ARHGAP9	0.655	FPR2	CCR8	0.68	TYROBP	CXCL9	0.595	P2RY10	ICAM3	0.72	DOK2	ARHGAP9	0.67	P2RY10	PIK3CG	0.605	CD3E	CCR7	0.655
ARHGAP9	FPR2	0.61	ITK	P2RY13	0.61	C3AR1	FPR1	0.645	CD48	CXCR5	0.66	CD8A	CCR4	0.69	CCL19	CCR4	0.6	CD2	CCL5	0.725	C1QB	TYROBP	0.675	CCL13	CD3G	0.61	LCP2	PTPRC	0.66
C3AR1	PTPRC	0.615	RGS18	CD48	0.61	ARHGAP9	CCR7	0.655	PTPRC	TRAT1	0.67	DOCK2	DOK2	0.69	CD48	CCL19	0.6	CCR8	CCR4	0.73	LCK	ICAM3	0.675	P2RY13	C3AR1	0.61	CCR7	FCER1G	0.665
GNAT3	C3	0.615	SST	CD3E	0.61	P2RY10	ICAM3	0.655	LCP2	CXCL10	0.675	RGS18	P2RY13	0.69	FPR1	CCL5	0.6	FPR1	AGT	0.73	LPAR5	DOK2	0.68	CXCL9	CCR8	0.615	CXCR3	CXCL9	0.665
ITK	SLA	0.615	TYROBP	CCL13	0.61	DOCK2	P2RY10	0.66	SH2D1A	CD48	0.68	CXCR3	ICAM3	0.695	CCL5	GPR65	0.61	C5	CXCR4	0.735	RGS18	P2RY13	0.68	CXCR3	HLA.DRB1	0.615	IL12RB1	CD8A	0.665
LCP2	CXCL10	0.615	CXCL10	IL12RB1	0.615	GPR65	CCR1	0.665	DRD2	CXCR2	0.69	RGS18	FPR1	0.71	POMC	CD3G	0.61	CCR5	SH2D1A	0.735	CCR1	DOK2	0.69	SPI1	IL12RB1	0.615	CXCR3	RGS1	0.67
SLA	FPR1	0.615	GZMA	LCK	0.615	DOCK2	SPI1	0.67	MCHR1	CXCR2	0.69	GZMA	CCR8	0.72	CD8A	CCL13	0.615	CXCL10	FCER1G	0.74	NMU	LPAR5	0.69	CCR5	CCR2	0.625	CD2	CXCR3	0.675
MCHR2	NPY	0.625	DOCK2	DOK2	0.62	CCR4	GZMA	0.675	PTPRC	TAGAP	0.69	GPR65	CCR2	0.725	RGS1	RGS18	0.615	SLA	ITK	0.74	C3AR1	SLA	0.695	CXCR2	P2RY13	0.625	PIK3CG	CCR2	0.675
C1QB	CXCL9	0.63	CCL21	RGS18	0.63	RGS18	GZMA	0.68	C1QA	TYROBP	0.705	IL12RB1	ARHGAP9	0.725	CCR5	GPR65	0.62	ICAM3	ARHGAP9	0.745	CCL5	GZMA	0.7	FCER1G	LCP2	0.63	FCER1G	CD48	0.68
CXCR1	BDKRB1	0.63	GPR65	DOK2	0.63	ARHGAP9	POMC	0.685	DOCK2	SLA	0.705	CD48	SH2D1A	0.73	PTPRC	CD3E	0.62	CCR8	CCL13	0.755	PTPRC	CD48	0.7	CASR	CCR4	0.635	SH2D1A	CD3G	0.68
SPI1	C1QC	0.635	CD8A	CCR5	0.635	ITK	CCR7	0.685	CCL21	PIK3CG	0.71	CD2	CCR5	0.74	SLA	TAGAP	0.62	IL12RB1	GPR65	0.78	CXCL10	CCR5	0.71	CCR1	LCP2	0.65	SPI1	FCER1G	0.68
CD48	DOK2	0.64	NPY	SST	0.635	P2RY10	TAGAP	0.685	DOCK2	TYROBP	0.725	FPR2	GPR65	0.745	FCER1G	CCL5	0.63	SLA	CXCR4	0.78	CD8A	GZMA	0.73	RGS18	SPI1	0.65	TRAT1	ITK	0.685
P2RY10	TAGAP	0.65	CCR6	CD74	0.64	C3	GZMA	0.69	ARHGAP9	GZMA	0.735	PTPRC	TAGAP	0.745	SPI1	ITK	0.63	C3AR1	CCR1	0.785	LPAR5	C3	0.73	CCL5	CD3E	0.655	C3AR1	C1QB	0.7
PIK3CG	PTPRC	0.65	CD3D	SPI1	0.64	CCL13	DOK2	0.69	ARHGAP9	ITK	0.74	CD3E	CD74	0.75	ARHGAP9	P2RY13	0.635	SPI1	CD74	0.785	FCER1G	PMCH	0.745	P2RY10	TRAT1	0.655	GPR65	RGS18	0.71
SH2D1A	CD3D	0.655	PIK3CG	CD3D	0.64	CCR5	C3	0.695	CD48	PIK3CG	0.74	SLA	FPR2	0.75	IL12RB1	CXCL10	0.635	SPI1	C1QC	0.79	TAGAP	DOCK2	0.75	GZMA	SPI1	0.675	ITK	CCR4	0.73
SH2D1A	CD8A	0.66	PTPRC	CD3D	0.64	ITK	CCR8	0.71	ANXA1	GRM4	0.745	C1QC	C3AR1	0.755	FCER1G	CXCL9	0.64	CD3G	CD3E	0.795	GZMA	TYROBP	0.755	FPR1	SLA	0.68	KNG1	LCK	0.73
GPR65	ARHGAP9	0.665	SST	GZMA	0.64	CXCR5	CCR8	0.715	FPR2	CXCR1	0.745	DOCK2	CCR5	0.755	CD8A	CCL19	0.645	CD3E	CD48	0.82	CD2	CCL5	0.765	CCL13	DOK2	0.685	CCR5	C3AR1	0.745
CASR	C3	0.67	CXCR3	ARHGAP9	0.645	DOCK2	CCR5	0.715	C1QA	SPI1	0.755	P2RY10	CXCR5	0.76	IL12RB1	ARHGAP9	0.65	DOCK2	SLA	0.82	TRAT1	PMCH	0.77	CXCR5	SH2D1A	0.685	CD3E	CXCR3	0.75
ITK	TRAT1	0.675	RGS18	LCP2	0.645	POMC	CNR1	0.715	CD74	CD3E	0.755	PIK3CG	CCR2	0.765	LCP2	FPR2	0.65	CCR1	GPR65	0.825	CCR7	P2RY13	0.78	RGS18	PIK3CG	0.685	CCR7	CXCL9	0.755
SLA	DOK2	0.675	CCR8	GZMA	0.65	CNR1	CXCL10	0.72	C1QC	CXCL10	0.76	FPR1	LCP2	0.775	P2RY13	CXCR2	0.65	CXCR2	P2RY13	0.825	C1QC	C3AR1	0.79	CCR5	DOK2	0.705	CD2	GZMA	0.755
CD74	CD3E	0.68	CD3D	ARHGAP9	0.655	DOCK2	ITK	0.72	GPR65	CD2	0.77	PIK3CG	C1QA	0.785	CD3G	SPI1	0.66	CCL20	CD74	0.835	C1QA	C1QC	0.8	LCP2	SPI1	0.71	CD2	CCR5	0.76
PIK3CG	CCL5	0.68	CXCR5	ARHGAP9	0.66	DOK2	IL12RB1	0.72	ICAM3	CXCR3	0.775	DOCK2	SPI1	0.79	CXCL11	HLA.DRB1	0.66	CCR4	CCR7	0.835	CD2	CD8A	0.805	FPR2	TAGAP	0.715	CXCL10	CCL5	0.76
TRAT1	CD3G	0.68	DOCK2	CD2	0.66	CXCR5	CNR1	0.73	TYROBP	CD48	0.785	CCL13	HLA.DRB1	0.805	RGS1	FPR2	0.665	LCP2	DOCK2	0.84	TAGAP	CCR2	0.805	PPBP	FPR2	0.72	LCP2	GPR65	0.76
C3AR1	CCR1	0.685	PMCH	GPR65	0.66	LCP2	RGS18	0.735	TAGAP	ICAM3	0.79	CCR5	CD8A	0.815	CXCR3	CD3D	0.68	CCR1	CCR5	0.865	GPR65	RGS18	0.815	CD3D	CD3G	0.74	PIK3CG	P2RY10	0.765
CXCL9	CD8A	0.685	CD3E	CCL5	0.665	C1QC	SPI1	0.745	CD3E	CXCL9	0.8	DOK2	C1QA	0.815	P2RY10	CCR4	0.685	PTPRC	P2RY10	0.875	CD3E	CXCR3	0.82	P2RY13	CCR2	0.75	CD3D	CD3E	0.785
IL12RB1	FPR2	0.685	LCP2	SPI1	0.67	CCL5	CD74	0.745	C3AR1	LPAR5	0.805	LCP2	CCR1	0.815	PIK3CG	CCR4	0.69	PIK3CG	CCR2	0.89	PTPRC	PIK3CG	0.825	CCR5	CXCR3	0.755	CXCR3	CCR2	0.785
TRAT1	DOK2	0.685	C3AR1	TRAT1	0.675	CD48	CCR5	0.745	CD3E	CCL5	0.805	ITK	TRAT1	0.82	CCR1	P2RY13	0.695	FPR1	CXCR2	0.9	SPI1	CXCR3	0.825	PTPRC	ICAM3	0.755	CCR7	CCR4	0.79
C1QC	FCER1G	0.69	CD2	CXCL10	0.675	P2RY10	CD3E	0.745	ICAM3	PIK3CG	0.805	P2RY10	CD48	0.82	CXCL11	DOCK2	0.695	SH2D1A	P2RY10	0.905	CCR2	ICAM3	0.86	CCR4	CCR8	0.76	PTPRC	RGS1	0.79
CD48	GPR65	0.69	CXCL9	CXCL11	0.68	PIK3CG	ARHGAP9	0.755	CD74	ADORA1	0.81	GPR65	RGS18	0.825	RGS1	CCR5	0.7	TRAT1	ITK	0.905	C3AR1	FPR1	0.875	CCR4	GZMA	0.765	CCR7	CCL19	0.795
CXCL12	DOCK2	0.705	IL12RB1	FPR2	0.68	RGS1	TAGAP	0.76	CD2	CD3D	0.82	DOCK2	IL12RB1	0.83	CCR5	CXCR3	0.71	PTPRC	PIK3CG	0.92	SLA	CXCR4	0.875	TAGAP	DOCK2	0.77	C1QC	SPI1	0.8
RGS18	P2RY13	0.705	PTPRC	C1QA	0.685	CCR2	CCL13	0.765	PTPRC	LCP2	0.82	RGS1	P2RY13	0.845	CD8A	CD3D	0.71	CCL5	GZMA	0.935	FCER1G	CCR1	0.88	CXCR2	FPR2	0.78	KNG1	CASR	0.805
SH2D1A	CXCR3	0.705	IL12RB1	TYROBP	0.695	CCR4	CCL5	0.765	LCP2	FCER1G	0.825	CXCR3	IL12RB1	0.85	CXCR3	ICAM3	0.71	CD8A	CCL5	0.94	GZMA	CCR5	0.88	C1QC	C3AR1	0.79	CD2	CCL5	0.82
SH2D1A	TRAT1	0.705	CD3G	CD3D	0.7	CD2	CCL5	0.765	FPR2	LPAR5	0.83	CXCL9	FCER1G	0.855	GZMA	CD74	0.71	TRAT1	SH2D1A	0.94	PTPRC	SH2D1A	0.88	CCR5	CCR1	0.79	DOCK2	PIK3CG	0.82
DOK2	CCL5	0.71	CD3G	CXCR3	0.7	FCER1G	C1QB	0.765	SH2D1A	P2RY10	0.835	CCR5	FPR2	0.865	CD2	GZMA	0.715	CD48	CCR7	0.945	CCR7	CD8A	0.895	CCR7	GZMA	0.795	CXCR3	LCK	0.83
PTPRC	CXCR3	0.72	PTPRC	LCP2	0.7	PIK3CG	PTPRC	0.77	C3AR1	CCL13	0.84	CD3E	CCL5	0.865	TAGAP	P2RY10	0.715	SPI1	DOK2	0.95	CD74	LPAR5	0.9	CD48	TAGAP	0.795	CXCR5	CCR4	0.84
P2RY10	SH2D1A	0.725	CCL21	CD48	0.705	CCR8	CXCL9	0.775	PTPRC	GPR65	0.84	SLA	ITK	0.865	FPR1	SLA	0.72	CCR7	CCL19	0.955	LCK	ARHGAP9	0.9	TRAT1	GPR65	0.795	IL12RB1	ICAM3	0.845
C3AR1	FPR1	0.735	CD3E	LCK	0.705	C3	CCL13	0.785	SLA	PIK3CG	0.84	CD8A	CD3G	0.87	LCP2	RGS1	0.72	CCL20	CXCR4	0.96	CCL13	DOK2	0.905	CCR7	P2RY10	0.8	SH2D1A	P2RY10	0.85
DOK2	CCL13	0.74	CCL21	CD3E	0.71	FCER1G	RGS1	0.79	CCL13	DOK2	0.845	FCER1G	C1QB	0.87	POMC	RGS1	0.72	CD2	CCR5	0.96	CCR5	CCR1	0.905	CXCL10	FCER1G	0.81	C3AR1	FPR1	0.86
TYROBP	FCER1G	0.74	CCR7	CD48	0.71	CD48	TYROBP	0.8	RGS18	P2RY13	0.85	SPI1	CD74	0.87	CCL19	GZMA	0.735	LPAR3	C5	0.965	CD2	CXCL9	0.905	LCP2	PTPRC	0.82	CCL19	CCL21	0.865
P2RY10	PTPRC	0.745	DOCK2	LCP2	0.715	SPI1	C3	0.82	GPR65	RGS18	0.855	CCR5	CCR1	0.875	CD48	RGS18	0.735	TRAT1	CD3G	0.97	C1QB	C1QC	0.91	PPY	SST	0.825	FPR1	FPR2	0.865
FPR1	CXCR1	0.755	PTPRC	C3AR1	0.715	CCR1	CCR5	0.825	ARHGAP9	CXCR5	0.885	TAGAP	P2RY10	0.885	DOCK2	CCL13	0.735	CCR5	CCR2	0.975	P2RY10	TRAT1	0.915	CD3G	IL12RB1	0.84	CD8A	CXCL9	0.875
C3	NMUR2	0.765	SLA	FPR1	0.715	CCR5	SH2D1A	0.825	CD48	RGS18	0.885	CD3E	CD2	0.89	CCR1	DOK2	0.74	CD3E	CD2	0.98	GZMA	SH2D1A	0.92	CXCR2	ANXA1	0.865	SLA	DOCK2	0.895
P2RY13	CXCR3	0.78	GPR65	TYROBP	0.72	SLA	FPR1	0.825	ICAM3	P2RY10	0.885	CXCR3	CXCL9	0.91	CCR5	CD2	0.74	DOCK2	PTPRC	0.985	LPAR5	FPR2	0.92	CCR7	CCR4	0.87	CXCL10	CXCL9	0.9
PTPRC	TAGAP	0.785	GPR65	CCL13	0.73	CCR8	CCR5	0.85	C1QC	C3AR1	0.905	CCL13	CCR4	0.915	CD3G	SH2D1A	0.74	TAGAP	CXCR4	0.985	SPI1	DOK2	0.92	CD3G	ITK	0.87	PIK3CG	TAGAP	0.9
LCP2	SLA	0.79	C3AR1	HLA.DRB1	0.735	CD48	CD3D	0.85	DRD2	GRM4	0.91	CCR5	CXCR3	0.92	C3AR1	P2RY13	0.745	CCR2	P2RY13	0.99	CXCR1	FPR1	0.93	CXCR5	ARHGAP9	0.875	RGS1	FCER1G	0.905
CCR4	P2RY10	0.805	CCR1	CCL13	0.735	CCL13	CCL21	0.855	LCP2	P2RY13	0.91	CD3D	GZMA	0.94	CD3G	GPR65	0.745	DOK2	CCL13	0.99	PTPRC	RGS18	0.93	P2RY10	TAGAP	0.875	C1QA	HLA.DRB1	0.92
CCR5	CCR2	0.81	CCR7	CCL21	0.735	CD74	CXCL10	0.86	TAGAP	P2RY10	0.93	CD3E	CD3D	0.955	DOCK2	TAGAP	0.745	SPI1	ARHGAP9	0.99	C1QA	TYROBP	0.935	CASR	PPY	0.88	GPR65	C3AR1	0.92
CD8A	CCR5	0.81	CD48	CCL13	0.74	PIK3CG	DOCK2	0.86	SLA	ITK	0.945	GPR65	P2RY13	0.955	LCP2	SLA	0.745	C1QB	C1QA	0.995	P2RY10	PTPRC	0.94	CD8A	CCL5	0.88	DOK2	CCL13	0.93
TRAT1	CCR8	0.81	CXCR3	IL12RB1	0.74	C3	CCL21	0.865	HTR1A	GRM4	0.96	P2RY10	SH2D1A	0.955	PTPRC	CCR5	0.745	SPI1	TYROBP	0.995	C3	CXCL12	0.95	C3AR1	GPR65	0.89	TYROBP	FCER1G	0.935
TYROBP	CCL5	0.815	LCP2	C3AR1	0.74	CNR1	CCL21	0.865	PTPRC	PIK3CG	0.96	SPI1	DOK2	0.955	CD3D	GZMA	0.75	C1QB	C1QC	1	TRAT1	SH2D1A	0.96	CCR7	CXCR5	0.89	TRAT1	SH2D1A	0.95
CD3E	CD8A	0.82	PTPRC	TYROBP	0.74	CCL5	CCR5	0.87	CD3D	CD3G	0.965	ITK	CCR4	0.965	CD48	HLA.DRB1	0.76	CD3E	CD3D	1	P2RY10	TAGAP	0.965	TYROBP	SPI1	0.89	CD3D	CD2	0.955
GPR65	DOCK2	0.82	CCR4	C1QB	0.745	CD3G	TRAT1	0.87	SPI1	TYROBP	0.965	DOCK2	SLA	0.97	ITK	CCR2	0.765	CD74	HLA.DRB1	1	CCR7	CCL21	0.975	FPR2	LCP2	0.9	CCR2	ICAM3	0.965
LCP2	RGS18	0.82	CXCR3	CXCL9	0.745	PTPRC	LCP2	0.885	TRAT1	ITK	0.965	PTPRC	LCP2	0.97	CD8A	SH2D1A	0.77	CXCL9	CXCL10	1	CD3G	LCK	0.975	PTPRC	DOCK2	0.9	SPI1	TYROBP	0.97
CD2	CCR5	0.83	PIK3CG	CCR2	0.745	CD2	CCR5	0.89	C3AR1	LCP2	0.97	CD2	CD3D	0.975	CD3E	C3AR1	0.78	TYROBP	FCER1G	1	P2RY10	CD3G	0.975	TRAT1	ITK	0.91	C1QB	C1QA	1
CD48	ICAM3	0.85	ITK	CD2	0.75	C1QC	TYROBP	0.895	SPI1	CD74	0.975	DOCK2	PTPRC	0.975	CD48	CD3D	0.78				CCR1	C3AR1	0.98	CD48	CD3D	0.915	C1QB	C1QC	1
CD48	CCR8	0.86	C3AR1	P2RY13	0.755	C3AR1	C1QB	0.895	CCL5	GZMA	0.98	PIK3CG	DOCK2	0.98	DOK2	P2RY13	0.78				CD3E	CD3D	0.985	CCL5	GZMA	0.925	CD74	HLA.DRB1	1
P2RY10	TRAT1	0.86	ITK	SPI1	0.76	DOCK2	ARHGAP9	0.895	TYROBP	FCER1G	0.985	CCR4	CCR8	0.995	CD48	CD2	0.79				C1QB	C1QA	0.995	CD2	CCR5	0.94
PTPRC	CCR8	0.86	RGS18	C1QA	0.77	P2RY13	CCR2	0.9	C1QB	C1QC	0.995	FPR2	FPR1	0.995	CCR1	C3AR1	0.795				FPR1	FPR2	0.995	P2RY13	RGS18	0.94
ITK	SH2D1A	0.88	ARHGAP9	DOK2	0.775	CD3D	CD2	0.905	C1QB	C1QA	1	TYROBP	CD48	0.995	CCR1	LCP2	0.795				CD3D	CD2	1	DOCK2	ITK	0.945
CD3D	CD2	0.885	CXCR3	CD8A	0.775	LCP2	CCR1	0.91	CCL5	CD8A	1	C1QB	C1QA	1	CXCL10	C1QC	0.795				CD74	HLA.DRB1	1	PPBP	CCL13	0.945
CD3D	CD3G	0.885	CCL21	FCER1G	0.78	IL12RB1	CD74	0.915	CD3E	CD2	1	C1QB	C1QC	1	CCL13	CXCR2	0.8				CXCL9	CXCL10	1	CCR5	CD8A	0.95
CXCL1	BDKRB1	0.89	CXCR5	C3AR1	0.78	C3AR1	FCER1G	0.92	CD74	HLA.DRB1	1	CD74	HLA.DRB1	1	CCL13	CCR4	0.805				LCK	CD3E	1	SPI1	DOK2	0.955
C1QA	TYROBP	0.895	IL12RB1	LCK	0.78	CCR7	CXCR5	0.92	CXCL10	CXCL9	1	CXCL10	CXCL11	1	CCL5	CD48	0.805				SPI1	TYROBP	1	CCL13	ANXA1	0.96
CCR4	CCR8	0.915	CD3E	CXCL10	0.785	CD3D	GZMA	0.92	CXCR1	CXCR2	1	CXCL10	CXCL9	1	CXCR3	CCR2	0.805							C3AR1	CCR1	0.965
FPR1	CXCL12	0.92	CXCR5	CD48	0.785	PTPRC	CD48	0.92	DOCK2	PTPRC	1	SPI1	TYROBP	1	FCER1G	CCL20	0.805							ITK	SLA	0.965
CCR1	CCR5	0.925	TYROBP	C1QA	0.785	CCR1	C3AR1	0.935	FPR2	ADCY8	1	TYROBP	FCER1G	1	ARHGAP9	FPR2	0.815							PIK3CG	ICAM3	0.965
C3AR1	LCP2	0.935	FCER1G	CCR1	0.79	CD3E	CD3G	0.94	FPR2	FPR1	1				CCL13	CCR2	0.82							DOCK2	PIK3CG	0.97
GZMA	CXCL10	0.935	CXCR5	CCR6	0.795	CXCR1	FPR1	0.94	SPI1	DOK2	1				CXCL10	CCL20	0.82							P2RY10	PTPRC	0.975
P2RY10	ITK	0.94	ICAM3	CXCR3	0.795	FPR2	FPR1	0.95	TRAT1	SH2D1A	1				RGS1	TYROBP	0.825							C1QB	C1QA	0.98
CCR5	CCL5	0.945	RGS18	CCR4	0.795	CCR7	CCR4	0.96							SH2D1A	ITK	0.83							TRAT1	SH2D1A	0.98
GPR65	P2RY13	0.95	CCL21	CXCL11	0.8	GPR65	RGS18	0.96							C3AR1	FPR2	0.835							CD3D	CD3E	0.985
ARHGAP9	DOK2	0.975	LCP2	HLA.DRB1	0.8	CD2	CD3E	0.965							CXCR3	CD2	0.835							CD3D	CD2	0.995
CXCL12	CCL21	0.98	CCR8	CCL5	0.805	DOCK2	SLA	0.965							PIK3CG	P2RY10	0.84							C1QB	C1QC	1
CD3D	CD3E	0.985	P2RY13	DOK2	0.805	FCER1G	TYROBP	0.965							RGS1	CXCR3	0.84							CD74	HLA.DRB1	1
C1QB	C1QA	1	PTPRC	CXCL9	0.81	TRAT1	ITK	0.965							ARHGAP9	ITK	0.85							CXCL9	CXCL10	1
C1QB	C1QC	1	CCR1	DOK2	0.815	CCR4	CCR8	0.975							CD2	DOCK2	0.85							FPR2	FPR1	1
CD3E	CD2	1	C3AR1	GPR65	0.82	CCL5	GZMA	0.99							CD48	GPR65	0.85							TYROBP	FCER1G	1
CD74	HLA.DRB1	1	CCR4	CCL5	0.825	CD3D	CD3E	0.995							DOCK2	SLA	0.85
CXCL10	CXCL9	1	HLA.DRB1	FPR1	0.825	DOCK2	PTPRC	0.995							LCP2	FCER1G	0.85
FPR1	FPR2	1	CD3G	CCR5	0.83	SPI1	DOK2	0.995							CXCL10	SPI1	0.855
TYROBP	SPI1	1	C3AR1	SLA	0.835	C1QB	C1QA	1							CXCL9	CCL20	0.855
			CXCR3	SPI1	0.84	C1QB	C1QC	1							CXCR3	IL12RB1	0.86
			TAGAP	P2RY13	0.84	CCL5	CD8A	1							LCP2	C3AR1	0.86
			C1QB	C3AR1	0.845	CD74	HLA.DRB1	1							P2RY10	ICAM3	0.86
			CD3D	CD48	0.845	CXCL9	CXCL10	1							RGS1	SLA	0.86
			CXCL10	DOK2	0.845	FPR2	CXCR1	1							ICAM3	DOK2	0.865
			FPR2	CCL13	0.845	LCP2	FPR2	1							ARHGAP9	DOCK2	0.87
			GZMA	CD8A	0.845	RGS18	P2RY13	1							CXCL10	CXCL9	0.88
			SH2D1A	GZMA	0.85	SPI1	TYROBP	1							C3AR1	GPR65	0.885
			C1QB	SPI1	0.855	TRAT1	SH2D1A	1							CCR5	DOCK2	0.885
			CD3G	LCK	0.855										CD74	P2RY13	0.885
			CD3G	SPI1	0.855										CD3D	CCL19	0.89
			DOCK2	C3AR1	0.86										SH2D1A	P2RY10	0.89
			SPI1	DOK2	0.865										CD3E	CD3D	0.895
			LCP2	CCR1	0.875										TYROBP	CD48	0.9
			PTPRC	CD2	0.875										CD2	P2RY10	0.905
			CXCR3	CD2	0.88										SPI1	CD74	0.91
			GPR65	CCR5	0.88										CD3E	CCL5	0.925
			CCR1	FPR2	0.885										PTPRC	CD48	0.935
			GZMA	CD74	0.885										LCP2	CCR5	0.94
			ITK	ICAM3	0.885										MCHR1	CCL21	0.95
			SH2D1A	CD8A	0.89										P2RY10	CCR2	0.955
			CCR4	SPI1	0.895										ITK	TRAT1	0.96
			P2RY13	CCR1	0.9										CXCL10	P2RY13	0.965
			CD74	FCER1G	0.905										LCP2	GPR65	0.97
			CD3D	LCK	0.91										CCL5	GZMA	0.975
			ITK	TRAT1	0.91										CXCL9	CCL13	0.975
			CCR8	CXCL11	0.915										SH2D1A	TRAT1	0.975
			CD3E	CD48	0.92										CCL13	GPR65	0.98
			CXCL9	ARHGAP9	0.92										CCR5	TAGAP	0.98
			DOCK2	ARHGAP9	0.92										CXCR3	CD3E	0.98
			ITK	CCR7	0.92										CD2	CXCL9	0.985
			ICAM3	IL12RB1	0.925										FCER1G	SPI1	0.985
			CCR4	CCR8	0.93										PTPRC	C3AR1	0.985
			PTPRC	RGS18	0.93										RGS1	TAGAP	0.985
			CD3G	SH2D1A	0.935										C1QA	TYROBP	0.99
			CXCR5	P2RY10	0.935										FPR2	CXCR2	0.99
			C1QC	C1QA	0.94										LCP2	ARHGAP9	0.99
			CCR5	CCR2	0.94										PTPRC	DOCK2	0.99
			CCL5	CXCL10	0.945										ARHGAP9	SPI1	0.995
			CD74	P2RY13	0.945										C3AR1	FPR1	0.995
			DOCK2	SLA	0.945										CCL13	FPR2	0.995
			GPR65	CD48	0.945										CCL5	CXCL10	0.995
			LCK	DOK2	0.945										CD2	CD3D	0.995
			C3AR1	FPR1	0.955										CD3E	ITK	0.995
			CCL21	CCR8	0.955										ITK	CCR7	0.995
			CD48	TYROBP	0.955										C1QB	C1QA	1
			LCP2	FCER1G	0.96										C1QB	C1QC	1
			PTPRC	TAGAP	0.96										C3AR1	C1QC	1
			CD2	CCL5	0.965										CCL19	CCL21	1
			ICAM3	CXCR5	0.965										CCR7	CCL19	1
			CD3G	CD8A	0.97										CD3E	CD2	1
			SH2D1A	TRAT1	0.975										CD74	HLA.DRB1	1
			ARHGAP9	P2RY13	0.98										CD8A	CD3G	1
			CCL21	CXCL10	0.985										CXCL10	CXCL11	1
			CD2	CCR5	0.985										DOCK2	PIK3CG	1
			CXCL9	CXCL10	0.985										DOK2	CCL13	1
			ITK	CD3G	0.985										FPR1	FPR2	1
			CD3D	CD2	0.995										GPR65	RGS18	1
			FPR2	FPR1	0.995										ICAM3	CCR2	1
			ICAM3	CCR2	0.995										LCP2	PTPRC	1
			ITK	CCR4	0.995										P2RY10	ITK	1
			ITK	SLA	0.995										P2RY13	RGS18	1
			PIK3CG	PTPRC	0.995										TYROBP	FCER1G	1
			SPI1	ARHGAP9	0.995
			ARHGAP9	IL12RB1	1
			C1QA	DOK2	1
			C1QB	C1QA	1
			C1QB	C1QC	1
			C1QC	SPI1	1
			CCL5	GZMA	1
			CCR1	CCR5	1
			CD2	CD3E	1
			CD3D	CD3E	1
			CD74	HLA.DRB1	1
			CXCL10	CXCL11	1
			DOCK2	PTPRC	1
			DOK2	CCL13	1
			LCP2	GPR65	1
			PIK3CG	DOCK2	1
			RGS18	P2RY13	1
			SPI1	TYROBP	1
			TYROBP	FCER1G	1
