# Supplementary material for: Identifies Immune Feature Genes for Prediction of Chemotherapy Benefit in Cancer
Source: J Cancer. 2022 Jan 1;13(2):496–507. doi: 10.7150/jca.65646 (PMC8771530; doi:10.7150/jca.65646)
Supplement: Supplementary file 6 — Supplementary table 6: Value of AUC between ICI and 6 genes model. [file jcav13p0496s6.xlsx]

## Sheet: Sheet1
Table S6. Value of AUC between ICI and 6 genes model
Cancer type	AUC of ICI index	AUC of 6 genes model
BLCA	0.4216	0.82
BRCA	0.3646	0.76
COAD	0.5831	0.75
SKCM	0.3557	0.67
LUSC	0.467	0.87
UCEC	0.3001	0.92
OV	0.3976	0.68
LUAD	0.4625	0.82
STAD	0.5217	0.75
PAAD	0.3947	0.76
